# Supplementary material for: Chromatin conformation analysis of primary patient tissue using a low input Hi-C method
Source: Nat Commun. 2018 Nov 29;9:4938. doi: 10.1038/s41467-018-06961-0 (PMC6265268; doi:10.1038/s41467-018-06961-0)
Supplement: Supplementary file 4 — Supplementary Data 1 [file 41467_2018_6961_MOESM4_ESM.xlsx]

## Sheet: Sheet1
Low-C protocol							in situ Hi-C (Rao et al., 2014)
Day	step	description	volume per sample		duration		Day	step	description	volume per sample		duration
			value	unit	value	unit				value	unit	value	unit
1		Cell culture					1		Cell culture
	1	Grow OB2 mouse ESC under recommended culture conditions to about 80% confluence. Detache the adherent cells and centrifuge them at 300xG for 10 minutes			10	min		1	Grow two to five million mammalian cells under recommended culture conditions to about 80% confluence. Pellet suspension cells or detached adherent cells by centrifugation at 300xG for 5 minutes			5	min
	2	Resuspend the cells in fresh medium at approximately 1x106 cells/ml	1	ml	1	min		2	Resuspend the cells in fresh medium at approximately 1x106 cells/ml
		Crosslink							Crosslink
	3	In a hood add freshly made 37% Formaldehyde to a 1% final volume	54	μL	1	min		3	In a hood add freshly made 37% Formaldehyde to a 1% final volume
	4	Incubate at room temperature for 10 min with slow rotation (20 rpm aprox)			10	min		4	Incubate at room temperature for 10 min with slow rotation			10	min
	5	Add 2.5 M Glycine solution to a final concentration of 0.2M to quench the reaction	160	μL	1	min		5	Add 2.5 M Glycine solution to a final concentration of 0.2M to quench the reaction
	6	Incubate at room temperature for 5 min with slow rotation (20 rpm aprox)			5	min		6	Incubate at room temperature for 5 min with rotation			5	min
	7	Centrifuge at 300xG for 5 min at 4°C. Discard the supernatant into an appropriate collection container			5	min		7	Centrifuge at 300xG for 5 min at 4°C. Discard the supernatant			5	min
	8	Resuspend in 1 Ml cold 1x PBS and spin for 5 min at 300xG (4°C)	1	ml	5	min
	9	Discard the supernatant and repeat the last step again			1	min
	10	Remove the supernatant
	11	Count cells in a Neubauer chamber and aliquot at different cell densities
		Lysis
	12	Resuspend cells in ice-cold in situ Hi-C lysis buffer. Important: Mix very gently by pipetting up and down against the wall of the tube without too much pressure:
		volume 1: 5 M and 1 M samples	500	μL	1	min
		volume 2: 100 k, 50 k, 25 k and 10 k samples	250	μL	1	min
		volume 3: 1 k sample	125	μL	1	min
	13	Incubate the suspension on ice for 15 min. Gently flick with the fingers to resuspend it every few minutes			15	min
	14	Centrifuge cells for 5 min at 1000 g, 4°C			5	min
		Flash-freeze material in liquid Nitrogen and keep it at -80°C							Flash-freeze material and keep it in liquid Nitrogen (or continuu with the protocol)
	15	Remove and discard the supernatant. Very gently resuspend cells in 250 μL of ice-cold in situ Hi-C lysis buffer:						8	Resuspend in 1 mL cold 1x PBS and spin for 5 min at 300xG (4°C).	1	ml	5	min
		volume 1: 5 M and 1 M samples	250	μL	1	min		9	Discard the supernatant and repeat the last step again			1	min
		volume 2: 100 k, 50 k, 25 k and 10 k samples	125	μL	1	min		10	Remove the supernatant and flash-freeze cell pellets in liquid nitrogen or dry ice/ethanol.
		volume 3: 1 k sample	62.5	μL	1	min
	16	Snap-freeze the tubes in liquid Nitrogen and then store them at -80°C			1	min
							2		Lysis
								11	Combine 250 μL of ice-cold in situ Hi-C lysis buffer with 50 μL of protease inhibitors. Add to one crosslinked pellet of cells	250	μL	1	min
								12	Incubate the suspension on ice for >15 min. Centrifuge at 2500xG for 5 minutes. Discard the supernatant			20	min
								13	Wash pelleted nuclei once with 500 μL of ice-cold in situ Hi-C lysis buffer			5	min
								14	Remove and discard the supernatant. Very gently resuspend cells in ice-cold in situ Hi-C lysis buffer	500	μL	1	min
2		SDS and quench SDS							SDS and quench SDS
	17	Take the cells stored at -80°C, let them thaw on ice and centrifuge them for 5 min at 13,000xG, 4°C			10	min		15	Gently resuspend pellet in 0.5% of SDS	50	μL	1	min
	18	Gently resuspend in in situ Hi-C lysis buffer:						16	Incubate for 5-10 min at 62°C without agitation			10	min
		volume 1: 5 M and 1 M samples	500	μL	1	min		17	After heating is over, add 145 μL of water and 25 μL of 10% Triton X-100 to quench the SDS. Mix well	145+25	μL
		volume 2: 100 k sample	250	μL	1	min		18	Incubate at 37°C for 15 minutes			15	min
		volume 3: 50 k, 25 k, 10 k and 1 k samples	125	μL	1	min
	19	Spin once more for 5 min at 13,000xG, 4°C			5	min
	20	Take off and discard the supernatant. Gently resuspend cells in ice-cold 10X NEB2 buffer:
		volume 1: 5 M and 1 M samples	500	μL	1	min
		volume 2: 100 k sample	250	μL	1	min
		volume 3: 50 k, 25 k, 10 k and 1 k samples	125	μL	1	min
	21	Spin once more for 5 min at 13,000xG, 4°C			5	min
	22	Take off and discar the supernatant. Gently resuspend pellet in 0.4% SDS:
		volume 1: 5 M, 1 M and 100 k samples	50	μL	1	min
		volume 2: 50 k, 25 k and 10 k samples	25	μL	1	min
		volume 3: 1 k sample	12.5	μL	1	min
	23	Incubate for 10 min at 65°C without agitation			10	min
	24	Remove quality control one (QC1) and run a 1% agarose gel	2.5-5	μL	1	min
	25	Quench SDS by adding 10% Triton X-100 and nuclease free water (up to 170 μL for volume 1 or to 85 μL for volume 2):
		volume 1: 5 M, 1 M and 100 k samples	25	μL	1	min
		volume 2: 50 k, 25 k, 10 k and 1 k samples	12.5	μL	1	min
	26	Incubate at 37°C for 45 min at 650 rpm. This together with the Triton quenches the SDS and allows the restriction enzyme to work in the next step			45	min
		MboI digestion							MboI digestion
	27	Add 10x NEB2.1 buffer:						19	Add 10x NEB2 buffer and 100U of MboI	25	μL
		volume 1: 5 M, 1 M and 100 k samples	20	μL	1	min
		volume 2: 50 k, 25 k and 10 k samples	35	μL	1	min
		volume 3: 1 k sample	42.5	μL	1	min
	28	And 100U of MboI or 500U of HindIII in two instalments:
		MboI volume 1: 5 M, 1 M and 100 k samples	100	U	1	min
		MboI volume 2: 50 k, 25 k and 10 k samples	50	U	1	min
		MboI volume 3: 1 k sample	25	U	1	min
	29	Digest the sample for 90 min at 37°C with a gentle rotation			90	min		20	Digest the sample overnight at 37°C with a gentle rotation			O/N
	30	Remove quality control 2 (QC2)	5-12	μL	1	min
	31	Inactivate MboI enzyme by incubating at 62°C for 20 min			20	min	3	21	Inactivate MboI enzyme by incubating at 62°C for 20 min			20	min
		Fill in overhangs and mark with biotin							Fill in overhangs and mark with biotin
	32	Fill-in the overhangs generated by restriction enzymes by adding directly to the sample (or make a master mix if you have more than one sample). Volume 1 for 5 M, 1 M and 100 k samples; volume 2 for 50 k, 25 k, 10 k and 1 k samples:	vol1/vol2					22	To fill in the restriction fragments overhangs and mark the DNA ends with biotin, add 50 μL of fill-in master mix:
		0.4 mM biotin-14-dCTP	18.75/10.0	μL	3	min			0.4 mM biotin-14-dCTP	37.5	μL
		10 mM dATP	0.75/0.5	μL					10 mM dATP	1.5	μL
		10 mM dGTP	0.75/0.5	μL					10 mM dGTP	1.5	μL
		10 mM dTTP	0.75/0.5	μL					10 mM dTTP	1.5	μL
		5 U/μL DNA Polymerase I Klenow Fragment (NEB)	8/4	μL					5 U/μL DNA Polymerase I Klenow Fragment (NEB)	8	μL
	33	Mix by pipetting up and down and incubate for 90 min at 37°C with gentle rotation			90	min		23	Mix by pipetting and incubate at 37°C for 45-90 minuts with rotation			45	min
		Ligation							Ligation
	34	Then start the ligation by adding the following reagents directly (or make a master mix if you have more than one sample). Volume 1 for 5 M, 1 M and 100 k samples; volume 2 for 50 k, 25 k, 10 k and 1 k samples:	vol1/vol2		3	min		24	Add 900 μL of ligation master mix:
		nuclease free water	657/328.5	μL					nuclease free water	663	μL
		10X T4 DNA Ligase buffer	120/60	μL					10X T4 DNA Ligase buffer	120	μL
		10% Triton X-100	100/50	μL					10% Triton X-100	100	μL
		20 mg/ml BSA (NEB B9000S)	12/6	μL					20 mg/ml BSA (NEB B9000S)	12	μL
		5 Weiss U/μL T4 DNA Ligase (Thermo Fisher EL0012)	5/3.5	μL					5 Weiss U/μL T4 DNA Ligase (Thermo Fisher EL0012)	5	μL
	35	Mix by inverting and rotate 4h at room temperature (samples inside a small incubator at 20°C with gentle rotation to maintain constant room temperature value conditions)			4	h		25	Mix by inverting and incubat at room temperature for 4hours with slow rotation			4	h
	36	Spin down nuclei for 5 min at 2500xG, RT			5	min
	37	Remove and discard supernatant, then resuspend pellet in extraction buffer:
		volume 1: 5 M, 1 M and 100 k samples	500	μL	1	min
		volume 2: 50 k, 25 k, 10 k and 1 k samples	250	μL	1	min
	38	Add 20 mg/ml Proteinase K:						26	Degrade protein by adding 20 mg/ml Proteinase K	50	μL	1	min
		volume 1: 5 M, 1 M and 100 k samples	20	μL	1	min
		volume 2: 50 k, 25 k, 10 k and 1 k samples	10	μL	1	min
								27	Add 10% SDS	120	μL	1	min
	39	Digest proteins by incubating for 30 min at 55°C at 1000 rpm			30	min		28	Digest proteins by incubating for 30 min at 55°C at 1000 rpm			30	min
	40	Add 5 M sodium chloride:						29	Add 130 μL of 5 M sodium chloride	130	μL	1	min
		volume 1: 5 M, 1 M and 100 k samples	130	μL	1	min		30	Incubate overnight at 68°C or at least for 90 min
		volume 2: 50 k, 25 k, 10 k and 1 k samples	65	μL	1	min
	41	Incubate overnight at 65°C at 1000 rpm			O/N
3		DNA extraction					4		DNA extraction and shearing
	42	Add phenol-chloroform-isoamyl alcohol mixture (25:24:1)			1	min		31	Cool tubes at room temperature. Split into two 750 μL aliquots in 2 ml tubes and add 1.6x volumes of pure ethanol and 0.1X volumes of 3M sodium acetate, pH 5.2 to each tube. Mix by inverting and incubate at -80°C for 15 minutes	750	μL	15	min
		volume 1: 5 M, 1 M and 100 k samples	630	μL				32	Centrifuge at max speed, 20°C for 15 minutes. Keep the tubes on ice after spinning and carefully remove the supernatant by pipetting			15	min
		volume 2: 50 k, 25 k, 10 k and 1 k samples	315	μL				33	Resuspend, combining the two aliquots, in 800 μL of 70% ethanol. Centrifuge at max speed for 5 minutes.	800	μL	5	min
	43	Mix well by shaking for 1 min			1	min		34	Remove all supernatant and wash the pellet once more with 800 μL of 70% ethanol.	800	μL	5	min
	44	Centrifuge for 5 min at 17,000xG			5	min		35	Dissolve the pellet in 130 μL of 1X Tris buffer (10 mM Tris-HCl, pH8) and incubate at 37°C for 15 minutes to fully dissolve the DNA	130	μL	15	min
	45	Transfer supernatant to a fresh tube and continue with precipitation			1	min
	46	Add 0.1X volumes of 3 M sodium acetate pH 5.2			1	min
		volume 1: 5 M, 1 M and 100 k samples	63	μL
		volume 2: 50 k, 25 k, 10 k and 1 k samples	31.5	μL
	47	Optionally 2 μL (≈50 μg/ml final) of 15 mg/ml GlycoBlue (Life Technologies AM9515) to increase pellet visibility	2	μL
	48	Mix well and then add 1.6X volumes pure ethanol absolut to the sample			1	min
		volume 1: 5 M, 1 M and 100 k samples	1008	μL
		volume 2: 50 k, 25 k, 10 k and 1 k samples	504	μL
	49	Mix by inverting several times and incubate for 15 min at -80°C			15	min
	50	Centrifuge for a minimum of 30 min (the longer the better, routinely >30 min) at maximum speed (>17,000xG), 4°C			30	min
	51	Remove supernatant and discard			1	min
	52	Wash pellet with 70% ethanol (at -20°C)			1	min
		volume 1: 5 M, 1 M and 100 k samples	800	μL
		volume 2: 50 k, 25 k, 10 k and 1 k samples	400	μL
	53	Centrifuge and discard the supernatant			5	min
	54	Wash pellet with 70% ethanol (at -20°C)			1	min
		volume 1: 5 M, 1 M and 100 k samples	800	μL
		volume 2: 50 k, 25 k, 10 k and 1 k samples	400	μL
	55	Centrifuge and discard supernatant			5	min
	56	Remove all traces of the supernatant and let the tube dry until no traces of ethanol are left (do not dry longer than 5 min, since pellet can be difficult to resuspend afterwards)			5	min
	57	Dissolve the DNA pellet in Elution Buffer (PCR kit). Incubate for some minutes at 37°C, if necessary, to dissolve pellet	30	μL	5	min
	58	Add RNAse A during 15 min at 37°C	1	μL	15	min
	59	Quantify DNA concentration using Qubit
	60	Run a 0.5% agarose gel to check ligation efficiency
		Remove biotin from unligated fragments. This is actually done on a 5 μg aliquot of the library. If the total amount is less than that take the whole sample
	61	Mix together. For volume 1 for 5 M, 1 M and 100 k samples; volume 2 for 50 k, 25 k, 10 k and 1 k samples:	vol1/vol2		5	min
		Ligated Hi-C library	24/11.5	μL
		10X NEB2 buffer	10/5.0	μL
		1 mM dATP	2.5/1.25	μL
		1 mM dTTP	2.5/1.25	μL
		1 mM dGTP	2.5/1.25	μL
		1 mM dCTP	2.5/1.25	μL
		20 mg/ml BSA	0.5/0.25	μL
		3 U/μl T4 DNA Polymerase (NEB)	5/3.5	μL
		nuclease free water (up to 100 μL)	45.5/22.75	μL
	62	Mix well by pipetting up and down and incubate for 4h at 20°C without agitation			4	h
		Shearing DNA with a Covaris instrument							Shearing DNA with a Covaris instrument
	63	Bring samples to 130 μL with nuclease free water and pass them to a Covaris tube	120	μL	1	min		36	Bring samples to 130 μL with nuclease free water and pass them to a Covaris tube	130	μL	1	min
	64	For OG2 mESC and human B-cells, digested either with HindIII or MboI, we used the shearing program (350 bp):						37	For HindIII digested samples use the shearing program (350 bp):
		2 cycles, each 50 s long (total 100 s)							Fill level 10
		10% duty							15% duty
		4 intensity							PIP 500
		200 cycles/burst							200 cycles/burst (58 sec)
									Size select with AMPURE XP beads
								38	Transfer sheared DNA to a fresh 1.5 ml tube. Wash with 70 μL of water and add to the sample, bringing the total raction volume to 200 μL. Run a 1:5 dilution of DNA on a 2% agarose gel to verify successful shearing. For libraries containing fewer than 2x106 cells, the size selection using AMPure XP beads described in the next steps could be performed on final amplicons rather than biotin pulldown.	70	μL
								39	Warm a bottle of AMPure XP beads to room temperature. To increase the yield, AMPure XP beads can be concentrated by removing some of the clear solution before the beads are mixed fo use in the next steps
								40	Add exactly 110 μL (0.55X volumes) of beads to the reaction. Mix well by pipeting and incubate at room temperature for 5 minutes.	110	μL	5	min
								41	Separate on a magnet. Transfer the clear solution to a fresh tube, avoiding any beads. The supernatant will contain fragments shorter than 500bp
								42	Add exactly 30 μL of fresh AMPure XP beads to the solution. Mix by pipetting and incubate at room temperature for 5 minutes	30	μL	5	min
								43	Separate on a magnet and keep the beads. Fragments in the range of 300-500bp will be retained on the beads. Discard the supernatant containing degraded RNA and short DNA fragments
								44	Keeping the beads on the magnet, wash twice with 700 μL of 70% ethanol without mixing	700	μL
								45	Leave the beads on the magnet for 5 minutes to allow remaining ethanol to evaporate			5	min
								46	To elute DNA, add 300 μL of 1X Tris buffer, gently mix by pipetting, incubate at room temperature for 5 minutes, separate on a magnet, and transfer the solution to a fresh 1.5 ml tube	300	μL	5	min
								47	Quantify DNA by Qubit dsDNA High Sensitivity Asay and run undiluted DNA on a 2% agarose gel to verify successful size selection
		Biotin pulldown						48	Biotin pulldown
		Biotin pulldown (Always use pre-lubricated Costar tubes that reduce sticking of the beads to the walls drastically, especially at the 10 mM Tris washes steps.	beads/B&W					49	Perform all the following steps in low-bind tubes
	65	Wash 30 μL of Dynabeads MyOne Streptavidin C1 (Life Technologies) once with 400 μL 1x B&W buffer + 0.1% Trition X-100	30 + 400	μL	1	min		50	Prepare for biotin pull-down by washing 150 μL of 10mg/ml Dynabeads MyOne Streptavidin T1 beads with 400 μL of 1X Tween washing buffer (1X TWB: 5 MM Tris-HCl (pH 7.5); 0.5 mM EDTA; 1 M NaCl: 0.05% Tween 20). Separate on a magnet and discard the solution	150	μL
	66	Resuspend beads in 2x B&W buffer and add all of the 110 μL sheared DNA (a 10 μL loss is expected when shearing the DNA)	110	μL	1	min		51	Resuspend the beads in 300 μL of 2X Binding Buffer (2X BB; 10mM Tris-HCl (pH 7.5); 1 MM EDTA; 2M NaCl) and add to the reaction. Incubate at room temperature for 15 minutes with rotation to bind biotinylated DNA to the streptavidin beads.	300	μL	15	min
	67	Rotate for 15 min at RT to bind DNA to beads. Intelli-Mixer (20 rpm)			15	min		52	Separate on a magnet and discard the solution			5	min
	68	Save supernatant containing unbound DNA (QC3)			1	min		53	Wash the beads by adding 600 μL of 1X TWB and transfering the mixture to a new tube. Heat the tubes on a Thermomixer at 55°C for 2 min with mixing. Reclaim the beads using a magnet. Discard supernatant.	600	μL	2	min
	69	Resuspend beads in 1x B&W + 0.1% Triton-X100, then incubate at 55°C in thermomixer for 2 min with mixing	400	μL	3	min		54	Repeat wash	600	μL
	70	Resuspend beads in 1x B&W + 0.1% Triton-X100, then incubate at 55°C in thermomixer for 2 min with mixing	400	μL	3	min		55	Resuspend beads in 100 μL 1X NEB T4 DNA ligase buffer and transfer to a new tube. Reclaim beads and discard the buffer.	100	μL
	71	Wash beads once with 1x NEB2 (NEB), keep washing solution on the beads for now, until the beads are needed again	400	μL	1	min
		End repair							End repair
		End repair (in the following steps all the liquid should always be at the bottom of the tube. Try not to spin in a centrifuge, since this makes the beads stick together at the bottom. Always resuspend beads and mix components by pipetting up and down before the next incubation step)						56	To repair ends of sheared DNA and remove biotin from unligated ends, resuspend beads in 100 μL of master mix:
	72	In a 0.2 ml PCR strip tube, mix:							1X NEB T4 DNA liagse buffer with 10 mM ATP	88	μL
		End Prep Enzyme Mix	3	μL	1	min			25 mM dNTP mix	2	μL
		End Repair Reaction Buffer (10X)	6.5	μL					10 U/μL NEB T4 PNK	5	μL
	73	Remove the washing solution from the beads and resuspend them in 10 mM Tris pH 8.0.	55.5	μL	1	min			3 U/μL NEB T4 DNA polymerase I	4	μL
	74	Transfer the beads including the solution to the prepared end repair mix (total volume now 65 μL). Divide into two PCR tubes if your thermocycle maximum volume is 50 μL							5 U/μL NEB DNA polymerase I, Large (Klenow) fragment	1	μL
	75	Mix well and place in a thermocycler, with the heated lid on, and run the follwing program:			1	h		57	Incubate at room temperature for 30 minutes. Separate on a magnet and discard the solution			30	min
		30 min at 20°C						58	Wash the beads by adding 600 μL of 1X TWB and transfering the mixture to a new tube. Heat the tubes on a Thermomixer at 55°C for 2 min with mixing. Reclaim the beads using a magnet. Discard supernatant	600	μL	2	min
		30 min at 65°C						59	Repeat wash	600	μL
		Hold at 4°C
		Adapter ligation							Adapter ligation
	76	Add the following components directly to the End Prep reaction mixture and mix well:			1	min		60	Resuspend beads in 1X Quick ligation reaction buffer and transfer to a new tube. Reclaim the beads and discard the buffer	100	μL
		Blunt/TA Ligase Master Mix	15	μL				61	Resuspend in 1X NEB Quick ligation reaction buffer	50	μL
		NEBNext Adaptor for Illumina	2.5	μL				62	Add NEB DNA Quick ligase.	2	μL
		Ligation enhancer	1	μL				63	Add Illumina indexed adapter. Record the sample-index combination. Mix thoroughly	3	μL
	77	Incubate at 20°C for 15 minutes in a thermal cycler (total volume now 83.5 μL, divide in two tubes if your thermocycler maximum volumen is 50 μl)			15	min		64	Incubate at room temperature for 15 minutes. Separate on a magnet and discard the solution			15	min
	78	Add 3 μl of USER™ enzyme to the ligation mixture	3	μL	1	min		65	Wash the beads by adding 600 μL of 1X TWB and transfering the mixture to a new tube. Heat the tubes on a Thermomixer at 55°C for 2 min with mixing. Reclaim the beads using a magnet. Remove supernatant.	600	μL	2	min
	79	Mix well and incubate at 37°C for 15 minutes			15	min		66	Repeat wash	600	μL	2	min
	80	Resuspend beads in 1x B&W + 0.1% Triton-X100 and transfer to a new tube (on a 1.5 ml tubes)	200	μL	5	min		67	Resuspend beads in 1X Tris buffer and transfer to a new tube. Reclaim beads and discard the buffer	100	μL
	81	Repeat this wash once more	200	μL	5	min		68	Resuspend in 1X Tris buffer	50	μL
	82	Wash once with 10 mM Tris pH 8.0 and transfer to a new tube	200	μL	5	min
	83	Resuspend beads in 50 μL 10 mM Tris pH 8.0, this is the final Hi-C library bound to the streptavidin beads	50	μL	1	min
4		Mock PCR Amplification
		Use10 μL of the total beads to determine how many cycles are necessary to generate a visible product			1	min
	84	To a 10 μL of resuspended beads add:
		2x NEBNext Q5 Hot Start HiFi PCR Master Mix	25	μL
		Universal PCR primer (check concentration, should be 10 uM, could also be 25 uM!)	5	μL
		Indexed PCR primer (check concentration, should be 10 uM, could also be 25 uM!) Index #2	5	μL
		nuclease free water	10	μL
	85	Mix well and place in a thermocycler, with the heated lid on, and run the follwing program:
		98°C 1 min			1	min
		98°C 10 s + 65°C 75 s ramping 1.5°C/s (20X cycles)			85	s
		65°C 5 min			5	min
		4°C forever
	86	Take out 10 μL PCR solution at the end of the 65°C step in cycles 10, 12, 14, 16 and 20 to run on a 2% agarose gel	50	μL	1	min
		We try to estimate the minimum number of cycles necessary to achieve sufficient amplification of the library for sequencing. Usually that means a visible smear in the appropriate size of ~200-600 bp and no saturation of amplification. Some things that also have been shown to be important for library prep PCR is ramping speed and the length of the denaturation step, slowing or lengthening them can…
	87	Run a 2 % Agarose gel (Mock PCR results)
		PCR Amplification					5		PCR Amplification
	88	Use 40 μL of the total beads in 4 parallel PCR reactions			1	min		69	Amplify the Hi-C library directly off of the T1 beads with 4-12 cycles of PCR, using Illumina primers and protocol. Note that recent lots of some streptavidin beads may interfer with PCR; to avoid this, one can remove the DNA from the streptavidin beads by heating at 98°C for 10 minutes after last step and then removing the beads with a magnet			10	min
		To a 10 μL of resuspended beads (x4 tubes) add:
		2x NEBNext Q5 Hot Start HiFi PCR Master Mix	25	μL
		Universal PCR primer (check concentration, should be 10 uM)	5	μL
		Indexed PCR primer (check concentration, should be 10 μM, could also be 25 μM!) Index #	5	μL
		nuclease free water	10	μL
		Mix well and place in a thermocycler, with the heated lid on, and run the follwing program:
		98°C 1 min			1	min
		98°C 10 s + 65°C 75 s ramping 1.5°C/s (14X cycles)			85	s
		65°C 5 min			5	min
		4°C forever
									PCR clean-up
								70	After amplification is complete, bring the total library volume to 250 μL	250	μL
								71	Separate on a magnet. Transfer the solution to a fresh tube and discard the beads
								72	Warm a bottle of AMPure beads to room temperature. Gently shake to resuspend the magnetic beads. Add 175 μL of beads to the PCR reaction (0.7X volumes). Mix by pipetting and incubate at room temperature for 5 minutes	175	μL	5	min
								73	Separate on a magnet and remove the clear solution
								74	Keeping the beads on the magnet, wash twice with 700 μL of 70% ethanol without the mixing	700	μL
								75	Remove ethanol completely. To remove traces of short products, resuspend in 100 μL of 1X Tris buffer and add another 70 μL of AMPure XP beads. Mix by pipetting and incubate at room temperature for 5 minutes	100+70	μL	5	min
								76	Separate on a magnet and remove the clear solution
								77	Keeping the beads on the magnet, wash twice with 700 μL of 70% ethanol without mixing	700	μL
								78	Leave the beads on the magnet for 5 minutes ro allow the remaining ethanol to evaporate			5	min
								79	Add 1X Tris buffer to elute DNA. Mix by pipetting, incubate at room temperature for 5 minutes, separate on a magnet, and transfer the solution to a fresh labeled tube.	25-50	μL	5	min
		Size selection
	89	Bring AMPure XP beads to room temperature (use an aliquot with the beads you are going a need to speed up the process)
	90	Bring total volume of PCR product to 200 μL with nuclease free water	up to 200	μL	1	min
	91	For upper cutoff selection, add exactly 0.55x volumes of Ampure beads	110	μL	1	min
	92	Mix by pipetting up and down and incubate at RT for 5 min			5	min
	93	Separate on magnetic stand (allow 5 min or so to let the beads get settled)			5	min
	94	Move supernatant to a new tube, discard the beads, which contain DNA >700 bp (or save for quality control (QC4), wash them with ethanol and elute in 50 μL 10 mM Tris pH 8.0)	50	μL	1	min
	95	Add 0.2x volumes (40 μL) of AMPure XP beads, yielding a total of 0.75x volumes of Ampure buffer in the tube	40	μL	1	min
	96	Mix by pipetting up and down and incubate at RT for 5 min			5	min
	97	Separate on magnetic stand			5	min
	98	Discard supernatant (contains DNA that is too small, can also be saved for quality (QC5)), leaving the tube with the beads on the magnetic stand			1	min
	99	Add 80% ethanol to the tube on the stand, taking care not to disturb the pellet too much	700	μL	1	min
	100	Incubate for 30 s			30	s
	101	Remove ethanol completely			1	min
	102	To remove all traces of primer dimers, take tube off the stand and resuspend beads in 10 mM Tris pH 8.0	100	μL	1	min
	103	Incubate for 1 min on the bench			1	min
	104	Add 0.8x of AMPure XP beads	80	μL	1	min
	105	Mix by pipetting up and down and incubate at RT for 5 min			5	min
	106	Separate on magnetic stand and discard supernatant			5	min
	107	Wash twice with 80% ethanol, as above	700	μL	1	min
	108	Incubate for 30 s			30	s
	109	Remove all traces of ethanol and let it evaporate for max. 5 min			5	min
	110	Resuspend beads in 50 μL 10 mM Tris pH 8.0 and incubate at 37°C for 5 min for the 5 M and 1 M samples	50	μL	5	min
		Or resuspend beads in 25 μL 10 mM Tris pH 8.0 and incubate at 37°C for 5 min	25	μL	5	min
	111	Separate on magnetic stand and move supernatant containing the final library to a fresh tube, taking care not to transfer any traces of beads			5	min
	112	Proceed to measuring the concentration and sequence on an Illumina platform						80	Proceed to measuring the concentration and sequence on an Illumina platform
	113	Sequencing on a MiSeq for library quality control
5	114	Sequencing on a NExtSeq for library analysis
