# Supplementary material for: Chromatin conformation analysis of primary patient tissue using a low input Hi-C method
Source: Nat Commun. 2018 Nov 29;9:4938. doi: 10.1038/s41467-018-06961-0 (PMC6265268; doi:10.1038/s41467-018-06961-0)
Supplement: Supplementary file 5 — Supplementary Data 2 [file 41467_2018_6961_MOESM5_ESM.xlsx]

## Sheet: README
In this spreadsheet we provide scores that quantify how much a given region in the genome changes from control B-cell to DLBCL, based on Hi-C data. Each region is defined as the interval between two consecutive boundaries. Boundaries have been obtained by identifying minima in the vector of insulation scores (on 25kb Hi-C matrices with a window size of 250kb) with a depth of at least 0.5 (Methods…
The first score, region score, is the difference in average Hi-C signal of all pairs of contacts in a region between DLBCL and control.
The second, average insulation difference, is the difference in the average insulation scores (window size 250kb) for all 25kb Hi-C bins in the region.
The third, min/max insulation difference, is the difference in the largest absolute insulation score of bins the region between DLBCL and control.
Roughly, for all three scores, large positive values denote stronger signal/structure in the DLBCL sample, large negative scores denote stronger signal/structure in the control sample.
Description of sheets:
Hi-C changes by region
A list of all genomic regions with the three difference scores as described, ranked by region score. Includes a list of genes overlapping each region (Entrez gene symbol). Highlighted in green are all regions with a region score > 20.
Hi-C changes by gene
A list of genes ranked by region score of the overlapping region (as defined above). Also lists the fraction of overlap [0, 1], the coordinates of the overlapping region, and the Ensembl gene ID for convenience. A gene might occur multiple times in a list if it overlaps more than one region. Highlighted in green are all genes with a region score > 30.
Genes in de-novo TADs
A list of genes in regions that have little to no signal (normalised average Hi-C signal < 0.01) in the control sample, ranked by region score. Highlighted in green are all genes with a region score > 20.

## Sheet: Hi-C changes by region
chromosome	start	end	Region score (difference in Hi-C signal patient - control)	average insulation difference	min/max insulation difference	overlapping genes
chr4	68487500	68662500	125.367	0.353145	0.703277	AC147055.2,AC147055.3,AC147055.4,TMPRSS11E,UGT2B15,UGT2B17,UGT2B29P
chr15	32337500	32612500	97.976	nan	nan	AC123768.3,AC123768.4,AC135983.1,AC135983.2,AC135983.3,AC135983.4,AC135983.5,AC139426.2,DNM1P31,DNM1P32,GOLGA8K,GOLGA8N,GOLGA8O,LINC02256,RN7SL185P,RN7SL286P,RN7SL539P,U8,ULK4P1
chr19	27612500	27712500	95.371	0.17027	0.437179	AC112702.1,ERVK-28,LINC00662
chr12	53537500	53750000	95.2953	0.226288	0.359627	AC023509.3,AC023509.5,AC073594.1,ATF7,ATP5G2,CALCOCO1
chr16	70725000	70825000	94.557	0.424615	0.464778	AC020763.1,AC020763.2,AC020763.5,AC027281.1,AC027281.2,HYDIN,VAC14,VAC14-AS1
chr1	2662500	2812500	90.5687	0.253515	0.391195	AC242022.1,AL592464.2,TTC34
chr11	89762500	90100000	83.3178	0.252197	0.502082	AP000648.1,AP000827.1,AP003122.1,AP003122.3,AP004607.1,AP004607.2,AP004607.3,AP004607.4,AP004607.5,AP004607.6,AP004607.7,AP004607.8,AP004607.9,AP004833.1,AP004833.2,AP004833.3,AP005435.1,AP005435.2,AP005435.3,AP005435.4,MTND1P35,TRIM49,TRIM49C,TRIM49D1,TRIM49D2,TRIM51BP,TRIM51EP,TRIM53AP,TRIM53BP,TRIM64,TRIM64B,TRIM64DP,TRIM64EP,UBTFL1
chr22	16912500	17037500	77.8522	-0.0890554	-0.421566	AC006548.2,AC006548.3,CECR7,GAB4,IGKV1OR22-1,IGKV2OR22-3,IGKV2OR22-4,IGKV3OR22-2,VN1R9P
chr12	90937500	91337500	74.3073	0.399688	0.804318	AC007115.1,CCER1,DCN,EPYC,KERA,LINC00615,LUM
chr12	8300000	8500000	72.7328	0.0819622	0.332281	AC092745.1,AC092745.2,AC092745.3,AC092865.1,AC092865.2,AC092865.3,AC092865.4,AC092865.5,AC092865.6,AC092865.7,CLEC6A,ENPP7P5,LINC00937,RNU6-275P,RPS3AP43
chr12	49262500	49600000	71.5917	0.0764094	0.191098	AC010173.1,AC020612.1,AC020612.3,AC125611.1,AC125611.2,AC125611.3,AC125611.4,C1QL4,DNAJC22,FAM186B,KCNH3,MCRS1,POLR2KP1,PRPF40B,PRPH,RNU6-834P,SPATS2,TROAP,TUBA1C
chr11	67812500	67975000	69.7049	0.0850669	0.186567	AC004923.1,AC004923.2,AC004923.3,AC004924.1,AP003716.1,AP003716.2,ENPP7P7,OR7E1P,RNU6-46P
chr12	51562500	51862500	65.7533	0.409765	0.54274	AC068987.1,AC068987.2,AC068987.3,AC068987.4,AC068987.5,FIGNL2,HNRNPA3P10,SCN8A
chr12	124012500	124325000	64.1434	0.3321	0.440299	AC026358.1,AC068790.8,AC068790.9,NCOR2,RFLNA,ZNF664
chr7	1200000	1437500	62.8219	0.620901	0.768816	AC073094.1,MICALL2,UNCX
chr12	123787500	124012500	60.736	0.318733	0.440299	AC068790.1,AC068790.2,AC068790.3,AC068790.4,AC068790.5,AC068790.6,AC068790.7,AC068790.8,AC079315.1,CCDC92,DNAH10,DNAH10OS,RFLNA,ZNF664
chr12	48225000	48675000	60.3882	0.414548	0.750063	AC024257.1,AC024257.2,AC024257.4,AC024257.5,AC089987.1,AC089987.2,AC089987.3,AC090115.1,AC090115.2,AC090115.3,AC090115.4,ANP32D,C12orf54,H1FNT,KANSL2,LALBA,MIR1291,OR11M1P,OR5BK1P,OR8S1,OR8T1P,RPS10P20,SNORA2A,SNORA2B,SNORA2C,ZNF641
chr12	68812500	69137500	60.2027	0.286898	0.357415	AC025423.1,AC025423.2,AC025423.4,AC025423.5,CPM,MDM2,PRELID2P1,RNU7-4P
chr12	110025000	110425000	59.8498	0.16449	0.326801	AC007546.1,AC007546.2,AC144548.2,ANAPC7,ANKRD13A,ATP2A2,C12orf76,IFT81,RN7SL769P
chr7	101325000	101512500	59.5208	0.486401	0.533316	AC004965.1,COL26A1
chr12	82312500	82687500	59.4803	0.408851	0.918574	AC089998.1,AC089998.2,AC089998.3,AC089998.4,CCDC59,METTL25,TMTC2
chr12	3062500	3312500	59.3368	0.158864	0.298578	AC005865.2,AC005912.1,AC005912.2,AC125807.1,Metazoa_SRP,TSPAN9,TSPAN9-IT1
chr12	56725000	57037500	58.6829	0.069046	0.214957	AC026120.1,AC026120.2,AC121758.1,AC121758.2,AC121758.3,GPR182,HSD17B6,MYO1A,NACA,PRIM1,RDH16,SDR9C7,SNORA48,TAC3,ZBTB39
chr20	49312500	49550000	58.6505	0.316445	0.397058	AL035685.1,KCNB1,PTGIS
chr3	111537500	111637500	58.1692	0.0960987	0.203771	AC055748.1,AC092916.2,CD96,ZBED2
chr12	27712500	28012500	56.0889	0.37301	0.649386	AC008011.1,AC008011.2,AC009511.1,AC009511.2,KLHL42,MANSC4,MRPS35,PTHLH,RN7SKP15,Y_RNA,uc_338
chr12	95562500	95862500	56.0244	0.230805	0.410497	AC090001.1,LINC02410,NTN4,PGAM1P5,RNU6-247P,SNRPF,Y_RNA
chr12	104162500	104362500	55.7371	0.221325	0.364614	AC089983.1,EID3,LINC02385,RPL18AP3,TXNRD1
chr12	21700000	22012500	55.6625	0.443064	0.708114	ABCC9,AC008250.1,AC008250.2,AC010185.1,AC010197.1,AC092862.1,KCNJ8,LDHB
chr17	18787500	19162500	55.3991	-0.120026	nan	AC003957.1,AC007952.1,AC007952.2,AC007952.3,AC007952.4,AC007952.5,AC007952.6,AC007952.7,AC007952.9,AC090286.1,AC090286.2,AC090286.3,AC107982.1,AC107982.2,AC107982.3,FAM83G,GRAP,GRAPL,KYNUP2,PRPSAP2,RN7SL627P,SLC5A10,SNORD3B-1,SNORD3B-2,SNORD3D,TVP23B,snoMBII-202
chr22	25212500	25312500	55.3219	0.299986	0.490304	AL022332.1,CRYBB2,Z99916.1,Z99916.3
chr12	109837500	110025000	55.2836	0.0286077	0.103979	AC007834.1,AC007834.2,AC084876.1,AC084876.2,ANKRD13A,GIT2,GLTP,RN7SL441P,TCHP
chr22	19962500	20112500	54.5616	-0.0270674	-0.0563622	AC006547.1,AC006547.2,AC006547.3,ARVCF,COMT,DGCR8,MIR1306,MIR185,MIR3618,MIR4761,Metazoa_SRP,TANGO2,TRMT2A
chr16	69775000	69900000	53.7145	0.382466	0.406481	SNORA62,WWP2
chr2	179812500	179912500	53.6221	0.496225	0.587435	AC092642.1,MIR1258,ZNF385B
chr9	133525000	133725000	53.1834	0.43543	0.486519	AC002101.1,ADAMTSL2,DBH,DBH-AS1,FAM163B,MYMK,SARDH
chrX	9737500	9837500	52.9767	0.19532	0.433762	EIF5P1,GPR143,SHROOM2
chr2	216537500	216700000	52.2613	0.401451	0.437383	AC007563.2,AC073321.1,IGFBP2,IGFBP5,LINC01280,PSMB3P2,RPL37A
chr12	9250000	9587500	52.1484	0.2793	0.526421	A2MP1,AC009533.1,AC009533.2,AC010175.1,AC092821.1,AC092821.2,AC092821.3,AC141557.1,AC141557.2,DDX12P,LINC02367,SNORA75
chr12	5162500	5537500	51.9808	0.342832	0.478244	AC006206.1,AC006206.2,AC007848.1,AC007848.2,ANO2,LINC02443,NTF3
chr12	51387500	51562500	51.5293	0.0775613	0.458839	AC107031.1,GALNT6,SLC4A8
chr9	127237500	127450000	51.1422	0.157175	0.262796	AL445222.1,AL450263.2,GARNL3,RPL12,SLC2A8,SNORA65,ZNF79
chr12	12050000	12325000	50.643	0.260756	0.325292	AC007537.1,AC007537.2,AC007621.1,BCL2L14,LRP6,MIR1244-4,RNU6-318P,RNU6-545P
chr3	49512500	49662500	50.5824	0.0944536	0.261272	BSN,BSN-AS1,BSN-AS2,DAG1
chr17	31400000	31500000	50.4861	-0.0300828	-0.0916879	RAB11FIP4,RN7SL79P
chr11	123087500	123262500	49.8441	0.488975	0.632175	AP000926.4,AP001970.1,CLMP
chr11	3437500	3650000	49.5567	0.306364	0.708121	AC127526.1,AC127526.2,AC127526.3,AC127526.4,AC127526.5,AP006294.1,AP006294.2,ART1,ART5,OR7E117P,SNRPCP5,TRPC2
chr12	1087500	1612500	49.5345	0.0334985	0.159412	AC004672.1,AC004672.2,ERC1,FBXL14,HTR1DP1,LINC00942,WNT5B
chr12	110887500	111325000	48.9644	0.240883	0.522783	AC002351.1,CCDC63,CUX2,LINC01405,MIR6760,MYL2
chr12	46675000	47000000	48.8608	0.0712296	0.169281	AC008014.1,AC079906.1,MARK3P1,SLC38A4
chr14	106087500	106387500	48.6065	0.326587	0.474787	AC245166.1,AC245166.3,AC247036.1,AC247036.4,AC247036.6,AC247036.7,HOMER2P2,IGHV1-12,IGHV1-14,IGHV1-17,IGHV1-18,IGHV1-24,IGHV2-26,IGHV3-11,IGHV3-13,IGHV3-15,IGHV3-16,IGHV3-19,IGHV3-20,IGHV3-21,IGHV3-22,IGHV3-23,IGHV3-25,IGHV3-29,IGHV3-30,IGHV3-30-2,IGHV3-32,IGHV3-33,IGHV3-33-2,IGHV4-28,IGHV4-31,IGHV4-34,IGHV7-27,IGHV7-34-1,IGHVII-15-1,IGHVII-22-1,IGHVII-26-2,IGHVII-30-1,IGHVII-33-1,IGHVIII-11-1,IG…
chr21	45962500	46100000	48.41	0.174305	0.222394	AJ011932.1,AP001471.1,AP001476.1,AP001476.2,AP001476.3,COL6A1,COL6A2,PSMA6P3
chr11	71575000	71787500	48.3698	0.419576	0.547588	AP000867.3,AP000867.4,AP003498.1,ENPP7P8,KRTAP5-11,KRTAP5-14P,OR7E4P,OR7E87P,RPS3AP41,SNRPCP14,UNC93B6
chr7	1437500	1550000	48.2835	0.170833	0.469495	AC093734.1,AC102953.1,AC102953.2,INTS1,MAFK,MICALL2,TMEM184A
chr2	181562500	181712500	47.7361	0.254214	0.415539	AC013733.1,AC013733.2,CERKL,NEUROD1,SAP18P2
chr12	49912500	50400000	47.5305	0.232637	0.467655	AC008147.1,AC008147.2,AC008147.3,AC008147.4,AC025154.1,AC025154.2,AC074032.1,AC090058.1,AQP2,AQP5,AQP6,ASIC1,CERS5,COX14,FAM186A,GPD1,LARP4,LIMA1,LINC02395,MIR1293,RACGAP1,RNU6-1093P,SMARCD1
chr11	123262500	123587500	47.1412	0.556256	0.714386	AP001782.1,GRAMD1B,MIR4493,PHBP17,U8
chr5	132237500	132312500	46.6382	0.334919	0.482896	MIR3936HG,P4HA2,PDLIM4,SLC22A4
chr12	53750000	54225000	46.5684	0.171072	0.512133	AC012531.1,AC012531.2,AC012531.3,AC012531.4,AC012531.5,AC023794.1,AC023794.2,AC023794.3,AC023794.4,AC023794.5,AC076968.1,CISTR,FLJ12825,HOTAIR,HOTAIR_2,HOTAIR_3,HOXC-AS1,HOXC-AS2,HOXC-AS3,HOXC10,HOXC11,HOXC12,HOXC13,HOXC13-AS,HOXC4,HOXC5,HOXC6,HOXC8,HOXC9,LINC01598,LINC02381,MIR196A2,MIR615,RN7SKP289,SMUG1,SMUG1-AS1,Y_RNA
chr12	111850000	112500000	46.5284	0.115783	0.477263	AC003029.1,AC004024.1,AC004217.1,AC004217.2,AC004217.3,AC073575.1,AC073575.2,ADAM1A,ADAM1B,ERP29,HECTD4,MAPKAPK5,MIR3657,MIR6861,NAA25,PTPN11,RN7SKP71,RPL6,SLC25A3P2,TMEM116,TRAFD1,Y_RNA
chr16	68362500	68512500	45.6702	0.0402879	0.136678	AC099521.1,AC099521.2,AC099521.3,SMPD3,Y_RNA
chr1	5837500	5912500	45.6315	0.0213103	0.125662	MIR4689,NPHP4
chr20	57037500	57312500	45.6103	0.468615	1.11679	AL122058.1,AL157414.1,AL157414.2,AL157414.3,BMP7,BMP7-AS1,Y_RNA
chr19	39562500	39787500	45.2776	0.36165	0.434486	AC005176.1,AC005176.2,AC005515.1,AC006133.1,AC011500.1,AC093063.1,CLC,LEUTX,LGALS13,LGALS14,LGALS16,LGALS17A,RPS29P24,RPS29P25,RPS29P26,RPS29P27,RPS29P30
chr12	4350000	4800000	45.2222	0.156505	0.216842	AC005832.1,AC005832.2,AC005832.3,AC005832.4,AC005833.2,AC005833.3,AKAP3,C12orf4,DYRK4,FGF23,FGF6,GALNT8,NDUFA9,RAD51AP1,TIGAR
chr16	64037500	64512500	45.1814	0.257344	0.815508	AC012322.1,AC092131.1,AC093536.1,AC093536.2
chr12	3312500	3837500	45.1476	0.155204	0.281683	AC005831.1,AC005865.1,AC005865.2,AC005908.1,AC005908.2,AC006207.1,CRACR2A,LINC02417,PARP11,PRMT8,RNU6-174P
chr17	12237500	12712500	45.1015	0.425818	0.672365	AC005358.1,LINC00670,MYOCD
chr12	47437500	47650000	45.0875	0.0964447	0.279327	AC003686.1,AC004486.1,ADI1P3
chr22	23337500	23575000	45.03	0.234264	0.311036	AP000344.1,AP000344.2,AP000345.1,CES5AP1,IGLL1,LINC01658,LINC01659,LINC02557,PCAT14,ZDHHC8P1
chr4	42387500	42512500	44.4139	0.495974	0.559197	AC024022.1,ATP8A1,RPS7P7,SHISA3
chr1	181200000	181425000	44.2291	0.597692	0.987256	CACNA1E,LINC01699
chrX	152737500	152837500	44.1425	0.91897	1.76022	AC244102.1,CETN2,CSAG3,CSAG4,MAGEA12,MAGEA2,MAGEA6,NSDHL
chr12	8500000	9087500	44.0403	0.180405	0.599032	A2M,A2M-AS1,A2ML1,A2ML1-AS1,A2ML1-AS2,AC006581.1,AC006581.2,AC092184.1,AC092490.1,AC092490.2,AC092490.3,AC092746.1,AICDA,CLEC4D,CLEC4E,HADHAP2,HNRNPA1P34,KLRG1,LINC00612,M6PR,MFAP5,PHC1,RIMKLB,RPSAP51,SCARNA11,SUPT4H1P2,VDAC2P2,Y_RNA
chr12	6862500	7187500	43.9544	-0.0137895	0.567066	AC006512.1,AC006512.2,AC018653.1,AC018653.3,AC233309.1,ATN1,C12orf57,C1R,C1RL,C1RL-AS1,C1S,CLSTN3,DSTNP2,EMG1,ENO2,LPCAT3,LRRC23,MIR141,MIR200C,MIR200CHG,PHB2,PTPN6,RBP5,RNU6-485P,RNU7-1,RPL13P5,SCARNA12,SPSB2,TPI1,U47924.1,U47924.2,U47924.3,USP5
chr1	148062500	148275000	43.7064	0.210512	0.331844	ABHD17AP1,AC239803.1,AC239809.1,AC239809.2,AC239809.3,LINC01731,NBPF11,PDE4DIPP1,PFN1P4,RNA5SP57,RNU1-120P
chr12	11212500	11525000	43.7054	0.167746	0.404924	AC007450.2,AC007450.3,AC007450.4,AC078950.1,AC244131.2,DDX55P1,HIGD1AP8,PRB1,PRB2,PRB3,PRB4
chr7	99637500	99900000	43.3439	0.561921	0.732028	AC005020.1,AC011904.1,AC069294.1,CYP3A137P,CYP3A4,CYP3A43,CYP3A5,CYP3A51P,CYP3A52P,CYP3A7,CYP3A7-CYP3A51P,OR2AE1,TRIM4
chr12	107625000	107950000	43.2121	0.0533111	0.238076	AC007622.1,AC007622.2,AC126177.1,AC126177.2,AC126177.3,AC126177.4,AC126177.5,AC126177.6,AC126177.7,AC126177.8,ASCL4,BTBD11,PRDM4,PWP1,Y_RNA
chr12	9087500	9250000	43.1578	0.241367	0.290428	A2M,A2MP1,AC010175.1,BTG1P1,KRT17P8,LINC00987,MIR1244-3,PTMAP4,PZP,TPT1P12
chr7	44212500	44550000	43.1037	0.30442	0.507895	AC004453.1,AC004453.2,AC004938.1,CAMK2B,NPC1L1,NUDCD3,RNU6-1097P,YKT6
chr15	43862500	44200000	42.9778	0.413246	0.586807	ACTBP7,FRMD5,GAPDHP55,PIN4P1,WDR76,Y_RNA
chr12	112500000	112850000	42.9698	0.505372	0.667562	MIR1302-1,PTPN11,RPH3A
chr14	94337500	94587500	42.8891	0.386485	0.559469	AL132708.1,SERPINA1,SERPINA11,SERPINA12,SERPINA2,SERPINA4,SERPINA5,SERPINA9
chr1	146812500	146912500	42.6973	0.0544912	0.310524	HYDIN2,U6atac
chr17	750000	1050000	42.6269	0.25554	0.484757	ABR,AC036164.1,AC087392.1,AC087392.2,AC087392.3,AC087392.4,AC087392.5,DBIL5P,GEMIN4,GLOD4,MIR3183,MRM3,NXN,TIMM22
chr12	95862500	95962500	42.6121	0.190729	0.341301	AMDHD1,CCDC38,SNRPF
chr12	122262500	122775000	42.5625	0.00713197	-0.153288	AC026333.1,AC026333.2,AC026333.3,AC026333.4,AC048338.1,AC127002.1,CCDC150P1,CCDC62,CLIP1,CLIP1-AS1,DENR,HCAR1,HCAR2,HCAR3,KNTC1,RPL21P1,RSRC2,SNORA9,VPS33A,Y_RNA,ZCCHC8
chr2	10837500	11112500	42.3673	0.432939	0.545253	AC062028.1,AC062028.2,AC079587.1,AC092687.1,KCNF1,LINC01954,PDIA6
chr12	119600000	119912500	42.2781	0.302906	0.574449	AC002070.1,AC002563.1,CIT,MIR1178,PRKAB1,RN7SKP197,TMEM233
chr12	25450000	26037500	42.2758	0.310292	0.704234	AC019209.1,AC019209.2,AC019209.3,AC022367.1,LMNTD1,MIR4302,RASSF8,RASSF8-AS1,RN7SKP262,TDGP1
chr15	62162500	62287500	42.2656	0.396434	0.576436	AC126323.1,AC126323.2,AC126323.3,AC126323.4,AC126323.5,AC126323.6,C2CD4B,GOLGA2P11,Metazoa_SRP
chr10	50137500	50237500	42.2019	0.158644	0.442816	ASAH2,SLC9A3P1
chr12	95050000	95562500	42.1094	0.118167	0.414565	AC018475.1,AC084879.1,AC084879.2,AC126615.1,AC126615.2,CBX3P5,FGD6,METAP2,MIR331,MIR3685,NR2C1,PGAM1P5,RNU6-735P,RNU6-808P,USP44,VEZT,Y_RNA
chr5	144187500	144262500	41.7433	0.322311	0.722586	KCTD16
chrX	41512500	41800000	41.6469	-0.0203439	0.138852	AL353691.1,AL353691.2,AL627402.1,CASK,CASK-AS1,GPR34,GPR82,RN7SL144P,RNU6-1321P
chr12	13287500	13737500	41.2703	0.182305	0.313739	AC007527.1,AC007527.2,GRIN2B,LINC01559,RN7SKP162,RNA5SP353,RNU6-590P
chr12	105437500	106150000	41.2526	0.490751	0.753098	AC011595.1,AC011595.2,AC011595.3,CASC18,NUAK1
chr15	65950000	66262500	41.0442	0.479056	0.591475	MEGF11,MIR4311
chr12	107087500	107625000	40.9123	0.206251	0.524978	AC007540.1,AC078929.1,BTBD11,CRY1,RNA5SP371,SETP7,SNORD74
chr12	109425000	109837500	40.8555	0.0789164	0.29824	AC007570.1,FAM222A,FAM222A-AS1,KCTD10,MIR4497,MMAB,MVK,MYO1H,RN7SKP250,RNU4-32P,TRPV4,UBE3B
chr12	92962500	93462500	40.7311	-0.0592745	-0.185356	AC021646.1,AC124947.1,AC124947.2,AC138123.1,AC138123.2,AC138123.3,LINC02412,LINC02413,NACAP3,NUDT4,SNORD74,UBE2N,Y_RNA
chr20	44737500	44875000	40.6442	0.0561831	0.194062	AL118522.1,AL118522.2,KCNK15,KCNK15-AS1,RIMS4
chr20	1500000	1775000	40.6048	0.218165	0.303921	AL049634.1,AL049634.2,AL049634.3,AL109809.1,AL109809.2,AL109809.3,AL109809.4,RN7SL561P,RNU6-917P,SIRPB1,SIRPB3P,SIRPD,SIRPG,SIRPG-AS1
chr12	50400000	50750000	40.5167	0.126094	0.381701	DIP2B,LARP4,RNU6-238P,RNU6-769P,Y_RNA
chr22	20112500	20350000	40.4907	-0.00076035	0.124775	AC007663.1,AC007663.2,AC007663.3,AC007663.4,AC007731.1,AC007731.3,CCDC188,DGCR6L,LINC00896,MIR1286,MIR6816,RANBP1,RTN4R,SNORA77B,TRMT2A,ZDHHC8
chr4	40937500	41262500	40.4504	0.596642	1.03782	APBB2,RNA5SP160,RNU6-1195P,RNU6-836P,UCHL1,UCHL1-AS1
chrX	153487500	153687500	40.3352	-0.00724659	-0.088734	AF274858.1,AF274858.2,AF274858.3,ATP2B3,BGN,DUSP9,FAM58A,HAUS7,KRT18P48,PNCK,RN7SL687P,RPL18AP16
chr1	202037500	202162500	40.32	0.25625	0.478178	AL691482.2,ARL8A,CRIP1P3,GPR37L1,PTPN7,Y_RNA
chr12	121837500	122262500	40.1623	0.00563102	0.0997173	AC048338.1,AC048338.2,AC069503.1,AC069503.2,AC069503.3,AC079360.1,AC156455.1,B3GNT4,BCL7A,DIABLO,HPD,IL31,LRRC43,MLXIP,Metazoa_SRP,PSMD9,RNU7-170P,VPS33A,WDR66
chr12	47875000	48225000	40.0373	0.0580435	0.200938	AC004801.1,AC004801.2,AC004801.3,AC004801.4,AC004801.5,AC004801.6,AC004801.7,AC024257.3,AC074029.1,AC074029.2,AC074029.3,AC074029.4,AC121338.1,AC121338.2,ASB8,CCDC184,COL2A1,MIR6505,OR10AD1,PFKM,PHBP18,RNU6-1203P,SENP1,TMEM106C,VDR
chr7	30637500	30750000	39.9093	0.396263	0.427355	AC006022.1,CRHR2,INMT
chr19	3262500	3500000	39.7977	0.191157	0.244612	AC005514.1,AC005551.1,AC007792.1,AC010649.1,CELF5,DOHH,NFIC,SMIM24
chr12	28600000	28987500	39.7753	0.270406	0.443437	AC022081.1,AC024255.1
chr18	49062500	49162500	39.7478	0.106707	0.198157	AC016866.2,DYM
chr9	114062500	114300000	39.0991	0.331003	0.487303	AMBP,COL27A1,KIF12,MIR455
chr12	2037500	2637500	39.037	0.277969	0.514364	AC005344.1,CACNA1C,CACNA1C-AS3,CACNA1C-AS4,CACNA1C-IT2,CACNA1C-IT3
chr12	55162500	55650000	38.8938	0.05369	0.384424	AC009779.5,AC009779.7,AC009779.8,AC122685.1,OR10A7,OR10P1,OR10U1P,OR2AP1,OR6C1,OR6C2,OR6C3,OR6C4,OR6C5P,OR6C6,OR6C64P,OR6C65,OR6C66P,OR6C68,OR6C69P,OR6C70,OR6C71P,OR6C72P,OR6C73P,OR6C74,OR6C75,OR6C76,OR6C7P,PHC1P1
chr1	161800000	162050000	38.8213	0.458953	0.564166	AL391825.1,AL590408.1,ATF6,OLFML2B
chr12	97462500	97987500	38.7791	0.18882	0.520339	AC007424.1,AC018659.1,AC018659.2,MIR1251,MIR135A2,MIR4495,RMST,RMST_10,RMST_2,RMST_3,RMST_4,RMST_5,RMST_6,RMST_7,RMST_8,RMST_9,RNU6-36P,snoMe28S-Am2634
chr14	93625000	93900000	38.7688	0.611288	0.907095	AL132642.2,PRIMA1,UNC79,uc_338
chr1	201225000	201387500	38.6141	0.29475	0.417557	IGFN1,LAD1,PKP1,TNNT2
chr12	69137500	69262500	38.5457	0.090476	0.245095	AC127894.1,CPSF6
chr12	49600000	49912500	38.3687	0.0188143	0.311421	AC020612.2,AC131157.1,BCDIN3D,BCDIN3D-AS1,FAIM2,FAM186B,FMNL3,HIGD1AP9,LINC02395,LINC02396,LSM6P2,NCKAP5L,PRPF40B,RPL35AP28,TMBIM6
chr19	47875000	48287500	37.9441	0.258062	0.513031	AC008392.1,AC011466.1,AC011466.2,AC011466.3,AC011466.4,BSPH1,C19orf68,CABP5,CARD8,CARD8-AS1,ELSPBP1,LIG1,PLA2G4C,PLA2G4C-AS1,SULT2A1,ZNF114
chr12	54587500	55162500	37.9191	0.0689607	0.31635	AC027287.1,AC027287.2,AC079310.1,DCD,GLYCAM1,LACRT,MUCL1,NEUROD4,OR9K1P,OR9K2,OR9R1P,PPP1R1A,TESPA1,VDAC1P5
chr20	2512500	2612500	37.8434	-0.0754039	-0.13075	TMC2,ZNF343
chr12	32362500	32775000	37.8263	-0.0175287	-0.292798	AC084824.1,AC084824.2,AC084824.3,AC084824.4,AC084824.5,BICD1,DNM1L,FGD4,RNU6-494P,YARS2,Y_RNA
chr12	98750000	99012500	37.7893	0.533849	0.880302	AC008126.1,AC069437.1,ANKS1B
chr12	39262500	39737500	37.4321	0.0666505	0.379025	ABCD2,AC121334.1,AC121334.2,C12orf40,KIF21A
chr12	85112500	85387500	37.4061	0.0263603	-0.230022	AC131532.1,AC133794.1,ALX1,LRRIQ1
chr3	62187500	62587500	37.2224	0.514653	0.97506	C3orf14,CADPS,FEZF2,PTPRG,PTPRG-AS1
chr11	26725000	27150000	37.1823	0.510032	1.00902	BBOX1,BBOX1-AS1,FIBIN
chr19	3500000	3850000	37.1271	0.188013	0.309641	AC004637.1,AC005777.1,AC005786.1,AC005786.2,AC005786.3,AC005786.4,AC005954.1,AC005954.2,APBA3,C19orf71,CACTIN,CACTIN-AS1,DOHH,FZR1,GIPC3,HMG20B,MATK,MFSD12,MRPL54,PIP5K1C,RAX2,SNORD38,TBXA2R,TJP3,ZFR2
chr12	7187500	7800000	37.0786	0.211523	0.65745	AC006927.1,AC006927.2,AC006927.3,AC006927.4,AC018653.1,AC018653.2,AC131206.1,ACSM4,APOBEC1,CD163,CD163L1,CLEC4C,DPPA3,GAPDHP31,GDF3,NANOG,NANOGNB,NIFKP3,PEX5,Y_RNA
chr12	132125000	132650000	37.0098	-0.0439705	-0.32849	AC079031.1,AC079031.2,AC131212.1,AC131212.2,AC131212.3,AC131212.4,AC138466.1,AC138466.2,AC138466.3,AC138466.4,AC148476.1,AC148477.1,AC148477.2,AC148477.3,AC148477.4,AC148477.5,AC148477.6,AC148477.7,AC148477.8,AC148477.9,DDX51,EP400NL,FBRSL1,GALNT9,LINC02361,LRCOL1,MIR6763,NOC4L,P2RX2,POLE
chr9	96737500	96837500	36.9959	-0.0424338	-0.144895	ZNF510,ZNF782
chr12	52150000	53012500	36.9605	0.189471	0.469656	AC021066.1,AC055716.1,AC055716.2,AC055716.3,AC055736.1,AC068888.2,AC078865.1,AC107016.1,AC107016.2,AC121757.1,ARL2BPP2,BTBD10P1,C12orf80,EIF4B,KRT1,KRT125P,KRT126P,KRT127P,KRT128P,KRT18,KRT2,KRT3,KRT4,KRT5,KRT6A,KRT6B,KRT6C,KRT7,KRT7-AS,KRT71,KRT72,KRT73,KRT73-AS1,KRT74,KRT75,KRT76,KRT77,KRT78,KRT79,KRT8,KRT80,KRT81,KRT82,KRT83,KRT84,KRT85,KRT86,KRT87P,KRT89P,KRT90P,LINC00592,METTL7AP1,RPL7P41
chr17	1900000	1987500	36.9244	0.128095	0.199168	RPA1,RTN4RL1
chr22	44762500	45100000	36.7825	0.483384	0.78543	AL079301.1,ARHGAP8,PHF21B,PRR5-ARHGAP8,Z83838.1
chrX	55187500	55412500	36.7044	0.360763	0.741612	AL158819.1,PAGE3,PAGE5
chr12	117225000	117850000	36.6073	0.389719	0.4884	AC073864.1,ELOCP32,KSR2,NOS1
chr20	36175000	36475000	36.4908	0.178824	0.387418	AAR2,AL121895.2,DLGAP4,EPB41L1
chr17	69275000	69575000	36.47	0.119232	0.249834	ABCA5,AC002546.1,AC002546.2,AC015920.1,AC115085.1,MAP2K6,SNORA40
chr17	76750000	77075000	36.2847	0.249029	0.381308	AC016168.1,AC016168.2,AC016168.3,LINC00868,LINC02080,MFSD11,MGAT5B,Metazoa_SRP,RNU6-97P
chr4	1387500	1650000	36.2591	0.315678	0.570081	AC147067.1,AC147067.2,FAM53A,NKX1-1,UVSSA
chr12	105125000	105437500	36.1624	0.16805	0.606714	APPL2,C12orf75,KCCAT198,WASHC4
chr10	87525000	87800000	36.0841	0.357035	0.553198	AL138767.1,AL138767.2,AL138767.3,ATAD1,MINPP1,PAPSS2,RPS26P38
chr22	19675000	19962500	35.9769	0.101603	0.206183	AC000078.1,AC000089.1,COMT,GNB1L,GP1BB,RTL10,SEPT5,TBX1,TXNRD2
chrX	40512500	40812500	35.9538	0.112465	0.297102	AC092473.1,AC092474.1,AC092474.3,ATP6AP2,CXorf38,MED14,MED14OS,MPC1L,RNU7-164P
chr12	116687500	117225000	35.9365	0.0901371	0.285396	AC026368.1,AC083806.1,AC083806.2,AC083806.3,AC090013.1,AC125603.1,AC125603.2,AC127164.1,C12orf49,FBXO21,FBXW8,HRK,NOS1,RNFT2,RNU6-558P,TESC,TESC-AS1
chr12	15137500	15500000	35.9179	0.120483	0.245905	AC092183.1,METTL8P1,PTPRO,RERG,RERG-AS1
chr12	21275000	21700000	35.8851	0.21731	0.467651	AC010197.1,ELOCP31,GOLT1B,GYS2,IAPP,LDHB,PYROXD1,RECQL,SLCO1A2,SPX
chr9	124450000	124737500	35.7851	0.389078	0.484199	ADGRD2,AL354979.1,AL669818.1,MIR181A2,MIR181A2HG,MIR181B2,NR5A1,NR6A1,RN7SL302P
chrX	53537500	54000000	35.7011	0.254426	0.385618	AC233279.1,BX323845.1,BX323845.2,BX323845.3,HUWE1,MIR98,MIRLET7F2,PHF8,RNA5SP505
chr17	66162500	66687500	35.5184	0.126155	-0.408304	AC006120.1,AC006947.1,AC009452.1,APOH,CEP112,PRKCA,PRKCA-AS1,RN7SL735P,RNA5SP444,RNA5SP445,RNU6-928P
chrX	2625000	2862500	35.473	-0.0336203	-0.234269	CD99,CD99P1,GYG2,GYG2-AS1,XG
chr12	51037500	51387500	35.4446	-0.160475	-0.424209	AC087884.1,AC139768.1,BIN2,CELA1,CSRNP2,DAZAP2,GALNT6,LETMD1,PHBP19,POU6F1,RNU6-1273P,RNU6-199P,SMAGP,TFCP2,Y_RNA
chr12	22012500	22462500	35.3054	0.00611741	0.319672	AC007671.1,AC007671.2,AC053513.1,AC087318.1,C2CD5,CMAS,RNU1-149P,ST8SIA1
chr5	132537500	132862500	35.252	0.286289	0.37831	AC004039.1,AC004775.1,AC116366.3,CCNI2,GDF9,IL13,IL4,IL5,KIF3A,RAD50,RNA5SP192,SEPT8,SHROOM1,SOWAHA,TH2LCRR
chr19	8662500	9112500	35.2053	0.357618	0.761097	AC008734.1,AC008734.2,AC012616.1,AC243312.1,AC243312.2,ACTL9,BOLA3P2,MBD3L1,MUC16,OR1M1,OR1M4P,OR2Z1,OR7G2,RPL23AP78,ZNF558
chr15	100325000	100625000	35.1174	0.131516	0.361769	AC027020.1,AC027020.2,ADAMTS17,ASB7,CERS3,CERS3-AS1,LINS1,PRKXP1,RNU6-181P,RNU6-322P,SPATA41
chr22	28050000	28562500	34.9994	0.362399	0.572712	MIR5739,RN7SL757P,SNORD42,TTC28,Y_RNA
chr11	82712500	82812500	34.8975	0.380661	0.522494	AP001646.2,AP001646.3,FAM181B,MIR4300HG
chr10	119950000	120387500	34.8621	0.741942	1.04895	AL355298.1,MIR4682,NACAP2,RPL21P16
chr12	74712500	75275000	34.8189	0.319992	0.506119	AC073525.1,AC091534.1,AC123904.3,CCNG2P1,KCNC2
chr12	26037500	26662500	34.7468	0.00743738	-0.30358	AC022509.1,AC022509.2,AC022509.3,AC022509.4,AC023051.1,AC024145.1,AC055720.1,AC055720.2,BHLHE41,ITPR2,RASSF8,RNA5SP354,SSPN
chrX	36700000	36837500	34.6175	0.084039	0.196518	AC006924.1,AL592156.1
chr17	10325000	10600000	34.5614	0.288984	0.387155	AC005291.1,AC005323.1,AC005323.2,MYH1,MYH13,MYH2,MYH4,MYH8,MYHAS
chr19	16700000	17037500	34.422	0.147	0.186771	AC008737.1,AC008737.2,AC008737.3,AC020908.2,CPAMD8,F2RL3,NWD1,RN7SL823P,RN7SL835P,SIN3B
chr5	157112500	157337500	34.4025	0.171772	0.315509	AC009185.1,AC010609.1,AC011377.1,CYFIP2,FAM71B,HAVCR2,ITK,MED7
chr4	41687500	41887500	34.3688	0.650404	0.846989	AC105389.1,AC105389.2,AC105389.3,AC108210.1,HMGB1P28,LIMCH1,LINC00682,OR5M14P,PHOX2B,RNU1-49P
chr10	49562500	49837500	34.3443	0.495923	0.64761	C10orf53,CHAT,MAPK6PS6,OGDHL,PARG,RPL21P89,SLC18A3
chr14	94237500	94337500	34.3338	0.649452	0.927828	PPP4R4,SERPINA10,SERPINA6
chr12	100750000	101237500	34.2783	0.497034	0.834711	AC063947.1,AC063947.2,AC079953.1,AC138360.1,ANO4,RNU6-768P,SLC5A8
chrX	103162500	103487500	34.2141	0.129244	0.275392	AL606763.1,BEX2,BEX3,BEX4,RPSAP59,TCEAL5,TCEAL7,TCEAL8,TCEAL9,Z68694.1,Z92846.1
chr4	83375000	83462500	34.203	0.133436	0.151676	ABRAXAS1,AC114781.4,HELQ,MRPS18C
chrX	120200000	120475000	34.0853	-0.181869	-0.339693	AL512286.1,ATP1B4,EEF1A1P30,LAMP2,NKAPP1,SFR1P1,TMEM255A,ZBTB33
chr2	237112500	237475000	33.9921	0.442472	0.778942	AC107079.1,AC112715.1,AC112721.1,AC112721.2,COL6A3
chr12	47650000	47875000	33.9743	0.0418293	0.177615	AC004241.1,AC004241.2,AC004241.3,AC004241.4,AC004241.5,AC004466.1,AC004466.2,AC004466.3,ENDOU,HDAC7,LINC02354,RAPGEF3,RPAP3,SLC48A1,VDR
chr16	737500	1262500	33.8124	0.251906	0.647407	AC009041.1,AC009041.2,AC009041.3,AC009041.4,AC120498.1,AC120498.10,AC120498.2,AC120498.3,AC120498.6,AC120498.8,AL008727.1,AL031008.1,AL031258.1,AL031598.1,AL031713.1,AL031716.1,C1QTNF8,CACNA1H,CHTF18,GNG13,LMF1,LMF1-AS1,MIR662,MSLN,MSLNL,NARFL,PRR25,PRSS29P,RPUSD1,SOX8,SSTR5,SSTR5-AS1,TPSAB1,TPSB2,TPSD1,TPSG1
chr22	39362500	39537500	33.777	0.0391877	0.133015	AL022326.2,ATF4,MGAT3,MGAT3-AS1,MIEF1,RPS19BP1,SYNGR1,TAB1
chr1	157162500	157500000	33.7471	0.175315	0.251495	AL138900.1,AL138900.2,AL138900.3,AL357143.1,AL357143.2
chrX	134812500	134912500	33.6976	-0.0469143	-0.122098	FAM122C,MOSPD1
chr12	39737500	40012500	33.6761	0.088466	0.207492	C12orf40,SLC2A13,SNORA22
chr22	15912500	16362500	33.5464	0.404482	nan	AC145543.1,U6
chrX	119925000	120200000	33.4809	0.0729245	0.31237	LINC01402,NKAP,NKAPP1,RHOXF1,RHOXF1-AS1,RHOXF1P1,RHOXF1P2,RHOXF1P3,RHOXF2,RHOXF2B
chr19	40862500	41175000	33.368	0.177588	0.267634	AC008537.1,AC008962.1,AC092071.1,CYP2A13,CYP2A7,CYP2A7P1,CYP2A7P2,CYP2B6,CYP2B7P,CYP2F1,CYP2G1P,CYP2G2P,CYP2T3P,RPL36P16
chr12	475000	1087500	33.3365	-0.0564851	-0.250411	AC004803.1,AC006205.1,AC006205.2,AC021054.1,B4GALNT3,ERC1,LINC02455,NINJ2,RAD52,RNU4ATAC16P,RNU7-103P,WNK1
chr19	20000000	20337500	33.3132	0.143989	0.354626	AC006539.1,AC006539.2,AC006539.3,AC011447.1,AC011447.2,AC011447.3,AC011447.4,AC011447.5,AC011447.6,AC011447.7,AC078899.1,AC078899.3,AC078899.4,AC078899.5,BNIP3P13,BNIP3P15,BNIP3P16,BNIP3P17,BNIP3P18,BNIP3P19,ZNF486,ZNF682,ZNF90
chr12	24850000	25187500	33.3003	-0.085333	-0.44487	AC023510.1,AC023510.2,AC026310.1,AC026310.2,AC026310.3,BCAT1,C12orf77,CASC1,CENPUP2,LRMP
chr12	10775000	11212500	33.271	-0.00109627	-0.317989	AC006518.1,AC006518.2,AC018630.1,AC018630.2,AC018630.3,AC018630.6,AC134349.1,AC134349.2,AC244131.1,AC244131.2,LINC02366,PRH1,PRH2,PRR4,SMIM10L1,TAS2R10,TAS2R13,TAS2R14,TAS2R15P,TAS2R19,TAS2R20,TAS2R30,TAS2R31,TAS2R42,TAS2R43,TAS2R46,TAS2R50,TAS2R7,TAS2R8,TAS2R9
chr12	110425000	110887500	33.102	0.0216706	0.293419	AC002350.1,AC002350.2,AC002375.1,AC144522.1,AC144548.1,AC144548.2,ARPC3,CCDC63,FAM216A,GPN3,HVCN1,PPP1CC,PPTC7,RAD9B,RN7SL387P,RPL29P25,SNORD50,TCTN1,VPS29
chr2	147012500	147362500	32.9087	0.259983	0.509935
chr16	84237500	84475000	32.899	0.331869	0.45979	AC010551.1,AC010551.2,AC010551.3,ATP2C2,ATP2C2-AS1,KCNG4,RNA5SP433,WFDC1
chr12	2637500	3062500	32.771	0.107041	0.403064	AC005841.1,AC005841.2,AC005911.1,AC007618.1,AC092471.1,AC092471.2,AC125807.2,CACNA1C,CACNA1C-AS1,CACNA1C-AS2,CBX3P4,FKBP4,FOXM1,IQSEC3P1,ITFG2,ITFG2-AS1,LINC02371,NRIP2,RHNO1,RNU6-1315P,RPL23AP14,TEAD4,TULP3
chr9	4325000	4612500	32.7476	0.364163	0.620126	GLIS3,RNU6-694P,SLC1A1,SPATA6L
chr14	61062500	61287500	32.7008	0.247508	0.528945	PRKCH,SLC38A6,TMEM30B
chr3	8712500	8812500	32.5754	0.266298	0.460002	CAV3,OXTR,RAD18,SSUH2
chrX	48087500	48450000	32.5355	0.182649	0.423813	AC244636.1,AC244636.2,AC245047.1,AC245047.2,AC245047.3,AC245047.4,AC245047.5,AC245047.6,AC245047.7,AC245047.8,AL606490.1,AL606490.2,AL606490.3,AL606490.4,AL606490.5,AL606490.6,AL606490.7,AL606490.8,AL606490.9,RNA5SP503,RNU6-707P,SPACA5B,SSX1,SSX3,SSX4,SSX4B,SSX5,SSX6,SSX9,SSXP3,SSXP9
chr12	106387500	107087500	32.506	0.125719	0.336673	AC007541.1,AC079385.1,AC079385.2,AC079385.3,CRY1,EEF1B2P4,MTERF2,POLR3B,RFX4,RIC8B,RPL30P12,TMEM263
chr1	83875000	84112500	32.4156	0.199159	0.289672	AC104454.1,AL359504.1,AL359504.2,PRKACB,TTLL7,TTLL7-IT1
chr19	1450000	1837500	32.3608	0.117482	0.187144	AC005256.1,AC005943.1,AC005943.2,AC012615.2,AC012615.6,AC027307.1,AC027307.2,ADAMTSL5,APC2,ATP8B3,C19orf25,MBD3,MEX3D,MIR1909,Metazoa_SRP,ONECUT3,PCSK4,PLK5,REEP6,REXO1,RN7SL477P,RNU6-1223P,TCF3,UQCR11
chrX	3512500	3937500	32.3211	0.107036	0.481363	AC007685.1,BX890604.1,FAM239A,FAM239B,FAM239C,PRKX,PRKX-AS1,RNU6-114P,RNU6-146P,SNORA48B,Y_RNA
chr12	122987500	123237500	32.3121	-0.0724233	-0.154995	AC026362.2,AC073857.1,C12orf65,MIR4304,MPHOSPH9,PITPNM2,PITPNM2-AS1
chr12	13737500	14175000	32.268	0.104756	0.262978	AC092470.1,GRIN2B
chr14	106387500	106612500	32.2046	0.202126	0.302815	AC244452.1,AC244452.3,AC244452.4,HOMER2P1,IGHV1-45,IGHV1-46,IGHV3-35,IGHV3-36,IGHV3-37,IGHV3-38,IGHV3-41,IGHV3-42,IGHV3-43,IGHV3-47,IGHV3-48,IGHV3-49,IGHV3-50,IGHV3-52,IGHV3-53,IGHV3-54,IGHV4-39,IGHV4-55,IGHV5-51,IGHV7-40,IGHV7-56,IGHVII-40-1,IGHVII-44-2,IGHVII-46-1,IGHVII-49-1,IGHVII-51-2,IGHVII-53-1,IGHVIII-38-1,IGHVIII-44,IGHVIII-47-1,IGHVIII-51-1,IGHVIV-44-1,LINC00221
chr19	45987500	46525000	32.2009	0.32895	0.547184	AC006262.1,AC006262.2,AC006262.3,AC006262.4,AC007193.1,AC007193.2,AC007193.3,AC007785.1,AC007785.2,AC007785.3,AC011484.1,CCDC61,CCDC8,HIF3A,IGFL1,IGFL1P1,IGFL1P2,IGFL2,IGFL2-AS1,IGFL3,IGFL4,MIR769,PGLYRP1,PNMA8A,PNMA8B,PNMA8C,PPP5C,PPP5D1,RNU6-924P,RPL12P41,TGIF1P1
chr1	9212500	9562500	32.2009	0.219488	0.313595	AL928921.1,AL928921.2,BX323043.1,H6PD,RNA5SP40,SLC25A33,SPSB1
chrX	19350000	19487500	32.1427	0.20474	0.275627	MAP3K15,PDHA1,Y_RNA
chr12	5925000	6337500	32.094	0.0750543	0.437664	AC005845.1,ANO2,ATP5J2P5,CD9,PLEKHG6,RN7SL69P,TNFRSF1A,VWF,Y_RNA
chr19	49037500	49187500	32.0859	0.138226	0.261652	AC008687.2,AC008687.3,AC008687.5,AC008687.6,AC008687.7,AC008687.8,C19orf73,CGB5,CGB7,CGB8,HRC,KCNA7,LIN7B,NTF4,NTF6B,PPFIA3,RN7SL708P,SNRNP70,TRPM4
chrX	55412500	55750000	32.0586	0.028587	0.337236	AL159987.1,AL159987.2,AL590410.1,AL627224.1,FOXR2,MAGEH1,MIR4536-1,RRAGB,USP51,Y_RNA,hsa-mir-4536-1
chr5	76812500	77100000	31.8918	0.241129	0.350223	AC008581.1,AGGF1,CRHBP,F2RL1,RN7SL208P,RNU6ATAC36P,S100Z,SNORA47,ZBED3,ZBED3-AS1
chr12	6337500	6862500	31.8596	-0.128486	-0.332535	AC005840.1,AC005840.2,AC005840.3,AC005840.4,AC005840.5,AC006064.1,AC006064.2,AC006064.3,AC006064.4,AC006064.5,AC125494.1,AC125494.2,AC125494.3,ACRBP,CD27,CD27-AS1,CD4,CDCA3,CHD4,COPS7A,GAPDH,GNB3,GPR162,IFFO1,ING4,LAG3,LPAR5,LTBR,MLF2,MRPL51,NCAPD2,NOP2,P3H3,PIANP,PTMS,RN7SL380P,RN7SL391P,RNU6-781P,SCARNA10,SCARNA11,SCNN1A,TAPBPL,TNFRSF1A,USP5,VAMP1,ZNF384
chrX	68687500	68762500	31.8591	0.0415184	0.146133	STARD8
chr12	27362500	27712500	31.635	-0.0320368	-0.204265	AC009509.1,AC009509.2,AC009509.3,AC009509.4,AC087257.1,AC087257.2,ARNTL2,ARNTL2-AS1,HMGB1P49,MRPS35,PPFIBP1,RARSP1,REP15,SMCO2
chr12	50750000	51037500	31.591	0.0196205	0.252426	AC008121.1,AC008121.2,AC008121.3,AC013244.1,AC013244.2,AC013244.3,ATF1,HIGD1C,METTL7A,RN7SL519P,RNU6-1273P,RNU6-87P,SLC11A2,TMPRSS12,Y_RNA
chr22	45537500	45975000	31.5165	0.0732049	0.201993	ATXN10,BX324167.1,BX324167.2,FBLN1,LINC01589,MIR4762,RNU6-1161P,WNT7B,Z84478.1,Z95331.1
chrX	153687500	153962500	31.5112	-0.134779	-0.203174	ABCD1,ARHGAP4,AVPR2,BCAP31,CYCSP45,HCFC1,IDH3G,L1CAM,LCA10,NAA10,PDZD4,PLXNB3,PNCK,RENBP,SLC6A8,SRPK3,SSR4,U52111.1
chr16	23087500	23425000	31.4927	0.377965	0.650336	AC099482.1,COG7,RN7SKP23,SCNN1B,SCNN1G,USP31
chr12	107950000	108500000	31.4852	0.0735998	0.192438	AC009729.1,CMKLR1,LINC01498,WSCD2
chr12	53012500	53537500	31.4344	-0.0625019	-0.207827	AAAS,AC021072.1,AC023509.1,AC023509.2,AC023509.3,AC023509.4,AC068888.1,AC068888.2,AC073573.1,AC073611.1,AMHR2,ATF7,C12orf10,CSAD,EIF4A1P4,EIF4B,ESPL1,HIGD1AP1,IGFBP6,ITGB7,MAP3K12,MFSD5,MIR6757,NPFF,PCBP2,PCBP2-OT1,PFDN5,PRR13,RARG,RNU6-333P,SOAT2,SP1,SP7,SPRYD3,TARBP2,TNS2,VTI1BP3,ZNF740,uc_338
chr12	67987500	68287500	31.4225	0.0640753	0.14096	AC007458.1,HNRNPA1P70,IFNG,IFNG-AS1,IL22,IL26,MDM1,RPL39P28
chr15	71387500	71750000	31.3356	0.336469	0.552467	AC108861.1,THSD4
chr19	5037500	5575000	31.2257	0.211732	0.484645	AC005790.1,AC022517.1,KDM4B,PTPRS,RPL32P34,TINCR,ZNRF4
chr4	4237500	4450000	31.2111	0.0767873	0.16171	AC105415.1,HGNC:18790,LYAR,STX18,TMEM128,ZBTB49
chr15	77575000	77887500	31.1856	0.295223	0.404033	AC046168.2,AC105133.1,AC105133.2,LINGO1,LINGO1-AS1,LINGO1-AS2
chr14	22137500	22562500	31.0373	0.207954	0.612033	AC243965.1,AC244502.1,AC244502.2,AC244502.3,LINC02332,TRAC,TRAJ1,TRAJ10,TRAJ11,TRAJ12,TRAJ13,TRAJ14,TRAJ16,TRAJ17,TRAJ18,TRAJ19,TRAJ2,TRAJ20,TRAJ21,TRAJ22,TRAJ23,TRAJ24,TRAJ25,TRAJ26,TRAJ27,TRAJ28,TRAJ29,TRAJ3,TRAJ30,TRAJ31,TRAJ32,TRAJ33,TRAJ34,TRAJ35,TRAJ36,TRAJ37,TRAJ38,TRAJ39,TRAJ4,TRAJ40,TRAJ41,TRAJ42,TRAJ43,TRAJ44,TRAJ45,TRAJ46,TRAJ47,TRAJ48,TRAJ49,TRAJ5,TRAJ50,TRAJ51,TRAJ52,TRAJ53,TRAJ54,TR…
chr8	101650000	102187500	31.0118	0.496203	0.658162	AP000426.1,AP001206.1,AP001328.1,GRHL2,MIR5680,NCALD,snoU13
chr3	189212500	189925000	30.9511	0.416755	0.658988	AC078809.1,MIR944,TP63,TPRG1,TPRG1-AS2
chr19	42437500	42612500	30.9499	0.155691	0.225265	AC011497.2,CEACAM1,CEACAM8,CEACAMP2,CXCL17,LIPE-AS1,RNU4-60P
chr5	74675000	74925000	30.9102	0.398639	0.625759	AC010501.1,AC093214.1,AC116337.3,FAM169A,GFM2,HEXB,NSA2,RNU6-1330P,RNU6-658P,SNORA40
chr12	124812500	125162500	30.7866	0.0886967	0.461553	AACS,AC093719.1,AC122688.1,AC122688.2,AC122688.3,AC122688.4,BRI3BP,DHX37,MIR5188,RNU6-927P,SCARB1,THRIL,UBC
chr1	165112500	165212500	30.5958	0.0238682	0.110081	AL390730.1,LMX1A
chr12	114012500	114625000	30.5066	0.185356	0.318678	AC010177.1,AC010183.1,AC010183.2,AC069240.1,AC069240.2,GLULP5,HAUS8P1,LINC02459,RN7SKP216,TBX5,TBX5-AS1
chr7	98412500	98862500	30.3251	0.367413	0.53025	AC074121.1,AC093799.1,NPTX2,RNU6-393P,TMEM130
chr20	40687500	40925000	30.2963	0.168856	0.388835	AL035665.1,MAFB,RNA5SP484
chr5	176650000	176950000	30.2742	0.317997	0.464593	AC113391.1,AC113391.2,HK3,LINC01574,TSPAN17,UIMC1,UNC5A
chr12	40962500	41212500	30.1203	0.0827946	0.25232	AC015540.1,CNTN1,PDZRN4
chr19	2637500	2912500	30.0762	0.115113	0.323266	AC006130.1,AC006130.2,AC006538.1,AC006538.2,AC006538.3,AC092068.3,AC119403.2,DIRAS1,GNG7,SGTA,SLC39A3,THOP1,ZNF554,ZNF555,ZNF556,ZNF57
chr10	70925000	71250000	30.0676	0.351755	0.403315	AC073176.1,AC073176.2,UNC5B,UNC5B-AS1
chr12	94537500	95050000	30.0057	-0.0130638	0.165958	KRT19P2,LSM3P2,MIR492,MIR5700,MIR7844,NDUFA12,NR2C1,SUCLG2P2,TMCC3
chr7	102250000	102462500	29.8811	-0.118922	-0.631756	AC005088.1,AC073517.1,AC091390.1,AC091390.2,AC091390.3,AC091390.4,ALKBH4,CUX1,MIR4285,MIR548O,ORAI2,PRKRIP1,SH2B2,SPDYE6,Y_RNA
chr12	96562500	97025000	29.8328	0.12652	0.21551	AC007656.1,AC013417.1,CFAP54,EEF1A1P33,NEDD1,Y_RNA
chrX	1237500	2625000	29.7879	0.0205531	nan	AKAP17A,AL683807.1,AL683807.2,ASMT,ASMTL,ASMTL-AS1,CD99P1,CSF2RA,DHRSX,DHRSX-IT1,IL3RA,LINC00102,LINC00106,MIR3690,MIR6089,P2RY8,RNA5SP498,SLC25A6,ZBED1
chr13	31112500	31437500	29.7589	0.251061	0.53075	AL161616.2,ANKRD26P4,B3GLCT,HSPH1,WDR95P
chr20	20050000	20625000	29.6444	0.292863	0.541084	AL035454.1,AL049648.1,AL121721.1,AL161658.1,CFAP61,CRNKL1,INSM1,RALGAPA2,RN7SL690P,RPL17P1
chr12	81600000	82312500	29.5302	0.160997	0.531195	AC011602.1,AC091515.1,CCDC59,LINC02426,PPFIA2
chr14	23600000	23937500	29.5045	0.267304	0.448877	AL135999.3,AL160237.1,AL160237.2,AL160237.3,BRD7P1,DHRS2,LINC00596,RN7SKP205
chr22	29600000	30087500	29.5021	0.137108	0.319936	AC003681.1,AC004882.1,AC004882.2,ASCC2,CABP7,CNN2P1,HORMAD2,HORMAD2-AS1,MIR6818,MTMR3,NF2,RNU6-331P,RPEP4,UQCR10,Y_RNA,ZMAT5
chr19	28350000	28737500	29.4656	0.0314031	0.299361	AC005307.1,AC005381.1,AC005394.1,AC005394.2,AC005524.1,AC005580.1,AC005616.1,AC079466.1,AC079466.2,AC093074.1
chr22	20350000	20812500	29.4391	0.129518	0.284734	ABHD17AP4,AC007731.1,AC007731.2,AC007731.4,AC007731.5,BCRP5,CCDC74BP1,IGLL4P,KLHL22,KRT18P5,MED15,PI4KA,POM121L4P,RN7SL812P,RNU6-225P,RNY1P9,SCARF2,SERPIND1,SLC9A3P2,SMPD4P1,TMEM191A,USP41,Y_RNA,ZNF74
chr12	1612500	2037500	29.4359	-0.0384319	0.514364	AC005183.1,AC005342.1,AC005342.2,ADIPOR2,CACNA1C,CACNA1C-IT1,CACNA2D4,DCP1B,LINC00940,LRTM2,MIR3649,RPS4XP14,WNT5B
chr12	5537500	5925000	29.4064	0.202205	0.470832	AC137627.1,ANO2
chr12	104762500	105125000	29.2772	-0.0465262	-0.177058	AC016257.1,ALDH1L2,C12orf45,KRT18P20,SLC41A2,WASHC4,Y_RNA
chr2	85037500	85300000	29.2731	0.249341	0.383299	AC078974.1,AC093162.1,KCMF1,LINC01964,LSM3P3,RNU6-674P,TCF7L1,TCF7L1-IT1
chr12	93462500	94100000	29.2617	0.00876034	0.432721	AC012085.1,AC012085.2,AC012464.1,AC012464.2,AC012464.3,AC025260.1,CRADD,MRPL42,RN7SKP263,RN7SL630P,RN7SL737P,SOCS2,SOCS2-AS1
chr10	122037500	122112500	29.2399	0.129069	0.203381	TACC2
chrX	18937500	19012500	29.1968	0.0304695	0.16695	ADGRG2,PHKA2
chr1	7962500	8350000	29.1269	0.177408	0.510642	AL034417.1,AL034417.2,AL034417.3,AL034417.4,AL358876.1,AL358876.2,ERRFI1,LINC01714,PARK7,RNU1-7P,RNU6-991P,SLC45A1,Y_RNA
chr15	71750000	72175000	29.121	0.194013	0.3787	AC020779.1,AC020779.2,AC022872.1,AC104938.1,EIF5A2P1,GRAMD2A,MYO9A,NR2E3,RNA5SP399,RNU2-65P,SENP8,THSD4
chrX	37512500	37912500	29.0974	0.0808577	0.335975	AF241726.2,AL121578.3,CYBB,DYNLT3,FAM47DP,LANCL3,RNU6-49P,XK
chr12	123237500	123662500	29.0363	-0.101593	-0.220808	AC055713.1,AC068768.1,AC068768.2,AC117503.3,AC117503.4,AC137767.1,AC145423.1,AC145423.2,AC145423.3,C12orf65,CDK2AP1,DDX55,EIF2B1,GTF2H3,KMT5A,MIR3908,MIR8072,MPHOSPH9,RILPL1,RILPL2,RNA5SP375,SBNO1,SNORA9B,SNRNP35,TMED2,Y_RNA
chr2	189025000	189450000	29.0206	0.301431	0.55832	AC133106.1,COL5A2,KRT18P19,MIR3129,WDR75
chr1	145387500	145762500	29.018	0.330064	0.573458	AC239860.1,AC239860.2,CD160,GPR89A,NBPF20,NBPF25P,PDZK1,PFN1P3,RNF115,U1
chr20	50987500	51325000	28.9687	0.162044	0.303433	AL050404.1,AL121785.1,KCNG1,RPSAP1
chr12	129975000	130737500	28.9413	0.239809	0.490084	AC026336.1,AC026336.2,AC026336.3,AC026336.4,AC026336.5,AC055717.2,AC063926.1,AC063926.2,AC063926.3,AC095350.1,AC095350.2,AC127071.1,AC127071.2,AC135388.1,FZD10,FZD10-AS1,LINC02418,LINC02419,PIWIL1,RIMBP2
chr19	3850000	4237500	28.9103	0.13384	0.356246	AC016586.1,ANKRD24,ATCAY,CREB3L3,DAPK3,EBI3,EEF2,FTLP5,MAP2K2,MIR637,Metazoa_SRP,NMRK2,PIAS4,RN7SL202P,SIRT6,SNORD37,ZBTB7A,ZFR2
chr12	46025000	46350000	28.8824	-0.209175	-0.335662	AC025031.3,SLC38A1
chr10	1125000	1387500	28.8782	0.393205	0.579433	ADARB2,AL392083.1,AL513304.1,LINC00200,WDR37
chr12	69837500	70737500	28.8727	0.163204	0.41944	AC025263.2,AC025569.1,AC078922.1,AC083809.1,AC084032.1,AC092881.1,CNOT2,FAHD2P1,KCNMB4,LINC01481,MYRFL,PTPRB,PTPRR,RNU4-65P
chr22	35637500	36150000	28.855	0.163494	0.314343	AL049748.1,APOL3,APOL5,APOL6,MB,MRPS16P3,NDUFA9P1,RBFOX2,Z82217.1,Z95114.1,Z95114.2,Z95114.3,Z95114.4
chr9	12662500	13112500	28.8459	0.147667	0.81794	AL161449.1,LURAP1L,LURAP1L-AS1,MPDZ,PRDX1P1,RN7SL849P,TYRP1,Y_RNA
chr12	113462500	114012500	28.8457	0.237711	0.638434	AC073863.1,DYNLL1P4,LHX5,LHX5-AS1,LINC01234,RBM19
chr3	33125000	33387500	28.8431	0.200244	0.240416	AC112211.1,AC123900.1,CRTAP,FBXL2,SUSD5
chr14	103037500	103337500	28.8347	0.225244	0.326186	AL138976.1,AL138976.2,AL161669.1,AL161669.2,AL161669.3,AL161669.4,CDC42BPB,EIF5,EXOC3L4,GCSHP2,LINC00605,LINC00677,NDUFB4P11,RAP2CP1,RPL13P6,RPL21P12,RPL21P13,TNFAIP2
chr1	40550000	41000000	28.8113	0.174048	0.335115	AC119677.1,AL031289.1,AL356379.1,AL391730.1,CITED4,CTPS1,GTF2F2P2,KCNQ4,MIR30C1,MIR30E,NFYC,NFYC-AS1,RIMS3,RN7SL326P,UBE2V1P8
chr12	131162500	131625000	28.7788	-0.00477825	-0.156296	AC073578.1,AC073578.2,AC073578.3,AC073578.4,AC092850.1,AC092850.2,AC117500.4,AC117500.6,AC126564.1,AC140063.1,AC140118.1,LINC01257,LINC02370,LINC02415,RNA5SP376
chrX	55750000	56262500	28.7682	0.141602	0.424584	AL391419.1,AL445472.1,KLF8,RPL23AP83,RRAGB
chrX	66162500	66262500	28.756	0.0667888	0.321284	HEPH
chr5	71700000	72075000	28.6392	0.640682	0.845077	AC143336.1,CARTPT
chr2	26487500	26787500	28.59	0.2431	0.322601	AC015977.1,AC015977.2,C2orf70,CENPA,CIB4,KCNK3,OTOF,SLC35F6
chr12	130737500	131162500	28.5579	0.0355676	0.171824	AC073862.1,AC073862.2,AC073862.3,AC073862.4,AC073862.5,AC073912.1,AC073912.2,AC073912.3,AC078925.1,AC078925.2,AC078925.3,AC078925.4,ADGRD1,ADGRD1-AS1,RAN,RNU6-1077P,STX2,Y_RNA
chr12	43375000	43712500	28.5287	0.221549	0.352242	AC090525.1,AC090525.2,AC090525.3,ADAMTS20,EEF1A1P17
chr1	157937500	158137500	28.5073	-0.00234477	-0.0762913	AL139010.1,KIRREL1,KIRREL1-IT1,LINC01704
chr20	30425000	30787500	28.4792	0.154258	0.377201	5_8S_rRNA,AC018688.1,ANKRD20A21P,U6
chr1	59837500	59937500	28.4432	0.137012	0.266151	CYP2J2,HOOK1
chr10	101600000	101750000	28.4324	0.264557	0.317053	AC010789.1,DPCD,FBXW4,MIR3158-1,RNU6-1165P,hsa-mir-3158-1
chr22	31675000	31987500	28.3955	0.124535	0.256264	AL008719.1,AL022331.1,C22orf24,DEPDC5,LINC02558,PRR14L,RN7SL20P,RN7SL305P,RNU6-201P,YWHAH,Z82190.1
chr12	123662500	123787500	28.3886	0.1313	0.297158	AC117503.1,AC117503.2,AC117503.5,ATP6V0A2,DNAH10,GTF2H3,TCTN2
chr7	76637500	76987500	28.3886	0.381356	0.548219	AC004980.2,AC007003.1,AC114737.1,AC114737.2,AC114737.3,DTX2P1,DTX2P1-UPK3BP1-PMS2P11,FDPSP7
chr2	130987500	131087500	28.3038	0.0899963	0.322406	AC009477.2,ARHGEF4,FAM168B
chr1	153300000	153450000	28.269	0.213254	0.350263	AL591704.1,AL591704.2,LAPTM4BP1,PGLYRP3,PGLYRP4,RNU6-160P,S100A12,S100A7A,S100A7L2,S100A8,S100A9
chr21	44137500	44475000	28.2256	-0.0575007	nan	AIRE,AP001056.1,AP001057.1,AP001058.1,AP001059.1,AP001059.2,AP001059.3,AP001062.1,AP001062.2,AP001062.3,AP001063.1,C21orf2,C21orf33,DNMT3L,ICOSLG,LINC01678,LRRC3,LRRC3-AS1,MTCYBP21,MTND5P1,MTND6P21,PFKL,TRPM2,TRPM2-AS,snoZ6
chr15	80250000	80362500	28.218	0.409286	0.670911	AC016705.2,CTXND1,LINC00927
chr1	12275000	12700000	28.1932	0.219746	0.383055	AADACL4,AC243836.1,AC244670.1,AC254633.1,DHRS3,MIR6730,RNU6ATAC18P,SNORA59A,VPS13D
chr17	47825000	47962500	28.1167	0.0985501	0.137953	AC018521.1,AC018521.2,AC018521.3,AC018521.5,AC018521.6,AC018521.7,LRRC46,MRPL10,PNPO,PRR15L,SCRN2,SP2,SP2-AS1,SP6
chr8	101337500	101650000	28.1132	0.538999	0.916121	AP001207.1,AP001207.2,AP001207.3,AP001208.1,AP001208.2,AP001330.4,DUXAP2,GRHL2,NACAP1,RN7SL563P
chr9	130162500	130287500	28.0978	0.243908	0.420791	HMCN2,NCS1
chr8	73312500	73650000	28.0837	0.397308	0.575499	AC018620.1,AC100784.1,AC111149.1,AC111149.2,RDH10,RDH10-AS1,STAU2,STAU2-AS1
chr15	55612500	55912500	28.0802	0.417756	0.629241	AC009997.1,AC012378.1,NEDD4,PRTG
chrX	130987500	131337500	28.0774	0.521967	0.688016	AL590806.1,AL603758.1,ARHGAP36,IGSF1,LINC01201,OR11Q1P,RN7SL191P
chr1	208000000	208325000	28.0396	0.348802	0.498341	AL606753.1,PLXNA2
chrX	124200000	124412500	28.0316	0.219165	0.27345	AL022718.1,HSPA8P20,NPM1P34,SH2D1A,STAG2,TENM1,TEX13D
chr17	45600000	45950000	27.9864	0.302585	0.859846	AC217774.1,AC217774.2,CR936218.2,CRHR1,LINC02210,LINC02210-CRHR1,MAPK8IP1P2,MAPT,MAPT-AS1,MAPT-IT1,Metazoa_SRP,RPS26P8,SPPL2C
chr12	119912500	120250000	27.9333	0.0757731	0.455469	AC004263.1,AC004263.2,AC004812.1,AC004812.2,AC004815.1,BICDL1,GCN1,MIR4498,Metazoa_SRP,PXN,PXN-AS1,RAB35,RPLP0
chr14	74075000	74287500	27.928	0.0841108	0.153565	ABCD4,AC006349.1,ALDH6A1,BBOF1,LIN52,RN7SL530P,VSX2
chr3	55412500	55912500	27.9088	0.307999	0.720609	AC025572.1,AC121764.1,ERC2,ERC2-IT1,MIR3938,WNT5A,WNT5A-AS1
chr17	75475000	75587500	27.8461	0.0342475	0.0548822	CASKIN2,LLGL2,MIR6785,TMEM94,TSEN54
chr2	170337500	170887500	27.8083	0.437898	0.745318	AC007277.1,AC007405.1,AC007405.2,AC007405.3,AC012594.1,EIF2S2P4,ERICH2,GAD1,HMGB1P4,LINC01124,MYO3B,SP5,Y_RNA,uc_338
chr12	102187500	102850000	27.747	0.114993	0.272077	AC010202.1,AC093023.1,HELLPAR,IGF1,LINC00485,LINC02456,PAH,PARPBP,PMCH,RN7SL793P
chr2	64362500	64525000	27.7443	0.0406688	0.103845	AC008074.1,AC008074.2,AC008074.3,AFTPH,LGALSL,LINC01805
chr7	103087500	103450000	27.7212	0.342175	0.537295	AC005064.1,AC007683.1,AC007683.2,ARMC10,CRYZP1,DNAJC2,DPY19L2P2,NAPEPLD,PMPCB,PSMC2,RPL23AP95,RPS29P16,S100A11P1,SLC26A5,Y_RNA
chr14	103337500	103437500	27.6578	0.10218	0.326186	EIF5,HMGB3P26,MARK3,RPL10AP1,RPSAP5,SNORA28
chr14	68850000	69125000	27.6447	0.280961	0.347101	ACTN1,ACTN1-AS1,AL117694.1,AL391262.1,BANF1P1,BLZF2P,DCAF5,MAGOH3P,RPS29P1
chr1	53450000	53762500	27.6023	0.384015	0.445778	DMRTB1,GLIS1,RNU7-95P
chrX	2862500	3512500	27.5309	0.24153	0.450752	AC112653.1,ARSD,ARSD-AS1,ARSE,ARSF,ARSH,ASS1P4,GYG2,LINC01546,MXRA5,RN7SL578P
chr3	124712500	124912500	27.4874	0.21696	0.266259	7SK,AC022336.1,AC022336.2,AC022336.3,ENO1P3,ITGB5,ITGB5-AS1,KALRN,MIR544B,MUC13,UMPS
chrX	13512500	14087500	27.4638	0.00755599	-0.237245	AC003035.1,AC003035.2,EGFL6,GEMIN8,GPM6B,MIR6086,OFD1,RAB9A,RN7SKP20,RPL30P15,TCEANC,TRAPPC2
chr12	97025000	97462500	27.4573	0.166342	0.254713	AC007656.1,AC007656.2,AC013417.1,LINC02409,RMST
chr17	66687500	67050000	27.445	0.336125	0.718417	AC005544.1,AC005544.2,CACNG1,CACNG4,CACNG5,MIR634,PRKCA,RNA5SP446
chr2	240100000	240437500	27.4432	0.28979	0.429073	AC124861.1,COPS9,GPC1,OR5S1P,OTOS,U3
chr16	69125000	69325000	27.4367	0.108843	0.181437	AC026464.4,AC026474.1,CHTF8,COG8,RNU6-22P,SNTB2,UTP4,VPS4A,Y_RNA
chr3	32812500	33125000	27.4107	0.347071	0.419056	CCR4,CRTAP,GLB1,RN7SL296P,SEC13P1,SUMO2P10,TMPPE,TRIM71
chr3	124537500	124712500	27.3976	0.267715	0.36119	KALRN
chr12	92687500	92962500	27.3947	-0.0778144	-0.177107	AC026111.1,C12orf74,EEA1,HNRNPA1P50,PLEKHG7,RNU6-1329P
chr19	47300000	47875000	27.3912	0.216211	0.574627	AC008745.1,AC008985.1,AC010331.1,AC010519.1,AC073548.1,BICRA,BICRA-AS1,C5AR1,C5AR2,CRX,DHX34,EHD2,KPTN,LINC01595,MEIS3,NAPA,NAPA-AS1,NOP53,NOP53-AS1,RN7SL322P,RPL23AP80,SELENOW,SLC8A2,SNORD23,SULT2A1,TPRX1,TPRX2P,ZNF541
chr12	97987500	98387500	27.3684	0.0942773	0.321632	AC008055.1,AC016152.1,MIR4303
chr12	115925000	116262500	27.3444	-0.0217287	0.368825	AC012157.1,AC130895.1,MED13L,MIR620,RNU6-1188P,SNRPGP18
chr12	66362500	66762500	27.3035	-0.0407856	-0.391412	GRIP1,OSBPL9P4,OSBPL9P5
chr12	40412500	40962500	27.2888	0.217149	0.508725	AC016144.1,AC107023.1,CNTN1,MUC19,RNU6-713P
chr17	61850000	62162500	27.2723	0.203115	0.409752	AC008158.1,AC018628.1,BRIP1,INTS2,MED13,RN7SL800P,Y_RNA
chr17	56475000	56762500	27.2385	0.247828	0.378871	AC015724.1,ANKFN1,NOG
chr20	62850000	63037500	27.1969	0.121301	0.268064	AL117379.1,ARF4P2,BHLHE23,DIDO1,GID8,LINC00029,LINC01749,SLC17A9,TCFL5
chr20	9662500	9862500	27.1777	0.29365	0.449562	PAK5
chr15	78287500	78750000	27.1601	0.17393	0.319971	AC011270.1,AC011270.2,AC022748.2,AC022748.3,AC027228.1,AC027228.2,AC027228.3,AC067863.1,AC067863.2,AC067863.3,AC090607.1,AC090607.2,AC090607.5,CHRNA3,CHRNA5,CHRNB4,CRABP1,HYKK,IREB2,PSMA4,WDR61
chr9	130287500	130387500	27.1472	0.331327	0.420791	HMCN2
chr20	52112500	52212500	27.1097	0.155819	0.271947	LINC01524,ZFP64
chr22	24612500	25212500	27.0907	0.264916	0.346211	AL022323.1,AL022323.2,AL022323.3,AL022323.4,AL022323.5,AP000356.2,AP000356.3,AP000356.4,AP000357.1,AP000357.2,AP000358.1,ARL5AP4,BCRP3,CRIP1P4,CRYBB3,GGT1,KIAA1671,PIWIL3,POM121L10P,SGSM1,SNORD56,TMEM211,Z99916.2
chr22	25812500	26325000	26.9637	0.263993	0.43355	AL022337.1,AL080273.1,LINC02559,MYO18B,RN7SKP169,SEZ6L,Z98949.1,Z98949.2,Z98949.3
chr17	49850000	50062500	26.9595	0.159607	0.378829	AC009720.1,AC027801.2,AC027801.3,AC027801.4,DLX3,DLX4,ITGA3,PICART1,RNU6-1313P
chr10	97762500	98075000	26.911	0.334261	0.371474	CRTAC1,GOLGA7B,LINC00866,SFRP5
chr12	85387500	85962500	26.8968	-2.25082e-05	-0.397224	AC016993.1,AC126471.1,AC137768.1,MGAT4C,NTS,RASSF9
chr10	12762500	13087500	26.8915	0.350074	0.473047	CAMK1D,CCDC3,RNA5SP300,RPL5P25
chrX	11487500	11987500	26.7862	0.0607268	0.381678	AC004554.1,AC004554.2,ARHGAP6,MSL3
chr12	120250000	121287500	26.6577	-0.0170876	-0.131359	AC003982.1,AC003982.2,AC063943.1,AC063943.2,AC063943.3,AC069209.1,AC069234.1,AC069234.2,AC069234.3,AC069234.4,AC069234.5,AC078875.1,AC079602.1,AC079602.2,AC079602.3,AC079602.4,AC125616.1,ACADS,AL021546.1,ARF1P2,C12orf43,CABP1,CAMKK2,COQ5,COX6A1,DYNLL1,GATC,HNF1A,HNF1A-AS1,MIR4700,MLEC,MSI1,NME2P1,NRAV,OASL,P2RX4,P2RX7,PLA2G1B,POP5,PXN,RNF10,RNU4-1,RNU4-2,RNU6-1088P,RPL12P33,RPL31P52,SIRT4,SNORA70…
chrX	41237500	41512500	26.6351	-0.0755851	-0.197119	AL109797.1,AL391647.1,DDX3X,NYX,RN7SL15P,RNA5SP502,Y_RNA,Z93015.1
chr19	10900000	11237500	26.5973	0.165435	0.242794	AC011442.1,AC011472.1,AC011472.4,AC011472.5,ANGPTL8,CARM1,DOCK6,KANK2,LDLR,MIR6886,RN7SL192P,SMARCA4,SPC24,TIMM29,YIPF2,uc_338
chr14	21812500	22137500	26.4665	0.19438	0.323582	AC245505.1,AC245505.2,AC245505.3,TRAV10,TRAV11,TRAV12-1,TRAV12-2,TRAV12-3,TRAV13-1,TRAV13-2,TRAV14DV4,TRAV15,TRAV16,TRAV17,TRAV18,TRAV19,TRAV20,TRAV21,TRAV22,TRAV23DV6,TRAV24,TRAV25,TRAV26-1,TRAV8-2,TRAV8-3,TRAV8-4,TRAV8-5,TRAV8-6,TRAV8-7,TRAV9-2,TRDV1
chr22	39537500	40012500	26.4299	-0.0194592	-0.0997013	AL022319.1,CACNA1I,ENTHD1,FAM83F,GRAP2,RN7SKP210,UQCRFS1P1,Z82206.1
chr12	57225000	57775000	26.3839	-0.0864956	-0.281678	AC025165.1,AC025165.2,AC025165.3,AC126614.1,AC137834.1,AC137834.2,AGAP2,AGAP2-AS1,ARHGAP9,ARHGEF25,B4GALNT1,CDK4,CYP27B1,DCTN2,DDIT3,DTX3,EEF1AKMT3,GLI1,INHBC,INHBE,KIF5A,MARCH9,MARS,MBD6,METTL1,MIR616,MIR6758,MIR6759,NDUFA4L2,NXPH4,OS9,PIP4K2C,R3HDM2,RNU6-879P,RPL13AP23,SHMT2,SLC26A10,STAC3,TSPAN31
chr17	21725000	22025000	26.3382	0.243816	0.393901	AC243725.1
chr15	33750000	33975000	26.3312	0.299151	0.449375	AC009268.2,AC010809.1,AC010809.2,AC010809.3,AVEN,CHRM5,RYR3
chr11	123587500	123762500	26.2969	0.0752812	0.218161	AP002765.1,AP002765.2,GRAMD1B,OR6X1,SCN3B,ZNF202
chr19	18987500	19312500	26.2855	0.199969	0.298813	AC138430.1,AC138430.2,ARMC6,BORCS8,BORCS8-MEF2B,HAPLN4,MEF2B,NCAN,NR2C2AP,RFXANK,RNU6-1028P,SLC25A42,SUGP1,SUGP2,TM6SF2,TMEM161A
chr5	170687500	170762500	26.2816	0.216114	0.311807	AC008514.1,KCNIP1
chr17	35612500	35862500	26.2359	0.158279	0.190085	AC006237.1,AC015849.2,AC015849.3,AC015849.4,AC015849.6,AP2B1,C17orf50,GAS2L2,HEATR9,MMP28,RASL10B,TAF15
chr17	67300000	67712500	26.2285	0.106544	0.358514	AC079331.1,AC079331.2,AC110921.1,MIR548D2,PITPNC1,PSMD12,RN7SL756P,Y_RNA,hsa-mir-548d-2
chr1	16937500	17062500	26.1806	0.0896609	0.385203	AL049569.1,ATP13A2,CROCC,MFAP2,SDHB
chr5	78312500	78437500	26.1728	-0.0672802	-0.260845	RNU6-183P,SCAMP1,SCAMP1-AS1,Y_RNA
chrX	19012500	19350000	26.1131	0.114056	0.326056	ADGRG2,PDHA1
chr16	87725000	87937500	26.1052	0.0311267	-0.329091	AC010536.2,AC126696.1,AC126696.2,AC126696.3,AC133539.1,AC133539.2,CA5A,KLHDC4,MIR6775,SLC7A5
chr19	50975000	51262500	26.1046	0.242832	0.36391	AC011473.1,AC011473.2,AC011473.3,AC011473.4,AC011483.2,AC063977.1,AC063977.2,AC063977.3,AC063977.4,AC063977.6,AC063977.7,CD33,CTU1,KLK10,KLK11,KLK12,KLK13,KLK14,KLK7,KLK8,KLK9,MIR8074,SIGLEC17P,SIGLEC18P,SIGLEC20P,SIGLEC21P,SIGLEC22P,SIGLEC7,SIGLEC9,SIGLECL1
chr1	10487500	10975000	26.0377	0.229514	0.509533	AL139423.1,C1orf127,CASZ1,HSPE1P24,PEX14,RN7SL614P
chr12	4800000	5162500	26.0319	0.00443379	-0.192813	AC005833.1,AC005833.4,AC005906.1,AC005906.2,AC006063.1,AC006063.2,GALNT8,KCNA1,KCNA5
chrX	24325000	24687500	26.031	0.0965194	0.230816	AC004552.1,AC004656.1,AC079168.1,AC079168.2,PCYT1B,PCYT1B-AS1,PDK3,SNRPEP9,SUPT20HL1
chrX	134450000	134812500	26.0029	0.0566854	0.220942	AC004383.1,AL672032.1,AL691477.1,FAM122B,FAM122C,HPRT1,LINC00629,MIR424,MIR450A1,MIR450A2,MIR450B,MIR503,MIR503HG,MIR542,PLAC1,RNU4-44P,RPL21P133,RPS7P12
chr15	33287500	33750000	25.9213	0.318447	0.481632	AC055874.1,RYR3,Y_RNA
chr3	46662500	46875000	25.9096	0.253242	0.351631	AC109583.1,AC109583.3,ALS2CL,MYL3,PRSS42,PRSS44,PRSS45,PRSS46,PRSS50,TMIE
chrX	130412500	130987500	25.8993	0.24835	0.585913	AL049733.1,ENOX2,FAM45BP,LINC01201,RBMX2,Z82195.1,Z82195.2
chr17	387500	750000	25.8957	0.0806398	0.324297	AC015853.1,AC015853.2,AC015853.3,AC027455.1,AC141424.1,C17orf97,FAM57A,GEMIN4,RFLNB,RPS4XP17,VPS53
chr20	2612500	3025000	25.8843	0.0742874	0.234799	AL035460.1,AL049712.1,C20orf141,CPXM1,EBF4,IDH3B,MIR1292,NOP56,PCED1A,PTPRA,RPL19P1,SNORA51,SNORD110,SNORD56,SNORD57,SNORD86,TMC2,TMEM239,VPS16
chr7	144125000	144462500	25.7893	-0.0985378	-0.50417	AC004534.1,AC004889.1,AC074386.1,AC091768.1,ARHGEF34P,ARHGEF35,ARHGEF5,CTAGE4,CTAGE8,NOBOX,OR2A1,OR2A1-AS1,OR2A14,OR2A20P,OR2A3P,OR2A42,OR2A7,OR2A9P,OR2AO1P,RNU6ATAC40P,TPK1
chr8	38437500	38737500	25.7759	0.312534	0.514579	AC016813.1,AC069120.1,AC069120.2,AC069120.3,C8orf86,FGFR1,TACC1
chr2	105325000	105550000	25.7461	0.116951	0.216595	AC012360.1,AC012360.3,AC108058.1,C2orf49,FHL2,TGFBRAP1
chr21	33650000	33862500	25.6798	0.396615	0.59792	AP000311.1,ITSN1
chr12	117850000	118437500	25.6444	0.149202	0.517905	AC026366.1,AC026367.1,AC026367.2,AC026367.3,AC084291.1,AC131159.1,AC131159.2,AC131238.1,KSR2,PEBP1,RFC5,SUDS3,TAOK3,VSIG10,WSB2
chr1	184012500	184237500	25.6122	0.17361	0.367239	COLGALT2,TSEN15,Y_RNA
chr16	24212500	24500000	25.6075	0.261382	0.515165	AC008938.1,CACNG3,LINC2194,PRKCB,RNU7-24P,SNORA1
chrX	31487500	31775000	25.5969	0.30597	0.533251	DMD
chr1	11300000	11650000	25.5874	0.214987	0.349551	AL031291.1,AL031731.1,DISP3,FBXO2,LINC01647,MTCYBP45
chr17	17337500	17637500	25.5714	0.071695	0.178486	AC020558.1,AC020558.2,AC020558.3,AC073621.1,AC073621.2,MED9,NT5M,PEMT,RASD1,RNU6-468P,TSEN15P1,Y_RNA
chr11	46812500	47175000	25.5117	0.167227	0.232648	AC090589.2,AC090589.3,AC103792.1,ARFGAP2,C11orf49,CKAP5,LRP4,LRP4-AS1
chr6	52062500	52162500	25.4845	0.311254	0.567114	LINCMD1,MIR133B,MIR206,PKHD1
chr22	37562500	38012500	25.4808	0.080831	0.199938	AL022311.1,AL031587.3,AL031587.5,AL031587.6,ANKRD54,C22orf23,CDC42EP1,EIF3L,GALR3,GCAT,GGA1,H1F0,LGALS1,LGALS2,MICALL1,MIR4534,MIR658,MIR659,MIR6820,Metazoa_SRP,NOL12,PDXP,POLR2F,RN7SL385P,RNU6-900P,SH3BP1,SOX10,TRIOBP,Z83844.1,Z83844.2
chr15	76162500	76862500	25.4538	0.23628	0.450741	AC027243.1,AC027243.2,AC090751.1,AC091100.1,ETFA,ISL2,MIR3713,Metazoa_SRP,RN7SKP217,SCAPER,TMEM266,TYRO3P
chr17	39250000	39525000	25.4132	0.135231	0.162235	AC005288.1,AC015910.1,CDK12,FBXL20,MED1
chr17	43500000	43875000	25.3998	0.167987	0.455559	AC003098.1,AC004149.1,AC055813.1,AC068675.1,C17orf105,CD300LG,DHX8,DUSP3,ETV4,MEOX1,MPP3,Metazoa_SRP,SOST
chr12	33987500	34262500	25.3387	0.0582122	0.206444	AC046130.1,AC046130.2,AC140847.1,AC140847.2,AC140847.3,AK6P1,ALG10,DUX4L27,RNA5SP357,TUBB8P4
chr16	77612500	78075000	25.3284	0.167622	0.41276	AC010650.1,AC079414.1,AC079414.2,AC092134.1,AC092134.2,AC092724.1,CLEC3A,KRT8P22,NUDT7,VAT1L
chrX	7037500	7950000	25.3034	0.252525	0.482871	AC005296.1,AC073583.1,AC120338.1,MIR4767,PNPLA4,PUDP,STS,VCX
chr8	10887500	11337500	25.272	0.224382	0.359712	AF131215.1,AF131215.2,AF131215.3,AF131215.4,AF131215.5,AF131215.6,AF131215.7,AF131216.1,AF131216.2,AF131216.4,LINC00529,MIR598,MTMR9,RPL19P13,SLC35G5,XKR6
chr12	111325000	111850000	25.2633	-0.0175275	0.361351	AC002996.1,AC137055.1,ACAD10,ALDH2,ATXN2,ATXN2-AS,BRAP,CUX2,FAM109A,HSPA8P14,LINC02356,MAPKAPK5,MAPKAPK5-AS1,MIR6761,PCNPP1,RNA5SP373,SH2B3,U7
chrX	136300000	136562500	25.2633	-0.0151382	0.169727	ADGRG4,BRS3,HTATSF1,MIR934,STK24P1,VGLL1
chr14	104062500	104625000	25.2626	0.204513	0.519564	AL359399.1,AL512357.1,ASPG,BX927359.1,C14orf144,C14orf180,CEND1P1,KIF26A,MIR203A,MIR203B,RNU6-684P,TMEM179
chr16	19937500	20400000	25.2613	0.25771	0.439911	AC092132.1,AC092132.2,AC106796.1,GP2,GPR139,PDILT,SNRPEP3,UMOD
chr4	8575000	8912500	25.2486	0.375882	0.544885	AC116612.1,AC209005.1,CPZ,GPR78,HMX1
chr17	62162500	62362500	25.2468	0.150125	0.39441	AC053481.1,AC053481.2,AC053481.3,AC053481.4,AC053481.5,EFCAB3,TBC1D3P2
chrX	152225000	152612500	25.2313	0.207189	0.375813	GABRA3,KRT8P8,MIR105-1,MIR105-2,MIR767,RNU6-764P
chr10	97025000	97250000	25.2091	0.349439	0.47585	ARHGAP19,ARHGAP19-SLIT1,SLIT1,SLIT1-AS1
chrX	24687500	25212500	25.1959	0.224026	0.3737	AC002504.1,AC112778.1,ARX,EEF1B2P3,POLA1,RN7SL91P,SCARNA23
chr1	44987500	45312500	25.161	0.179228	0.365396	AL136380.2,HECTD3,LINC01144,MRPS17P1,OSTCP5,UROD,ZSWIM5
chr12	22725000	23175000	25.1578	0.0792181	0.196832	AC084816.1,AC084819.1,AC087258.1,AC087258.2
chr16	58300000	58787500	25.1558	0.0796857	0.230869	AC009118.1,AC009118.2,AC009118.3,AC010287.1,AC012183.1,AC092378.1,CNOT1,GEMIN8P2,GINS3,GOT2,LINC02137,NDRG4,RN7SL143P,RNU6-103P,RNU6-1110P,RNU6-1155P,RNU6-269P,SETD6,SLC38A7,SNORA46,SNORA50A
chrX	9837500	10187500	25.1437	-0.127263	-0.313707	CLCN4,CLDN34,HMGN1P33,SHROOM2,WWC3,WWC3-AS1,Y_RNA
chr17	27712500	27875000	25.0995	0.0690079	0.204364	AC005697.1,AC005697.2,LGALS9DP,NOS2
chr10	95962500	96387500	25.0852	0.132947	0.355791	AL136181.1,BLNK,CC2D2B,CCNJ,DNTT,ENTPD1-AS1,MIR3157,NPM1P25,OPALIN,RNU6-271P,RPL21P90,TLL2,ZNF518A
chr12	118437500	119600000	25.0716	0.312208	0.617039	AC002070.1,AC084361.1,AC084880.1,AC084880.2,AC084880.3,AC084880.4,AC087863.1,AC087885.1,CCDC60,HSPB8,LINC00934,LINC02423,LINC02439,LINC02440,LINC02460,RN7SL508P,RNA5SP374,RPL17P37,SNORA38,SRRM4,TMEM233
chr10	88575000	88787500	25.02	0.28139	0.347132	KRT8P38,LIPF,LIPJ,LIPK,LIPN,NAPGP1,RCBTB2P1,RNLS,RPL7P34,Y_RNA
chr20	25450000	26062500	24.9919	0.123479	0.523049	AL031673.1,AL078587.1,AL390198.1,AL390198.2,AL450124.1,BSNDP1,BSNDP2,CFTRP1,FAM182A,FAM182B,GINS1,LINC01733,MED28P7,NANP,NINL,RN7SL594P,RNU6ATAC17P,VN1R108P,ZNF337,ZNF337-AS1
chrX	54825000	55187500	24.8978	0.113897	0.741612	AL020991.1,AL049732.1,AL590240.1,AL590240.2,AL590240.3,AL590240.4,ALAS2,APEX2,FAM104B,MTCO1P52,MTND1P30,MTND2P24,MTRNR2L10,PAGE2,PAGE2B,PFKFB1,SNORA11,TRO
chr12	79412500	79787500	24.8898	0.00896679	0.116199	AC027288.1,AC027288.2,AC027288.3,AC073569.2,MIR1252,NOP56P3,PAWR,PPP1R12A,SYT1
chr12	43712500	43962500	24.8625	-0.020038	0.221602	AC093012.1,IRAK4,PUS7L,TMEM117,TWF1
chr9	130387500	130687500	24.7741	0.195139	0.33781	AL359092.2,ASS1,FUBP3,HMCN2,MIR6856,PRDM12,RN7SL665P
chr11	125900000	126237500	24.732	0.164126	0.334607	AP000821.1,AP000842.1,AP000842.2,AP000842.4,AP001893.1,AP001893.2,AP001893.3,CDON,DDX25,FAM118B,HYLS1,NAP1L1P1,PUS3,RNU4-86P,RPUSD4,VSIG10L2
chr20	63037500	63462500	24.7305	0.218839	0.289694	AL096828.1,AL096828.2,AL096828.3,AL121827.1,AL353658.1,AL353658.2,ARFGAP1,BIRC7,CHRNA4,COL20A1,FLJ16779,HAR1A,HAR1B,KCNQ2,LINC01056,LINC01749,MIR124-3,MIR3196,MIR4326,NKAIN4,RNU6-994P,YTHDF1
chrX	40812500	41237500	24.7254	-0.0485216	0.297102	AC092268.1,AC092474.2,CLIC4P3,MKRN4P,RPS2P55,SDCBPP3,USP9X
chr12	9787500	10212500	24.7112	-0.178746	-0.595257	AC007068.2,AC024224.1,AC024224.2,AC091814.1,CLEC12A,CLEC12A-AS1,CLEC12B,CLEC1A,CLEC1B,CLEC2A,CLEC2B,CLEC7A,CLEC9A,GABARAPL1,HNRNPABP1,KLRF1,KLRF2,LINC02470,OLR1,RN7SKP161,TMEM52B
chr10	103350000	103587500	24.6277	0.0939519	0.206235	AL121929.1,AL139339.1,AL139339.2,CALHM1,CALHM2,CALHM3,MIR1307,NEURL1,NEURL1-AS1,PCGF6,PDCD11,TAF5,USMG5
chr15	55487500	55612500	24.6114	0.25359	0.521739	DNAAF4,DNAAF4-CCPG1,PRTG,PYGO1
chr2	38262500	38537500	24.5327	0.0953005	0.19198	AC011247.1,AC011247.3,ATL2,GAPDHP25,LINC01883,RPLP0P6
chr17	72575000	73237500	24.5177	0.125537	0.50612	AC011120.1,AC025198.1,AC080037.1,AC097641.1,AC097641.2,AC097641.3,C17orf80,COG1,FAM104A,LINC00511,RN7SKP180,RPL32P33,SCARNA24,SLC39A11,SSTR2
chr10	92950000	93350000	24.5151	0.288537	0.494975	AL358613.1,AL358613.2,CYP26A1,CYP26C1,EXOC6,MYOF,NIP7P1,RPL17P34,XRCC6P1
chr14	100387500	100737500	24.5028	0.256267	0.382784	AL132711.1,AL135838.1,AL163974.1,AL845552.1,AL845552.2,BEGAIN,DLK1,LINC00523,RN7SKP92,WDR25
chr19	34500000	35000000	24.5015	0.23229	0.497056	AC008555.1,AC008555.2,AC008555.3,AC008555.4,AC008555.5,AC008555.6,AC008555.7,AC008555.8,AC020907.3,AC020910.1,AC020910.2,AC020910.3,AC020910.4,AC020910.5,AC020910.6,GRAMD1A,LINC00904,LINC01801,LINC01838,RPS26P55,SCGB1B2P,SCGB2B2,SCGB2B3P,SNORD111,WTIP,ZNF181,ZNF30,ZNF30-AS1,ZNF302,ZNF599,ZNF792,ZNF807
chr16	80475000	80937500	24.4716	0.202953	0.301831	AC092332.1,AC099313.1,AC105411.1,AC108097.1,CDYL2,DYNLRB2,LINC01227,LINC02170
chr15	73875000	74337500	24.4518	0.253433	0.402291	AC010931.1,AC010931.2,AC010931.3,AC023300.1,AC023300.2,AC023300.3,CCDC33,DNM1P33,GOLGA6A,ISLR,ISLR2,LOXL1,LOXL1-AS1,Metazoa_SRP,PML,RN7SL429P,STOML1,STRA6,TBC1D21
chr14	60337500	60612500	24.4138	0.319523	0.559838	AL049874.1,AL049874.2,AL049874.3,AL049874.4,C14orf39,GNRHR2P1,RBM8B,SALL4P7,SIX6
chr16	10937500	11400000	24.4038	-0.0890773	-0.336874	AC007014.1,AC007014.2,AC007220.1,AC009121.1,AC009121.2,AC099489.1,AC099489.2,AC133065.2,AC133065.4,CLEC16A,DEXI,HNRNPCP4,MIR548H2,PRM1,PRM2,PRM3,RMI2,RPL7P46,SNORA48,SOCS1,TNP2,Y_RNA
chrX	119412500	119925000	24.3865	-0.11031	-0.329843	AC004000.1,AC005052.1,AKAP14,CXorf56,MIR766,NDUFA1,NKAP,NKRF,RN7SL118P,RNF113A,RNU1-67P,RNY3P16,RPL39,SEPT6,SLC25A43,SLC25A5,SLC25A5-AS1,SNORA69,SOWAHD,UBE2A,UPF3B
chr12	68287500	68812500	24.3634	-0.0514983	-0.232365	AC008033.1,AC008033.2,AC008033.3,AC022511.1,AC025423.3,AC090061.1,ATP5HP4,KRT8P39,LINC02384,MDM1,MDM2,Metazoa_SRP,NUP107,RAP1B,RPL10P12,RPL7P42,RPSAP12,SLC35E3,SNORA70G
chr12	116262500	116687500	24.3255	-0.15138	-0.293372	AC079384.1,AC125603.2,AC125603.3,AC125603.4,LINC00173,LINC02457,MAP1LC3B2,MED13L,MIR4472-2
chr11	62162500	62362500	24.2863	0.174295	0.317301	AP003306.1,AP003306.2,ASRGL1,EEF1DP8,NPM1P35,SCGB1D1,SCGB1D2,SCGB1D4,SCGB2A1,SCGB2A2
chr12	100362500	100750000	24.2515	0.174814	0.322611	AC010200.1,AC010200.2,ANO4,GAS2L3,NR1H4,SLC17A8
chrX	100800000	101325000	24.2042	0.0281649	0.244326	ARL13A,CENPI,CSTF2,DRP2,HNRNPA1P26,HNRNPA1P27,NOX1,SNORA9,TAF7L,TMEM35A,TRMT2B,TRMT2B-AS1,XKRX,Z70280.1,Z73417.1,Z95327.1,Z95327.2,Z95327.3,Z97985.1
chr22	40012500	40350000	24.2007	0.0453116	0.175495	ADSL,AL022238.4,FAM83F,RPL7P52,TNRC6B,Z83847.1
chrX	44500000	45200000	24.196	0.0733556	0.487218	AC136489.1,CHTF8P1,CXorf36,DUSP21,FUNDC1,KDM6A,RN7SL291P,RPL19P20,RPSAP61
chr5	54887500	55175000	24.1891	0.299194	0.420181	AC034238.1,AC034238.2,AC034238.3,AC112198.3,CDC20B,ESM1,GPX8,GZMA,GZMAP1,GZMK,MIR449A,MIR449B,MIR449C,Y_RNA
chr2	95325000	95787500	24.1837	0.147487	0.514003	AC008268.1,AC009237.1,AC009237.10,AC009237.11,AC009237.12,AC009237.13,AC009237.14,AC009237.15,AC009237.16,AC009237.17,AC009237.2,AC009237.3,AC009237.4,AC009237.5,AC009237.6,AC009237.7,AC009237.8,AC009237.9,AC009238.1,AC009238.2,AC009238.3,AC133104.1,AC133104.2,FABP7P2,FAHD2A,KCNIP3,OR7E102P,TRIM43,TRIM43B,TRIM51JP,TRIM64FP,UBTFL3,UBTFL5
chr1	204550000	204937500	24.1205	0.277807	0.493519	AL161793.1,AL512306.2,AL512306.3,LRRN2,MDM4,NFASC,RNA5SP74,RNA5SP75,SCARNA20
chr2	203937500	204237500	24.1056	0.27557	0.406865	AC009498.1,AC009965.1,AC009965.2,ICOS
chr7	150412500	150825000	24.0998	0.0937959	0.25358	AC069304.1,AC069304.2,AC069304.3,AC073111.2,ALDH7A1P3,AOC1,BET1P1,GIMAP1,GIMAP1-GIMAP5,GIMAP2,GIMAP3P,GIMAP4,GIMAP5,GIMAP6,GIMAP7,GIMAP8,LINC00996,STRADBP1,TMEM176A,TMEM176B
chr2	24412500	24850000	24.088	0.0580802	0.234039	AC012073.1,ADCY3,CENPO,NCOA1,PTRHD1,RNA5SP88,RNU6-936P
chr2	145787500	145887500	24.0389	0.245752	0.342141	AC079248.1,AC079248.2
chr17	65237500	66162500	24.0326	0.284427	0.507229	AC004805.1,AC004805.2,AC004805.3,AXIN2,CEP112,LINC02563
chr9	123412500	124062500	23.9953	0.235821	0.502992	AC006450.1,AC006450.2,AC006450.3,AL390774.1,AL390774.2,AL445489.1,DENND1A,LHX2,MIR7150,PIGFP2
chr15	80362500	80950000	23.9391	0.193621	0.658743	ABHD17C,AC016705.1,AC016705.2,AC023302.1,AC027808.1,AC027808.2,AC108451.1,AC108451.2,ARNT2,CEMIP,MESD,MIR549A,MIR5572,RNU6-380P
chrX	10762500	11100000	23.9157	-0.00757164	0.282167	AC073529.1,MID1
chrX	103487500	103850000	23.9099	-0.124257	-0.262418	AL049610.1,GLRA4,MORF4L2,MORF4L2-AS1,PLP1,RAB40A,RAB9B,TCEAL1,TCEAL3,TCEAL3-AS1,TCEAL4,TMEM31,Z69733.1,Z73965.1
chr19	13275000	13675000	23.8477	0.189617	0.312145	CACNA1A
chrX	43575000	43837500	23.8064	-0.0331095	-0.122116	MAOA,MAOB
chr1	22937500	23287500	23.8	0.312053	0.395177	AL031428.1,AL109936.1,AL161672.1,HTR1D,KDM1A,LACTBL1,LINC01355,LUZP1,MIR3115,MIR4419A,RNU6-135P,RNU6-514P,TEX46
chrX	3937500	4500000	23.7875	0.337431	0.702259	BX890604.2,FAM239C
chr1	44100000	44650000	23.78	0.270427	0.352525	AL035417.1,AL035417.2,AL139220.2,AL356653.1,AL359839.1,DMAP1,ERI3,ERI3-IT1,KLF17,KLF18,KRT8P47,MIR5584,OOSP1P1,RN7SL479P,RNF220,RNU6-369P,TMEM53,Y_RNA
chr16	86062500	86537500	23.7655	0.168013	0.491401	AC009108.1,AC009108.3,AC040170.1,AC092327.1,AC092327.2,AC135012.1,AC135012.2,AC135012.3,FENDRR,FOXF1,LINC00917,LINC01081,LINC01082,LINC02135,MTHFSD,Y_RNA
chr16	20712500	21137500	23.7638	0.0608484	-0.25794	AC004381.1,AC004381.2,AC008551.1,ACSM3,DCUN1D3,DNAH3,ERI2,LYRM1,REXO5,RNU6-944P,THUMPD1,U4atac
chr4	3550000	3925000	23.7409	0.211737	0.514003	AC141928.1,AC147876.1,AC226119.1,AC226119.2,ADRA2C,AL121796.1,LINC00955,LINC02171,OR7E162P,OR7E163P
chr19	55725000	56012500	23.7301	0.295507	0.490799	NLRP11,NLRP13,NLRP4,NLRP5,NLRP8,NLRP9,RFPL4A,RFPL4AL1,RFPL4AP1,RN7SKP109
chr12	99012500	100000000	23.6979	0.26611	0.679859	AC117377.1,ANKS1B,FAM71C,RNA5SP366
chr1	17062500	17400000	23.672	0.163882	0.385203	AL590644.1,AL590644.3,MIR3972,PADI1,PADI2,PADI3,PADI4,PADI6
chrX	50637500	51112500	23.6689	0.273241	0.434	AC239367.1,AC239367.2,BMP15,H3F3AP5,HMGB1P15,LINC01284,RNU6-935P,SHROOM4
chr22	43200000	43900000	23.6132	0.286741	0.447527	EFCAB6,EFCAB6-AS1,HMGN2P9,LINC01639,MPPED1,PNPLA5,SCUBE1,SULT4A1,Z82214.1,Z82214.2,Z97055.1,Z97055.2,Z99756.1
chr7	98862500	99350000	23.5945	0.233895	0.495718	AC004834.1,AC004893.1,AC004893.2,AC004922.1,ARPC1A,KPNA7,MIR3609,MYH16,SMURF1,TMEM130,TRRAP
chr16	3525000	3925000	23.5808	0.108376	0.295922	AC004494.1,AC004494.2,AC006111.1,AC006111.2,AC006111.3,AC007151.1,CLUAP1,CREBBP,DNASE1,NLRC3,SLX4,TRAP1
chr12	43962500	45062500	23.5375	0.124724	0.316608	AC008127.1,AC025030.1,AC025030.2,AC025253.1,DBX2,NELL2,TMEM117,Y_RNA,ZNF75BP
chr15	42125000	42650000	23.5156	0.184681	0.324323	AC012651.1,AC018362.1,AC018362.2,AC036103.1,BNIP3P5,CAPN3,EIF4EBP2P2,GANC,HAUS2,LRRC57,MIR627,MYL12BP1,PLA2G4F,RNU6-188P,SNAP23,STARD9,TMEM87A,VPS39,ZNF106
chr12	40012500	40412500	23.514	0.0782356	0.598449	AC079630.1,AC084290.1,AC107023.1,LINC02471,LINC02555,LRRK2,MUC19,RPL30P13,SLC2A13
chrX	5175000	5937500	23.5134	0.15252	0.468046	AC110995.1,AC112656.1,NLGN4X,SNORA20
chr12	56075000	56725000	23.5091	-0.146101	-0.250729	AC024884.1,AC024884.2,AC025574.1,AC025574.2,AC034102.2,AC034102.4,AC034102.5,AC034102.6,AC034102.7,AC073896.1,AC073896.2,AC073896.3,AC073896.4,AC073896.5,ANKRD52,APOF,ATP5B,BAZ2A,CNPY2,COQ10A,CS,ERBB3,ESYT1,GLS2,HSPD1P4,IL23A,MIP,MYL6,MYL6B,NABP2,NACA,PA2G4,PAN2,PTGES3,RBMS2,RN7SL809P,RNF41,RNU6-343P,RNU7-40P,RPL41,SLC39A5,SMARCC2,SNORD59A,SPRYD4,STAT2,TIMELESS,ZC3H10
chr16	77087500	77187500	23.4512	0.0871617	0.40227	AC106733.1
chr22	37050000	37562500	23.3868	0.075218	0.413926	AL022314.1,AL022315.1,C1QTNF6,CARD10,CDC42EP1,CYTH4,ELFN2,IL2RB,KCTD17,MFNG,RAC2,RN7SKP214,SSTR3,TMPRSS6,Z82188.1,Z82188.2,Z94160.1,Z94160.2
chr12	65325000	66075000	23.3841	0.0981631	0.309611	AC025419.1,AC090023.1,AC090023.2,AC090673.1,AC090673.2,AC107308.1,HMGA2,KRT18P60,LINC02425,LINC02454,MIR6074,MSRB3,PCNPP3,RNA5SP362,RPL21P18,RPSAP52
chr1	156662500	156962500	23.3569	0.222605	0.410737	AL590666.1,AL590666.3,ARHGEF11,CRABP2,HDGF,INSRR,ISG20L2,LRRC71,MIR765,MRPL24,NES,NTRK1,PEAR1,PRCC,RRNAD1,SH2D2A
chr17	44712500	45112500	23.308	0.0803702	0.146088	AC005180.1,AC005180.2,AC015936.1,AC015936.2,AC091152.1,ADAM11,C1QL1,CCDC103,DBF4B,DCAKD,EFTUD2,FAM187A,GFAP,GJC1,HIGD1B,KIF18B,MIR6783,NMT1,PLCD3,RN7SL405P,RN7SL819P,Y_RNA
chr10	100550000	100912500	23.2968	0.236139	0.433667	AL138762.1,HIF1AN,Metazoa_SRP,PAX2,Y_RNA
chrX	15275000	15637500	23.2862	0.0284274	0.253911	ACE2,ASB11,BMX,GS1-594A7.3,PIGA,PIR,TMEM27,VEGFD
chr11	68562500	68912500	23.2853	0.123547	0.272522	AP000808.1,AP003096.1,CPT1A,GAL,IGHMBP2,MRPL21,PPP6R3,TESMIN
chr2	170137500	170337500	23.2694	0.687397	1.00372	AC012594.1,MYO3B
chr2	179912500	180075000	23.258	0.324936	0.587435	CWC22,SNORA17,SNORA43
chr12	45062500	45500000	23.2454	0.0496981	0.375219	AC008127.1,AC008127.2,AC009248.1,AC009248.2,AC063924.1,AC079950.1,ANO6,PLEKHA8P1,RACGAP1P,RNA5SP361
chr10	68387500	68912500	23.1889	0.183759	0.401617	AL513534.1,AL513534.2,CCAR1,COX20P1,DDX50,DNA2,MIR1254-1,RNA5SP319,RNU6-571P,RNU6-697P,RPL26P27,RPL26P29,RPS3AP37,RUFY2,SLC25A16,SNORD98,STOX1,TET1,TMEM14DP,Y_RNA
chr2	42375000	42812500	23.1675	0.286551	0.451157	AC025750.1,AC025750.2,AC074375.1,COX7A2L,FTOP1,HAAO,KCNG3,MTA3,Metazoa_SRP,OXER1,RNU6-137P,SNORD75,VDAC1P13
chr21	34387500	34712500	23.1133	0.149309	0.676939	AP000322.1,AP000322.2,AP000322.3,C21orf140,CLIC6,KCNE1,RCAN1,SMIM11A,SNORA11
chr16	14225000	14762500	23.0881	-0.021474	-0.607668	AC009167.1,AC040173.1,AC136443.1,AC136443.4,BFAR,LINC02130,MIR193B,MIR193BHG,MIR365A,MKL2,NPIPA2,NPIPA3,PARN,PLA2G10,RN7SL274P,RNU7-125P,Y_RNA
chr7	30750000	31150000	23.0765	0.25738	0.428643	AC004691.1,AC004691.2,AC006466.1,ADCYAP1R1,AQP1,GHRHR,INMT,INMT-MINDY4,MINDY4
chr2	70312500	70662500	23.0436	0.234901	0.538995	AC022201.1,ADD2,BRD7P6,TGFA,TGFA-IT1
chr7	75812500	76137500	23.0345	0.152351	0.456029	AC005077.1,AC005077.2,AC005077.4,AC005102.1,AC006330.1,CCL24,GTF2IP7,MDH2,MIR4651,POR,RHBDD2,RNU6-863P,RPL7L1P3,SNORA14A,STYXL1,TMEM120A
chrX	151775000	152225000	23.0196	0.122947	0.307819	AC116666.1,AF274855.1,AF274856.1,GABRA3,GABRE,MAGEA10,MAGEA4,MAGEA5,MIR224,MIR452,RPSAP60
chr14	75662500	76037500	23.0165	0.0933394	0.190936	AC008015.1,AF107885.1,AF107885.2,FLVCR2,IFT43,TGFB3,TGFB3-AS1,TTLL5
chr12	66762500	67287500	22.9907	-0.0309936	-0.252685	AC073530.1,AC073530.2,AC134511.1,CAND1,GGTA2P,GRIP1,RAB11AP2
chrX	52337500	52862500	22.9467	0.543224	0.853	AC231532.1,AC231532.2,AC244505.1,AC244505.2,AC244505.3,AC244505.4,AC244505.5,AC244505.6,AC244505.7,AL450023.1,AL450023.2,AL450023.3,BX510359.1,BX510359.2,BX510359.3,BX510359.4,BX510359.5,BX510359.6,BX510359.7,BX510359.8,EIF4A2P4,RBM22P6,RBM22P7,RNA5SP504,SPANXN5,SSX2,SSX2B,SSX7,SSX8,SSXP1,SSXP4,SSXP5,XAGE1A,XAGE1B,XAGE2,XAGE5
chr1	52787500	53175000	22.9216	0.359923	0.529511	AC099677.1,AC099677.2,AC099677.3,AC099677.4,AL445183.1,AL445183.2,AL445183.3,ECHDC2,HIGD1AP11,MIR1273F,MIR1273G,MIR5095,PODN,RNU6-969P,SCP2,SLC1A7,TUBBP10,ZYG11A,ZYG11B
chr5	180125000	180675000	22.9006	0.269745	0.38621	AC008610.1,AC034213.1,AC104115.1,AC104115.2,AC122714.1,AC122714.2,CNOT6,FLT4,GFPT2,MAPK9,RASGEF1C,RNU6-525P,SCGB3A1
chr12	28012500	28600000	22.881	0.10913	0.641473	AC022079.1,AC022079.2,AC022364.1,AC022364.2,AC084754.1,CCDC91,RNA5SP355,RNU4-54P
chr12	10212500	10775000	22.838	-0.0775388	-0.250887	AC022075.1,AC022075.2,AC022075.3,AC068775.1,AC068775.2,AC115676.1,GABARAPL1,HSPE1P12,KLRA1P,KLRC1,KLRC2,KLRC3,KLRC4,KLRC4-KLRK1,KLRD1,KLRK1,LINC02366,LINC02446,MAGOHB,SLC25A39P2,STYK1,YBX3
chr12	63837500	64387500	22.8252	-0.0558872	-0.165624	AC012158.1,AC012158.2,AC020611.1,AC020611.2,AC025576.1,AC025576.2,AC079866.1,AC079866.2,AC135279.2,C12orf56,C12orf66,RNU5A-7P,RNU6-1009P,RPL36AP41,SRGAP1,snoU13
chrX	30987500	31487500	22.8247	0.0725963	0.533251	DMD,FTHL17,RNU6-894P
chr22	36537500	37050000	22.8186	0.0507215	0.294579	AL022313.1,AL022313.3,AL022313.4,AL049749.1,CACNG2,CSF2RB,CSF2RBP1,IFT27,LL22NC01-81G9.3,MPST,NCF4,NCF4-AS1,PVALB,TEX33,TST,Y_RNA,Z82185.1
chr13	26675000	26937500	22.8027	0.29331	0.36467	FGFR1OP2P1,GPR12,WASF3
chr1	46775000	47162500	22.7856	0.448539	0.64952	AL450996.1,AL731892.1,CYP4A11,CYP4A22,CYP4A22-AS1,CYP4A26P,CYP4A27P,CYP4A43P,CYP4A44P,CYP4B1,CYP4X1,CYP4Z1,CYP4Z2P
chr20	4150000	4575000	22.7363	0.205002	0.347201	ADRA1D,AL121781.1,AL139350.1,LINC01433,SMOX
chrX	62887500	63187500	22.7237	0.116179	0.787107	AL359854.1
chr12	108500000	109425000	22.6859	0.0526625	0.452878	AC007569.1,AC007637.1,AC087893.1,AC087893.2,AC190387.1,ACACB,ALKBH2,CORO1C,DAO,FICD,FOXN4,ISCU,LINC01486,MIR4496,MIR619,MYO1H,RNA5SP372,RNU6-361P,RNU7-169P,SART3,SELPLG,SNORA40,SSH1,SVOP,TMEM119,UNG,USP30,USP30-AS1,Y_RNA
chr12	51862500	52150000	22.6408	-0.0735031	-0.380652	AC025259.1,AC025259.2,AC025259.3,AC078864.1,ACVR1B,ACVRL1,ANKRD33,ATG101,GRASP,NR4A1,OR7E47P,RNU6-574P
chrX	71362500	71737500	22.6325	0.0459515	1.01766	AL590762.1,AL590762.4,AL590763.1,BX276092.2,BX276092.4,BX276092.6,BX276092.7,BX276092.9,CXCR3,CXorf49,GCNA,INGX,LINC00891,Metazoa_SRP,OGT,TAF1,Y_RNA
chr12	94100000	94537500	22.5918	-0.131285	0.319553	AC023161.1,AC023161.2,AC073655.1,AC073655.2,AC123567.1,AC123567.2,CEP83,CEP83-AS1,PLXNC1,RBMS2P1,RN7SL330P,RN7SL483P
chr12	64825000	65325000	22.59	0.0370936	0.435779	AC026124.1,AC026124.2,AC135895.1,APOOP3,LEMD3,LINC02231,LINC02389,MSRB3,RNU6-166P,RNU6ATAC42P,RPL7P39,TBC1D30,WIF1
chr2	169962500	170137500	22.5696	0.730953	1.0055	AC092641.1,RNU6-1006P,UBR3
chrX	150737500	151125000	22.5663	-0.0375966	0.335746	5S_rRNA,AF274573.1,AF274573.2,CD99L2,HMGB3,MTMR1,RNU6-383P,RPL12P50,RPL19P21
chr1	113125000	113687500	22.5344	0.272941	0.390933	AL357055.1,AL357055.2,AL391058.1,LRIG2,MAGI3,MTND5P20,RLIMP2
chr15	91037500	91300000	22.4904	0.252682	0.368432	SV2B
chr3	14587500	14937500	22.4737	0.201682	0.311848	AC090952.1,AC090952.2,AC090957.1,C3orf20,CCDC174,FGD5,FGD5-AS1,LINC02011
chr1	111812500	112325000	22.4713	0.396301	0.662486	AL445426.1,KCND3,KCND3-AS1,KCND3-IT1,LINC01750
chr12	23175000	24037500	22.4496	0.0249924	0.216719	AC087235.1,AC087258.1,AC087260.1,SOX5
chr3	197212500	197562500	22.447	0.181339	0.292637	AC128709.1,AC128709.2,AC128709.3,BDH1,DLG1,DLG1-AS1,LINC02012,MIR4797
chr12	129075000	129975000	22.433	0.0401353	0.184752	AC055717.1,AC055717.3,AC079456.1,AC117373.1,AC130404.1,TMEM132D,TMEM132D-AS1,TMEM132D-AS2,uc_338
chr14	76412500	76687500	22.4143	0.307411	0.440291	AC008050.1,CYCSP1,ESRRB,RPSAP3
chrX	110462500	110912500	22.317	0.27853	0.843271	AL512882.1,CHRDL1,TDGF1P3
chrX	81125000	81462500	22.3005	0.0518432	0.324611	AL359885.1,AL445213.1,HMGN5,SH3BGRL
chr12	114625000	115925000	22.2973	0.155218	0.402448	AC008125.1,AC009387.1,AC009803.1,AC009803.2,AC009803.3,AC009804.1,AC009804.2,AC026765.1,AC026765.2,AC078880.1,AC078880.2,AC078880.3,AC078880.4,AC078880.5,LINC02463,RN7SL865P,SNORA27,SNORD56,TBX3,UBA52P7,Y_RNA
chr5	637500	912500	22.286	0.052942	0.207379	AC026740.1,BRD9,BRD9P2,CEP72,SPCS2P3,TPPP,TRIP13,ZDHHC11,ZDHHC11B
chr19	17337500	17950000	22.2526	0.0472272	0.22914	AC005796.1,AC008761.1,AC008761.2,AC008761.3,AC010319.1,AC010319.2,AC010319.3,AC010319.4,AC010319.5,AC010463.2,AC010618.1,AC010618.2,AC010618.3,B3GNT3,BISPR,BST2,CCDC124,CCDC194,COLGALT1,FAM129C,FCHO1,GTPBP3,INSL3,JAK3,MAP1S,MVB12A,NXNL1,PGLS,PLVAP,RPL18A,SLC27A1,SLC5A5,SNORA68,TMEM221,UNC13A
chr19	44862500	45350000	22.2444	0.0962793	0.266196	AC005757.1,AC005779.1,AC005779.2,AC011481.1,AC011481.2,AC011481.3,AC011489.1,APOC1,APOC1P1,APOC2,APOC4,APOC4-APOC2,APOE,BLOC1S3,CKM,CLASRP,CLPTM1,EIF5AP3,ERCC2,EXOC3L2,GEMIN7,KLC3,MARK4,NECTIN2,NKPD1,PPP1R37,RELB,RNU6-611P,RPS16P9,TOMM40,TRAPPC6A,ZNF296
chr7	76137500	76362500	22.2327	0.0347864	0.365467	AC005077.3,AC005522.1,HSPB1,SRRM3,YWHAG
chr1	22662500	22937500	22.2275	0.30815	0.395177	AL512444.1,EPHB2,MIR4253,MIR4684
chr12	47000000	47437500	22.2083	-0.200068	-0.322938	AC008083.1,AC008083.2,AC008083.3,AC008083.4,AC119044.1,AMIGO2,LINC02156,LINC02416,MIR4494,MIR4698,PCED1B,PCED1B-AS1,SNORA64
chr1	184237500	184675000	22.1643	0.376663	0.447729	AL078645.1,AL078645.2,AL445228.1,AL445228.2,C1orf21,RN7SL654P,Y_RNA
chr12	48675000	49262500	22.1582	0.00483654	0.37737	AC010173.1,AC011603.1,AC011603.2,AC011603.3,AC011603.4,AC073610.1,AC073610.2,AC073610.3,AC117498.1,AC117498.2,AC117498.3,ADCY6,ARF3,CACNB3,CCDC65,CCNT1,DDN,DDN-AS1,DDX23,DHH,FKBP11,KANSL2,KMT2D,LMBR1L,MIR4701,Metazoa_SRP,PRKAG1,RHEBL1,RND1,RNU6-600P,RNU6-940P,TEX49,TUBA1A,TUBA1B,TUBA1C,WNT1,WNT10B,Y_RNA
chr17	42562500	42975000	22.1579	-0.00877983	-0.148129	AARSD1,AC067852.3,AC067852.5,AC067852.7,AC100793.1,AC100793.2,AC100793.3,AC100793.4,AOC2,AOC3,AOC4P,BECN1,CCR10,CNTD1,CNTNAP1,COA3,COASY,EZH1,G6PC,HMGN2P15,LINC00671,MIR6780A,MIR6781,MLX,PLEKHH3,PSMC3IP,PSME3,PTGES3L,PTGES3L-AARSD1,RAMP2,RAMP2-AS1,RETREG3,RNU6-287P,SNORA40,TUBG1,TUBG2,VPS25,WNK4
chr12	67287500	67987500	22.105	-0.0722197	-0.262708	AC005294.1,AC022513.1,AC078777.1,CAND1,DYRK2,LINC01479,LINC02408,LINC02420,LINC02421,LINC02442,MRPL40P1,NTAN1P3
chr17	12712500	13087500	22.0298	-0.0471187	-0.46874	AC005274.1,AC005277.1,AC005277.2,AC005358.2,ARHGAP44,ELAC2,MIR1269B,MYOCD
chr5	72887500	73462500	22.0224	0.415127	0.720883	AC008972.1,AC008972.2,AC020893.1,AC020893.2,AC099522.1,AC116345.1,AC116345.2,AC116345.3,FCHO2,FOXD1,FOXD1-AS1,LINC01385,LINC01386,LINC02230,TMEM171,TMEM174,TNPO1
chrX	45912500	46387500	22.0093	0.192435	0.803134	ACTBP1,AL031584.1,AL031584.2,KRT18P68,LINC01186,MED28P4,Metazoa_SRP,PCNAP3
chr9	122450000	122812500	21.9938	0.331259	0.498531	AL162254.1,AL359636.2,OR1B1,OR1H1P,OR1J1,OR1J2,OR1J4,OR1K1,OR1L1,OR1L3,OR1L4,OR1L6,OR1L8,OR1N1,OR1N2,OR1Q1,OR5C1,PDCL,SKA2P1,TLK1P1
chr14	51300000	51662500	21.991	0.298818	0.453178	AL122125.1,AL358332.1,FRMD6,FRMD6-AS1,FRMD6-AS2,LINC00519,LINC00640,LINC02310,RNU6-1291P,SETP2
chrX	47737500	48087500	21.9808	-0.0104356	0.423813	AL022578.1,CXXC1P1,RPL7P57,SPACA5,WASF4P,ZNF182,ZNF630,ZNF630-AS1,ZNF81
chr1	16062500	16487500	21.9395	0.0710268	-0.330562	AL358794.1,AL451042.1,AL451042.2,ANO7L1,ARHGEF19,ARHGEF19-AS1,CROCCP3,EPHA2,FAM131C,FBXO42,LINC01772,MT1XP1,NECAP2,RSG1,SPATA21,SZRD1
chr1	113987500	114312500	21.9288	0.281103	0.408541	AL121999.1,AL591742.1,AL591742.2,MRPL57P1,OLFML3,SYT6
chr16	77187500	77612500	21.9224	0.110089	0.30072	AC009139.1,AC009139.2,AC025284.1,ADAMTS18,LINC02131,MON1B,SYCE1L,VN2R10P
chr1	104662500	105087500	21.8931	0.102045	0.466714
chr9	33537500	33762500	21.8757	0.122777	0.367937	AL139008.1,AL356489.1,AL356489.2,ANKRD18B,ANXA2P2,CYP4F26P,LINC01251,PRSS3,PRSS3P4,PTENP1,PTENP1-AS,SNX18P7,TRBV20OR9-2,TRBV21OR9-2,TRBV22OR9-2,TRBV23OR9-2,TRBV24OR9-2,TRBV25OR9-2,TRBV26OR9-2
chr12	28987500	29525000	21.8385	0.0077489	0.119723	AC009318.1,AC009318.2,AC009318.3,AC009318.4,AC009320.1,AC012150.1,AC012150.2,ERGIC2,FAR2,OVCH1,OVCH1-AS1,TMTC1
chr10	94637500	95100000	21.8144	0.469949	0.666042	AL359672.1,AL583836.1,CTBP2P2,CYP2C18,CYP2C19,CYP2C58P,CYP2C59P,CYP2C60P,CYP2C8,CYP2C9,MTND4P19,MTND4P20,RPL7AP52
chr1	39012500	39587500	21.7849	0.114737	0.49203	AL356055.1,AL365277.1,AL365277.2,AL442071.1,BMP8A,HSPE1P8,MACF1,NDUFS5,OXCT2P1,PABPC4,PPIEL,RNA5SP44,RNU6-608P,SNORA55
chr1	62062500	62425000	21.7828	0.171225	0.282358	AL162739.1,KANK4,L1TD1,MIR3116-1,MIR3116-2,PATJ,PIGPP2,RN7SL180P,RNU6-371P,RPS15AP7,Y_RNA
chrX	68762500	69437500	21.7821	0.130998	0.31226	ACTR3P2,EFNB1,HMGN1P35,LINC00269,PJA1,SERBP1P1
chr5	140750000	141137500	21.7728	0.497256	0.737987	AC005609.1,AC005609.2,AC005609.3,AC005609.4,AC005609.5,AC010223.1,AC116353.2,AC244517.1,AC244517.11,AC244517.2,AC244517.5,AC244517.9,PCDHA1,PCDHA10,PCDHA11,PCDHA12,PCDHA13,PCDHA14,PCDHA2,PCDHA3,PCDHA4,PCDHA5,PCDHA6,PCDHA7,PCDHA8,PCDHA9,PCDHAC1,PCDHAC2,PCDHB1,PCDHB2,PCDHB3,PCDHB4,PCDHB5
chr10	123187500	123587500	21.7032	0.301978	0.597331	AL160290.1,AL160290.2,AL160290.3,AL357127.1
chrX	107500000	107912500	21.6909	-0.00389286	0.314151	AL034399.2,FRMPD3,FRMPD3-AS1,MID2,NCBP2L,PRPS1,TSC22D3,Y_RNA
chr12	14712500	15062500	21.6787	-0.125507	-0.309013	AC007655.1,AC010168.1,AC010168.2,ARHGDIB,ART4,C12orf60,ERP27,H2AFJ,HIST4H4,LINC01489,MGP,PDE6H,SMCO3,WBP11
chr1	7237500	7612500	21.6605	0.394894	0.622058	AL365194.1,CAMTA1,CAMTA1-IT1,Z97987.1
chr12	70737500	71375000	21.6129	0.157877	0.421746	AC025575.1,AC025575.2,AC123905.1,PTPRR,TSPAN8,Y_RNA
chr1	61937500	62062500	21.6115	0.0664735	0.0805384	LAMTOR5P1,PATJ
chr3	187212500	187712500	21.6038	0.305293	0.606484	AC007920.2,AC068299.1,AC072022.2,LINC02041,MASP1,RTP2,RTP4,SST,snoU13
chr12	66075000	66362500	21.5863	0.0401013	0.229689	AC078889.1,AC078927.1,GRIP1,HELB,IRAK3,LLPH,LLPH-AS1,MIR6502,PDCL3P7,RBMS1P1,RN7SKP166,TMBIM4
chr12	131625000	132125000	21.5546	-0.0836599	-0.318041	AC117500.1,AC117500.2,AC117500.3,AC117500.5,AC131009.1,AC131009.2,AC131009.3,AC131009.4,AC137590.1,AC137590.2,AC138466.5,EP400,EP400NL,LINC02414,MMP17,PUS1,RNA5SP377,RNA5SP378,RNU6-1017P,SFSWAP,SNORA49,ULK1
chrX	57537500	58075000	21.5404	0.0216719	0.29343	KRT8P17,MYCLP2,NLRP2B,Z93019.1,ZXDA,ZXDB
chr12	69262500	69762500	21.5174	-0.0780438	-0.263543	AC020656.1,AC020656.2,AC025263.1,AC025263.3,BEST3,C1GALT1P1,CCT2,CPSF6,FRS2,LINC02373,LRRC10,LYZ,MIR1279,MIR3913-1,MIR3913-2,RAB3IP,RN7SL804P,RPS26P45,YEATS4
chr19	35537500	35637500	21.4937	0.0040143	0.226945	AC002115.1,AC002115.2,AD000090.1,ATP4A,GAPDHS,HAUS5,LINC01766,RBM42,TMEM147,TMEM147-AS1
chrX	132237500	132687500	21.4875	-0.0820489	0.471036	HS6ST2,HS6ST2-AS1,MBNL3,RAP2C-AS1,RNU6-98P
chr10	101012500	101600000	21.4802	0.134327	0.209859	AL133215.2,AL133387.1,AL133387.2,AL133387.3,BTRC,DPCD,KAZALD1,LBX1,LBX1-AS1,LINC01514,PDZD7,POLL,RNU2-43P,RNU2-59P,SFXN3,SMARCE1P7,TLX1,TLX1NB
chrX	133275000	133687500	21.4567	0.114998	0.430302	AL009174.1,GPC3,GPC4,RNU6-203P
chr16	74687500	75162500	21.4516	0.131893	0.213465	AC009132.1,AC099508.1,AC099508.2,FA2H,LDHD,MLKL,WDR59,ZFP1,ZNRF1
chr5	135587500	135850000	21.4279	0.405386	0.700265	AC011431.1,AC034206.1,AC114296.1,LINC01959,MIR5692C1,SLC25A48
chrX	31775000	32312500	21.4259	0.294955	0.491464	DMD,NPM1P8,RNA5SP501
chr11	12325000	12912500	21.4225	0.316614	0.557366	AC009806.1,AC013549.2,AC013549.3,MICALCL,PARVA,SCARNA16,TEAD1
chrX	120475000	120837500	21.3936	-0.154987	-0.464024	AC011890.1,AC011890.2,C1GALT1C1,CUL4B,MCTS1,RNU7-37P
chr1	32450000	32862500	21.3388	0.184534	0.423873	AC114489.1,AL033529.1,FNDC5,KIAA1522,RBBP4,RN7SL122P,S100PBP,SYNC,YARS,Y_RNA,ZBTB8A,ZBTB8B,ZBTB8OS
chr2	178737500	179112500	21.3244	0.208554	0.431698	CCDC141,RNU7-104P,RPS6P2,SESTD1,TTN,TTN-AS1
chr12	121287500	121837500	21.3133	-0.132212	-0.302405	AC048337.1,AC084018.1,AC084018.2,AC145422.1,ANAPC5,CAMKK2,KDM2B,LINC01089,MIR7107,MORN3,ORAI1,RHOF,RNF34,RNU6-1004P,SETD1B,TMEM120B
chr16	27550000	28050000	21.26	0.34685	0.605841	AC002551.1,AC016597.1,AC016597.2,GSG1L,KIAA0556,RNU6-1241P,RNU6-159P,Y_RNA
chr15	36837500	37175000	21.2358	0.0970636	0.372115	AC018563.1,AC078909.1,AC078909.2,MEIS2,MIR8063,U3,Y_RNA
chr22	46337500	46537500	21.2091	0.0124088	0.143942	AL031597.1,CELSR1,TRMU
chr9	135500000	135762500	21.1982	0.165895	0.379833	AL161452.1,AL354761.1,AL354761.2,C9orf116,GLT6D1,KCNT1,LCN1,LCN9,LINC01502,MRPS2,OBP2A,PAEP,SOHLH1
chr14	94587500	95050000	21.1876	0.358706	0.648197	ADIPOR1P2,AL049839.1,AL049839.2,AL121612.1,AL121612.2,AL390254.1,GSC,LINC02279,RPSAP4,SERPINA13P,SERPINA3,SERPINA5
chr22	32525000	33000000	21.1843	0.157282	0.36214	RNA5SP497,SYN3,TIMP3,Z73495.1,Z82246.1
chr2	120687500	121087500	21.1777	0.269695	0.543801	AC017033.1,AC018866.1,AC067960.1,GLI2,Y_RNA
chr13	31437500	31800000	21.1726	0.446161	0.638394	AL161616.1,AL161616.2,RXFP2
chr22	16362500	16912500	21.1459	0.136362	0.959159	ABCD1P4,AC005301.1,AC006548.1,AC007064.1,AC007064.2,AC007064.3,AC007064.4,AC137499.1,ACTR3BP2,ANKRD62P1,ANKRD62P1-PARP4P3,AP000365.1,AP000547.1,AP000547.2,AP000547.3,CCT8L2,CHEK2P4,FABP5P11,GPM6BP3,HSFY1P1,IGKV1OR22-5,KCNMB3P1,LINC01665,MTND1P17,PABPC1P9,PARP4P3,SLC25A15P5,SLC9B1P4,TPTEP1,VWFP1,XKR3,ZNF402P
chr17	30075000	30737500	21.1325	0.111565	0.385818	AC005562.1,AC005562.2,AC011840.1,AC011840.2,AC011840.3,AC011840.4,AC011840.5,AC011840.6,AC104984.1,AC104984.2,AC104984.3,AC104984.4,AC104984.5,AC104984.6,AC127024.2,AC127024.3,AC127024.7,ALOX12P1,BLMH,CPD,EFCAB5,GOSR1,KRT17P3,LRRC37BP1,MIR3184,MIR423,NSRP1,RN7SL316P,RNU6-1267P,RNU6-990P,SH3GL1P2,SLC6A4,SMURF2P1,SNORD63,SUZ12P1,TBC1D29,TMIGD1,Y_RNA
chr9	121487500	122050000	21.1003	0.268411	0.572648	AL357936.1,AL596244.1,DAB2IP,GGTA1P,HMGB1P37,RN7SL187P,TTLL11,TTLL11-IT1
chr17	32762500	33012500	21.0895	0.149456	0.229374	AC084809.1,AC084809.2,MYO1D,SPACA3,TMEM98,Y_RNA
chr19	38387500	38987500	21.0839	0.0538702	0.332249	AC008649.1,AC008649.2,AC008982.1,AC008982.2,AC011455.1,AC011455.2,AC011455.3,AC022144.1,AC067969.1,AC067969.2,AC104534.1,ACTN4,CAPN12,CCER2,ECH1,EIF3K,FAM98C,FBXO17,GGN,HNRNPL,LGALS4,LGALS7,LGALS7B,MAP4K1,MRPS12,NFKBIB,RASGRP4,RINL,RNU6-140P,RYR1,SARS2,SIRT2,SPRED3
chr5	139800000	140037500	21.0685	0.138391	0.207242	AC008667.2,NRG2,PSD2,Y_RNA
chr10	72375000	73025000	21.0665	0.192403	0.360401	AC016542.1,AC016542.2,AC016542.3,AC091769.1,AC091769.2,AL513185.1,AL513185.2,AL513185.3,HMGN2P34,MCU,MICU1,MIR4676,NPM1P24,OIT3,P4HA1,PLA2G12B,RN7SL840P,RNU6-805P,RPL17P50,Y_RNA
chr5	79987500	80062500	21.0491	0.445682	0.545127	AC112184.1,CTD-2201I18.1,MTX3,THBS4,TRMT112P2
chr9	107087500	107162500	21.0411	0.607639	0.856488	AL807761.1,AL807761.2,AL807761.3,AL807761.4
chr11	119025000	119387500	21.0169	0.141415	0.256183	ABCG4,ACA64,AP003392.3,AP003392.5,AP003392.6,AP003396.1,AP003396.3,C1QTNF5,C2CD2L,CBL,CCDC153,DPAGT1,H2AFX,HINFP,HMBS,HYOU1,MCAM,MFRP,MIR6756,NLRX1,PDZD3,RNF26,RNU6-262P,SLC37A4,TRAPPC4,USP2,USP2-AS1,VPS11
chr17	48650000	49087500	21.0073	0.103419	0.187967	AC068531.1,AC091133.1,AC091133.2,AC091133.3,AC091133.4,AC091133.5,AC091179.1,AC091179.2,AC091179.3,ATP5G1,B4GALNT2P1,CALCOCO2,COX6B1P2,GIP,HOXB13,HOXB13-AS1_1,HOXB13-AS1_2,IGF2BP1,LINC02086,MIR3185,Metazoa_SRP,PRAC1,PRAC2,RN7SL125P,RNU1-42P,RNU6-826P,SNF8,SNORA68,SUMO2P17,TTLL6,UBE2Z,snoU13
chrX	12775000	13512500	21.0031	-0.194359	-0.404359	AC004674.1,AC079171.1,AC135371.1,ATXN3L,FAM9C,GPX1P1,GS1-600G8.3,LINC01203,LINC02154,MRPL35P4,PRPS2,PSMA6P2,TLR7,TLR8,TLR8-AS1,TMSB4X
chr12	14175000	14712500	20.9917	-0.193932	-0.274445	AC008114.1,AC010168.1,AC092112.1,AC135001.1,ATF7IP,GNAI2P1,GUCY2C,MRPS18CP4,PLBD1,PLBD1-AS1,RN7SKP134,RNU6-491P,RPL30P11
chrX	51537500	52337500	20.9764	0.192463	0.518944	AC231759.1,AC239585.1,AC239585.2,AC241520.1,AC245177.1,AL929410.1,AL929410.2,CENPVL1,CENPVL2,CENPVL3,GSPT2,IPO7P1,MAGED1,MAGED4,MAGED4B,MIR8088,RNU6-504P,SNORA11D,SNORA11E,TPMTP3
chr16	10537500	10750000	20.9701	-0.0949663	-0.159914	AC007595.1,AC027277.2,EMP2,MTATP6P24,MTCO3P24,MTCYBP33,MTND3P13,MTND4LP24,MTND4P34,MTND5P33,MTND6P33,NUBP1,TEKT5
chr17	79012500	79687500	20.9611	0.151535	0.343932	AC021534.1,AC233701.1,C1QTNF1,C1QTNF1-AS1,ENGASE,RBFOX3
chr5	74925000	75237500	20.9558	0.272246	0.4358	AC093259.1,AC116337.1,AC116337.2,AC116337.3,ANKRD31,GCNT4,LINC01336,RPL27AP5,SUMO2P5
chr12	15500000	16000000	20.9418	-0.116061	-0.23516	AC073651.1,AC073651.2,AC073651.3,DERA,EGLN3P1,EPS8,PTPRO,RNU6-251P,STRAP
chrX	52987500	53537500	20.9127	0.0178613	0.23159	AC233728.1,AC233728.2,AC245102.1,AC245102.2,ACTG1P10,AL139396.1,AL591212.1,AL591212.2,BX322635.1,FAM156A,GPR173,HSD17B10,HUWE1,IQSEC2,KANTR,KDM5C,KDM5C-IT1,MIR6857,MIR6894,MIR6895,RIBC1,RPSAP62,SMC1A,TSPYL2,VTRNA3-1P,Y_RNA
chrX	83987500	84237500	20.9089	0.113247	0.412648	MIR548I4,RPS6KA6
chr20	32150000	32500000	20.8696	0.0717563	0.202786	AL034550.1,AL121583.1,ASXL1,KIF3B,MIR1825,NOL4L,PLAGL2,POFUT1,RSL24D1P6,TM9SF4,TSPY26P
chr17	34425000	34925000	20.8207	0.130684	0.282081	AC005552.1,AC005691.1,AC011193.1,AC022903.1,C17orf102,TMEM132E
chr2	121087500	121350000	20.8098	0.327954	0.487138	AC013399.1,AC067960.1,AC079988.1,CLASP1,TFCP2L1
chr1	224500000	224912500	20.7708	0.294033	0.522103	AC096537.1,AC096537.2,AKR1B1P1,AL391811.1,AL596330.1,CNIH3,DNAH14
chr5	77100000	77525000	20.7515	0.30052	0.430004	ALDH7A1P1,HMGB1P35,PDE8B,WDR41,ZBED3-AS1
chr1	234087500	234312500	20.7511	0.405653	0.798692	AL122008.1,AL122008.2,AL122008.3,AL122008.4,MIR4671,SLC35F3
chr10	11800000	12200000	20.745	0.24288	0.517185	CDC123,DHTKD1,MIR548AK,NUDT5,PROSER2,PROSER2-AS1,RNU6-1095P,RNU6-88P,SEC61A2,UPF2
chr12	80312500	81600000	20.7231	0.0927882	0.497475	AC069228.1,AC074031.1,AC078886.1,AC078955.1,AC079363.1,ACSS3,AKIRIN1P1,LIN7A,LINC01490,MIR4699,MIR617,MIR618,MYF5,MYF6,OTOGL,PPFIA2,PPFIA2-AS1,PTPRQ,RN7SKP261
chr2	95787500	95937500	20.7076	-0.11801	-0.606836	ANKRD36C,GPAT2P1,LINC00342
chr7	26387500	26687500	20.6789	0.0806731	0.186857	AC004540.1,AC004947.1,AC004947.2,C7orf71,KIAA0087,SKAP2
chrX	52862500	52987500	20.6749	0.221117	0.623036	FAM156A,FAM156B,XAGE3
chrX	71287500	71362500	20.6737	-0.286871	-0.374472	AL590762.2,AL590762.3,ITGB1BP2,NONO
chr12	79787500	80312500	20.6349	0.0142141	0.220342	AC073569.1,AC073569.3,AC078817.1,OTOGL,PPP1R12A,PPP1R12A-AS1,RNA5SP363,RNU7-106P,RPL7P38,SNRPGP20
chr1	174262500	174737500	20.6211	0.0945912	0.235688	AL022400.1,GPR52,RABGAP1L
chrX	92550000	92937500	20.6179	0.137041	0.579932	AL121871.1,PCDH11X
chrX	54000000	54825000	20.576	0.0975688	0.310644	AL589872.1,FAM120C,FGD1,GNL3L,ITIH6,MAGED2,PGAM4P1,PHF8,RNU6-434P,RPL7AP71,SNORA11,TSR2,WNK3
chrX	102912500	103162500	20.5704	0.178143	0.401164	BEX1,NXF3,RAB40AL,Z73361.1,Z75746.1,Z95624.1
chr14	60612500	61062500	20.5694	0.189146	0.528945	AL132777.1,AL160236.1,AL160236.2,MNAT1,RNU6-398P,SALRNA1,SIX1,SIX4,SLC38A6,SRMP2,TRMT5
chr22	28900000	29262500	20.5458	0.0641956	0.132804	AL021393.1,AL031186.1,C22orf31,EMID1,KREMEN1,RHBDD3,RNU6-1219P,RNU6-810P,ZNRF3,ZNRF3-AS1,ZNRF3-IT1
chr5	73550000	73837500	20.5443	0.280254	0.350226	AC091868.1,AC091868.2,ANKRA2,ARHGEF28,RNU7-196P,UTP15
chr15	83225000	83600000	20.5182	0.337572	0.461396	AC103876.1,BNC1,SH3GL3
chr12	88237500	88962500	20.5142	0.0873024	0.357128	AC024941.1,AC024941.2,KITLG,RNU1-117P,Y_RNA
chr17	55850000	56475000	20.458	0.207714	0.381214	AC006600.1,AC006600.2,AC090618.1,ANKFN1
chr10	29912500	30300000	20.4354	0.320313	0.503464	JCAD,RNU6-598P
chr17	31500000	31900000	20.4287	0.00421663	-0.113821	AC003101.1,AC003101.2,AC003101.3,AC004253.1,AC004253.2,AC007923.1,AC007923.2,AC007923.3,AC007923.4,COPRS,MIR193A,MIR365B,MIR4724,MIR4725,RAB11FIP4,RN7SL45P,RNU6-1134P,RNU6ATAC7P,UTP6
chr1	50337500	50712500	20.4049	0.18542	0.378091	AL049637.1,AL049637.2,DMRTA2,FAF1,FCF1P6,HMGB1P45,RNU6-1026P
chr14	76037500	76412500	20.3962	0.174659	0.283533	AC016526.1,AC016526.2,AC016526.3,AC016526.4,ESRRB,GPATCH2L,IFT43
chr7	74412500	74562500	20.3824	0.0208956	0.186307	GTF2IRD1,RNA5SP233
chr9	14425000	14850000	20.38	0.207662	0.636625	AL159169.1,AL159169.2,AL159169.3,AL512643.1,CDCA4P1,CER1,FREM1,ZDHHC21
chr9	131787500	132250000	20.3654	0.208338	0.459637	AL160271.1,MED27,NTNG2
chr16	48675000	49337500	20.3125	0.246854	0.550197	AC007611.1,AC007614.1,AC007614.2,AC007614.3,AC007614.4,AC007614.6,AC023827.1,AC023827.2,AC044798.1,AC044798.2,CBLN1,MTND4LP25,RNU6-257P
chrX	4500000	5175000	20.2658	0.0914694	0.489876	AC074035.1,MTCYBP12,MTND6P12
chr4	168537500	168937500	20.2646	0.158862	0.449558	AC079858.1,AC080188.1,AC080188.2,AC080188.3,BTF3L4P4,CBR4,DDX60L,PALLD,RNU6-1336P,RNU6-853P
chr9	112925000	113112500	20.2485	-0.0246557	-0.249557	FAM225B,MUPP,ZFP37,ZNF883
chr5	171237500	171337500	20.2335	0.299001	0.396355	AC010306.1,AC091980.2,RANBP17,TLX3
chr16	49337500	49962500	20.2075	0.173781	0.439077	AC007603.1,AC007603.2,AC007603.3,AC007614.4,AC007614.5,AC007861.1,AC007861.2,AC027348.1,AC027348.2,ADAM3B,C16orf78,LINC02179,MRPS21P7,MRPS21P8,RPL34P29,ZNF423
chr17	1987500	2350000	20.1942	0.023176	0.108734	AC090617.1,AC090617.10,AC090617.2,AC090617.3,AC090617.4,AC090617.5,AC090617.6,AC090617.7,AC090617.8,AC090617.9,AC099684.1,AC099684.2,AC099684.3,AL450226.1,AL450226.2,DPH1,HIC1,HNRNPA1P16,MIR132,MIR212,OVCA2,RN7SL624P,RTN4RL1,SGSM2,SMG6,SMG6-IT1,SNORD91A,SNORD91B,SRR,TSR1
chr5	80687500	81337500	20.1063	0.331221	0.493264	AC022493.1,AC022493.2,AC026427.1,AC026427.2,AC026436.1,ACOT12,CKMT2,CKMT2-AS1,MSH3,RASGRF2,RASGRF2-AS1,ZCCHC9
chr7	17337500	17687500	20.1016	0.0989281	0.314781	AC006482.1,AC019117.1,AC019117.2,AC019117.3,AHR,SNORA63
chr14	71787500	72437500	20.0885	0.303138	0.74378	AC005993.1,RGS6,Y_RNA
chr12	45500000	46025000	20.0882	-0.108768	-0.389322	AC008124.1,AC009464.1,AC079950.1,AC084878.1,ARID2,KNOP1P2,RN7SL246P,SCAF11,U6
chr17	80062500	80400000	20.0847	0.086193	0.209851	AC087741.1,AC087741.2,AC087741.3,AC124319.1,AC124319.2,AC124319.3,AC124319.4,CARD14,CCDC40,EIF4A3,GAA,MIR1268B,RNF213,SGSH,SLC26A11
chr18	12087500	12275000	20.0839	0.211341	0.298868	ANKRD62,AP002414.3,AP005264.2,AP005264.3,AP005264.4,AP005264.5,AP005264.6,AP005264.7,CCDC58P3,CIDEA,RNU6-324P,SDHDP1
chr3	195575000	196012500	20.0761	0.134979	0.626904	AC024937.2,AC124944.1,AC124944.2,AC124944.3,AC233280.1,AC233280.19,AC233280.2,AC233280.20,APOD,KIF3AP1,LINC00969,LINC01983,MIR570,MIR6829,MUC20,MUC20P1,MUC4,RNU2-11P,SDHAP1,SDHAP2,TNK2,TNK2-AS1
chr2	231850000	232550000	20.0559	0.193669	0.405755	AC019130.1,AC068134.1,AC068134.2,AC068134.3,AC068134.4,ALPI,ALPP,ALPPL2,CHRND,CHRNG,DIS3L2,DIS3L2P1,ECEL1,ECEL1P1,ECEL1P2,ECEL1P3,MIR1471,MIR562,NPPC,PRSS56,TIGD1
chr7	4800000	5137500	20.0495	0.11335	0.200253	AC092028.1,AC092032.1,AC092610.1,MMD2,PAPOLB,RADIL,RBAK,RBAK-RBAKDN,RBAKDN,RNF216P1,SPDYE19P,Y_RNA,ZNF890P
chr20	37587500	38000000	20.0401	0.0947016	0.164085	AL162293.1,CTNNBL1,GLRXP1,LINC00489,RN7SKP185,TTI1,VSTM2L
chrX	36837500	37512500	20.0141	0.114196	nan	AC245096.1,AF241726.2,BX842568.1,BX842568.2,BX842568.3,BX842568.4,FAM47C,FTH1P18,FTH1P19,FTH1P27,MOB1AP2,PRRG1
chrX	51112500	51462500	19.9878	0.00695355	-0.239399	AC233976.1,AC239367.3,AL158055.1,CXorf67,LINC01284,NUDT10
chr3	37400000	37812500	19.9581	0.451637	0.651789	C3orf35,ITGA9,ITGA9-AS1,NDUFAF4P3,RNU7-73P,RPL21P135
chr2	11512500	11625000	19.9484	0.151053	0.324916	GREB1,MIR4429,RN7SL674P,RNA5SP84,RNA5SP85,RNU2-13P
chrX	106362500	106862500	19.9302	0.124379	0.542886	AL590808.1,CXorf57,MIR548AN,MORC4,NAP1L4P2,RNF128,SERPINA7P1,TBC1D8B,Y_RNA
chr5	72075000	72350000	19.8939	0.18469	0.450243	MAP1B,MIR4803,MRPS27,PTCD2,RN7SL153P
chrX	107912500	108200000	19.8722	0.239547	0.629829	AL034399.1,AL034399.2,ATG4A,COL4A6,MID2,NLRP3P1,PSMD10,TEX13B,VSIG1
chr18	57875000	58187500	19.8679	0.204795	0.461248	HMGN1P30,LINC01897,NEDD4L
chr11	2912500	3437500	19.8596	0.139452	0.41854	AC108448.1,AC108448.2,AC109309.1,AC109309.2,AC123788.1,AC123788.2,AC127526.5,AC131971.1,CARS,CARS-AS1,FAM86GP,MRGPRE,MRGPRG,MRGPRG-AS1,NAP1L4,NDUFA5P1,NDUFA5P8,OR7E12P,OSBPL5,PHLDA2,RNU1-91P,SLC22A18,SNORA54,TSSC2,ZNF195
chrX	149925000	150737500	19.8569	-0.0441026	-0.366767	BX322650.1,CXorf40B,HSFX4,LINC00894,MAMLD1,MIR2114,MTM1,MTMR1,XRCC6P2
chrX	69437500	70075000	19.8291	0.266023	0.613093	AL158069.1,AWAT2,CNOT7P1,CYCSP43,EDA,FAM155B,MIR676,OTUD6A,RNA5SP506,U3
chr9	95687500	96262500	19.8241	0.366604	0.571564	AL161454.1,AL354861.2,AL354861.3,AL449403.1,AL449403.2,EIF4BP3,ERCC6L2,HSD17B3,HSD17B3-AS1,LINC00092,LINC00476,RNA5SP289,RNU2-46P,RNU6-1160P,Y_RNA
chrX	56262500	56737500	19.809	-0.124697	-0.420269	AL354793.1,KLF8,NBDY,UBQLN2,UQCRBP1
chr1	2812500	3412500	19.794	0.174665	0.314539	ACTRT2,AL008733.1,AL512383.1,AL589702.1,AL590438.1,AL592464.1,AL592464.2,LINC00982,MIR4251,PRDM16
chr2	65225000	65650000	19.7626	0.0798668	0.284386	AC007389.1,AC007389.2,AC007389.3,AC007389.4,AC007389.5,AC012370.1,AC012370.2,ACTR2,RN7SL635P,SPRED2,VTRNA2-2P
chr13	33062500	33162500	19.7507	0.066624	0.142997	KL,STARD13,STARD13-IT1
chrX	151125000	151775000	19.7372	0.0954795	0.378412	AF013593.1,AF274854.1,BX546450.1,BX546450.2,CNGA2,FATE1,GPR50,GPR50-AS1,KC877982.1,MIR4330,Metazoa_SRP,PASD1,PRRG3,VMA21
chrX	38662500	39187500	19.7342	-0.108929	0.393877	AF241726.2,AF241728.1,MID1IP1,MID1IP1-AS1,RNU6-591P,TSPAN7
chr1	185737500	186350000	19.728	0.261812	0.414558	AL133553.1,HMCN1,PRG4,RNU6-1240P,TPR
chr7	155400000	155837500	19.7162	0.186474	0.397371	AC008060.2,AC008060.3,AC008060.4,AC009403.1,AC009403.2,CNPY1,EN2,RBM33,SHH
chr17	28962500	29575000	19.713	0.104772	0.255413	ABHD15,ABHD15-AS1,AC005412.1,AC005412.2,AC005412.3,AC024619.1,AC024619.2,AC024619.3,AC024619.4,AC068025.1,AC068025.2,AC104564.4,CRYBA1,GIT1,MIR4523,MYO18A,NUFIP2,PIPOX,RNU4-34P,RNU6-1034P,RNU6-711P,SEZ6,TAOK1,TIAF1,TP53I13
chr12	7800000	8300000	19.6824	-0.0471987	-0.350754	AC006511.1,AC006511.2,AC006511.3,AC006511.4,AC006511.5,AC006517.1,AC007536.1,AC092111.1,AC092111.2,AC092111.3,AC124891.1,ALG1L10P,C3AR1,CLEC4A,DEFB109F,ENPP7P5,FAM66C,FAM86FP,FAM90A1,FOXJ2,GCSHP4,HSPD1P12,LINC00937,LINC02449,Metazoa_SRP,NANOGP1,NECAP1,POU5F1P3,SLC2A14,SLC2A3,Y_RNA,ZNF705A
chr12	24037500	24850000	19.6599	-0.139819	-0.328442	AC023796.1,AC023796.2,AC069208.1,AC087312.1,BCAT1,KNOP1P1,LINC00477,MIR920,RN7SL38P,SOX5-AS1
chr19	5575000	6312500	19.6569	0.204708	0.481281	AC011444.1,AC011444.2,AC011444.3,AC011444.4,AC011471.1,AC011471.2,AC011471.3,AC011471.4,AC011499.1,AC024592.1,AC024592.2,AC024592.3,AC104532.1,AC104532.2,ACER1,ACSBG2,C19orf70,CAPS,CATSPERD,DUS3L,FUT3,FUT5,FUT6,HSD11B1L,LONP1,MLLT1,NDUFA11,NRTN,PRR22,RANBP3,RFX2,RPL36,SAFB,SAFB2,SNRPEP4,VMAC
chr15	64137500	64700000	19.6337	-0.0120319	-0.32216	AC087632.1,AC090543.1,AC090543.2,AC091231.1,AC100830.2,AC100830.3,CSNK1G1,GAPDHP61,OAZ2,PCLAF,PPIB,RNU6-549P,SNORA48,SNX1,SNX22,TRIP4,Y_RNA,ZNF609
chr1	227462500	228025000	19.6107	0.150313	0.276118	AL451054.1,AL451054.2,AL451054.3,AL592310.1,CICP26,JMJD4,MIR5008,PRSS38,RNA5SP77,SEPT14P17,SNAP47,SNAP47-AS1,TUBB8P10,TUBB8P9,WNT3A,WNT9A,ZNF678,ZNF847P
chr14	96037500	96275000	19.606	0.199049	0.372847	AL355102.1,AL355102.2,AL355102.4,AL355102.5,BDKRB1,BDKRB2,C14orf132,CKS1BP1
chrX	41800000	43575000	19.5917	0.189872	0.38815	AL023875.1,AL133329.1,AL451086.1,ATP5G2P4,CASK,IMPDH1P4,NANOGP10,PINCR,PPP1R2P9,RNU6-1124P,RNU6-202P,RNU6-630P,Z92545.1,Z93403.1
chr16	69900000	70225000	19.5881	0.127676	0.358286	AC009022.1,AC009060.1,AC009060.2,AC026468.1,CLEC18A,CLEC18C,MIR140,MIR1972-2,NPIPB14P,PDPR,PDXDC2P,PDXDC2P-NPIPB14P,SMG1P7,WWP2
chr13	32787500	33062500	19.5854	0.35208	0.846319	AL138820.1,KL,LINC00423,TOMM22P3
chr22	42050000	42525000	19.5743	-0.055966	-0.102298	AC254562.1,AC254562.2,AC254562.3,AL021878.2,AL022316.1,CYP2D6,CYP2D7,CYP2D8P,FAM109B,LINC01315,NAGA,NDUFA6,NDUFA6-AS1,NFAM1,OGFRP1,OLA1P1,RRP7A,SERHL,SMDT1,SNORD13P1,TCF20,WBP2NL,Z83851.1,Z83851.2
chr1	246037500	246437500	19.564	0.224527	0.397276	AC092801.1,CHCHD4P5,RNU6-1283P,SMYD3,SMYD3-IT1,Y_RNA
chr2	176650000	177125000	19.5618	0.374147	0.631093	AC073636.1,AC074286.1,AC092162.1,AC092162.2,AC092162.3,FUCA1P1,LINC01117,RNU6-187P,RNU6ATAC14P
chr9	34700000	35150000	19.5575	0.150735	0.505859	AL353795.1,AL353795.2,AL353795.3,AL355377.1,AL355377.2,C9orf131,CCL21,DNAJB5,DNAJB5-AS1,FAM205A,FAM205BP,FAM205C,FAM214B,FANCG,GLULP4,PHF24,PIGO,RN7SL338P,STOML2,SYF2P2,VCP,YWHAZP6
chr15	48362500	48775000	19.5412	0.205333	0.344638	AC022467.1,AC084757.1,AC084757.2,AC084757.3,AC084757.4,CEP152,FBN1
chr3	185637500	185900000	19.5353	0.15925	0.26394	IGF2BP2,IGF2BP2-AS1,MIR548AQ
chr12	84812500	85112500	19.5283	-0.0467373	-0.230022	AC128657.1,LRRIQ1,SLC6A15,TSPAN19
chr5	157775000	158037500	19.5107	0.244639	0.402218	AC008677.1,AC008677.2,CLINT1,MARK2P11,RNU2-48P,RNU6-260P
chr10	86637500	86950000	19.4756	0.196031	0.298173	AC025268.1,AC067750.1,BMPR1A,LDB3,MMRN2,OPN4,RNU1-19P,RPAP2P1
chrX	23612500	24325000	19.462	-0.115528	-0.375809	AC131011.1,ACOT9,APOO,CXorf58,EIF2S3,KLHL15,PRDX4,RPL9P7,SAT1,SNORA68,SUPT20HL2,Y_RNA,ZFX,ZFX-AS1
chr19	4612500	5037500	19.4619	0.0738172	0.197214	AC005339.1,AC005523.1,AC005523.2,AC011498.5,AC027319.1,ARRDC5,DPP9,DPP9-AS1,FEM1A,KDM4B,MIR4747,MIR7-3,MIR7-3HG,MYDGF,PLIN3,TICAM1,TNFAIP8L1,UHRF1
chr9	2875000	3187500	19.4225	0.279135	0.390543	ATP5HP2,CARM1P1,GPS2P1,LINC01231
chr16	70225000	70725000	19.4088	0.136597	0.392804	AARS,AC012184.1,AC012184.2,AC012184.3,AC020763.3,AC020763.4,COG4,DDX19A,DDX19B,EXOSC6,FUK,IL34,MTSS1L,RN7SL279P,RNU6-23P,RPS27P26,SF3B3,SMG1P7,SNORD111,SNORD111B,ST3GAL2,VAC14
chr3	53362500	53962500	19.4074	0.335889	0.623342	AC012467.1,AC012467.2,AC092035.1,ACTR8,CACNA1D,CHDH,IL17RB,SELENOK,SNORA26,SNORD63
chr16	82262500	82587500	19.4059	0.171904	0.326001	AC009117.1,AC009117.2,AC009117.3
chr12	19237500	19687500	19.3969	-0.0210142	-0.275871	AC091805.1,AC091805.2,AEBP2,EEF1A1P4,PDCD5P1,PLEKHA5,RN7SL67P,RNU6-254P
chr2	147362500	147937500	19.3843	0.185975	0.368756	AC009480.1,AC009480.2,ACVR2A,ORC4,RNA5SP106,RNU6-1275P,RNU6-692P,RNU6-715P,Y_RNA
chr1	92287500	92687500	19.3826	0.0954173	0.175879	AL354890.1,EVI5,GFI1,GLMN,HMGB3P9,RN7SL824P,RPAP2
chr21	36437500	36925000	19.3794	0.319675	0.523486	AP000695.1,AP000695.2,AP000695.3,AP000696.1,AP000697.1,CLDN14,HLCS,HLCS-IT1,PSMD4P1,RNA5SP491,SIM2
chr11	117300000	117762500	19.3645	0.356982	0.584202	AP000711.1,AP000892.1,AP001554.1,BACE1,CEP164,DSCAML1,PRR13P3
chrX	154562500	154900000	19.3635	-0.335545	-0.539023	AC244090.1,AC244107.1,AC244107.2,ATF4P1,ATF4P2,BX842559.1,CTAG1A,CTAG1B,CTAG2,DKC1,F8,F8A1,FAM223A,FAM223B,GAB3,H2AFB1,HMGN1P37,IKBKG,IKBKGP1,MIR1184-1,MIR664B,MPP1,OR3B1P,SMIM9,SNORA36A,SNORA56
chr12	103600000	104162500	19.354	0.0628901	0.381682	AC012555.1,AC012555.2,AC025265.1,AC025265.2,AC025265.3,AC078819.1,C12orf73,GLT8D2,HCFC2,HSP90B1,MIR3652,NFYB,NT5DC3,RNA5SP370,STAB2,TDG,TTC41P
chr5	174362500	174837500	19.3534	0.264123	0.523023	AC108112.1,AC113346.1,AC113346.2,GAPDHP71,HIGD1AP3,LINC01411,MIR4634,MSX2,SUMO2P6
chrX	7950000	8737500	19.3509	0.194218	0.602364	AC078960.1,ANOS1,MIR651,VCX2,VCX3B
chrX	135887500	136300000	19.3502	-0.102368	0.427801	CT45A10,CT45A11P,E2F6P4,FHL1,GAPDHP67,MAP7D3,MMGT1,SAGE1,SLC9A6,STK24P1,snoU13
chrX	92937500	93312500	19.3246	0.150789	0.349751	AL158053.1,AL359263.1,ST13P18
chr17	8375000	8775000	19.3176	0.0671785	0.213042	AC025518.1,AC025518.2,AC135178.2,AC135178.3,CCDC42,KRBA2,MYH10,NDEL1,RNF222,RNU7-43P,RPL26,SPDYE4
chr9	126000000	126237500	19.2687	0.188906	0.356963	AL589923.1
chr1	6687500	7237500	19.267	0.211736	0.587907	AL512330.1,AL590128.1,AL590128.2,AL591163.1,CAMTA1,DNAJC11,LINC01672,RNU1-8P
chr2	70662500	70975000	19.2504	0.214737	0.342108	AC005234.1,AC007040.2,AC007395.1,ADD2,ATP6V1B1,ATP6V1B1-AS1,CD207,CLEC4F,ELOCP21,FIGLA,HMGN2P21,LINC01143,RN7SL160P,VAX2,Vax2os1_3
chr11	837500	1125000	19.2393	0.170388	0.301703	AC139749.1,AP006623.1,AP2A2,CD151,CHID1,MUC2,MUC6,POLR2L,RNU6-1025P,TSPAN4
chr14	92837500	93225000	19.2301	0.171924	0.548686	AL110118.1,AL110118.2,AL117192.1,AL132838.1,CHGA,GOLGA5,GON7,ITPK1,ITPK1-AS1,LINC02287,MOAP1,TMEM251,UBR7
chr5	149100000	149262500	19.2068	0.334616	0.371635	ABLIM3,AC012613.1,AC012613.2,AC091940.1,RN7SKP145
chr2	199975000	200512500	19.2044	0.250841	0.353302	KCTD18,MAIP1,RNY4P34,SGO2,SPATS2L
chr11	103600000	104237500	19.1735	0.170106	0.454904	AP002989.1,AP003043.1,DDI1,MIR4693,PDGFD
chr10	6437500	6737500	19.1619	0.115285	0.326791	AL158210.1,LINP1,PRKCQ,PRKCQ-AS1
chr2	176087500	176650000	19.1618	0.175279	0.453136	AC009336.1,AC009336.2,AC009336.3,AC016739.1,AC017048.1,AC017048.2,AC017048.3,AC073069.1,HAGLR,HAGLROS,HOXD-AS2,HOXD1,HOXD10,HOXD11,HOXD12,HOXD13,HOXD3,HOXD4,HOXD8,HOXD9,LINC01116,LINC01117,MIR10B,MIR1246,MIR7704,MTX2,RPSAP25
chr5	174837500	175425000	19.1555	0.319949	0.543568	AC008413.1,AC008413.2,AC113346.2,ARL2BPP6,LINC01951,NIFKP2
chrX	39187500	39687500	19.1293	-0.164813	-0.365988	AC091808.1,AC108879.1,LINC01281,LINC01282,MIR3937
chr10	15387500	15912500	19.1131	0.313053	0.742957	ITGA8,MINDY3
chr22	23937500	24287500	19.1048	-0.0384453	0.127889	AC253536.1,AC253536.2,AC253536.3,AC253536.4,AC253536.5,AC253536.6,AP000350.1,AP000350.3,AP000354.1,BCRP1,CABIN1,DDT,DDTL,GGT5,GGTLC4P,GSTT2,GSTT2B,GSTTP1,POM121L9P,SPECC1L,SPECC1L-ADORA2A,SUSD2
chr8	28000000	28450000	19.1012	0.0868243	0.234189	AC021678.1,AC021678.2,AC021678.3,AC025871.1,AC025871.2,ELP3,FBXO16,NUGGC,PNOC,RNU6-178P,RPL5P22,ZNF395
chr12	55650000	56075000	19.0838	-0.181047	-0.425322	AC009779.1,AC009779.2,AC009779.3,AC009779.4,AC009779.5,AC009779.6,AC023055.1,AC025162.1,AC025162.2,AC034102.1,AC034102.3,AC034102.8,AC073487.1,BLOC1S1,CD63,CDK2,DGKA,DNAJC14,GDF11,GSTP1P1,IKZF4,ITGA7,METTL7B,MMP19,Metazoa_SRP,OLA1P3,ORMDL2,PMEL,PYM1,RAB5B,RDH5,RPS26,SARNP,SUOX,TMEM198B
chr1	22062500	22662500	19.0227	0.156748	-0.345907	AL031281.1,AL031281.2,AL591122.1,AL591122.2,C1QA,C1QB,C1QC,CDC42,CDC42-IT1,EPHA8,MIR4418,MIR6127,WNT4,ZBTB40,ZBTB40-IT1
chr16	87250000	87725000	19.0021	0.111907	0.315874	AC010531.1,AC010531.2,AC010531.3,AC010531.4,AC010531.5,AC010531.6,AC010531.7,AC010531.8,AC010536.1,AC010536.3,AC092720.1,AC092720.2,AC105429.1,AC105429.2,C16orf95,FBXO31,JPH3,KLHDC4,MAP1LC3B,ZCCHC14
chr15	60550000	61075000	18.9853	0.139615	0.311431	AC009560.1,AC022898.1,AC022898.2,CYCSP38,RNA5SP397,RORA,RORA-AS1,RORA-AS2,uc_338
chr22	30925000	31337500	18.985	0.0375198	0.180564	AC004542.1,AC004542.2,AC005005.1,AC005005.2,AC005005.3,AC005005.4,INPP5J,LIMK2,MIR3928,MORC2,MORC2-AS1,PATZ1,PIK3IP1,PIK3IP1-AS1,PLA2G3,RN7SL633P,RNA5SP496,RNF185,RNF185-AS1,RNU6-1128P,SELENOM,SMTN,TUG1,TUG1_1,TUG1_2,TUG1_3,TUG1_4,Y_RNA
chr19	4237500	4612500	18.9704	0.0737043	0.183038	AC005578.1,AC007292.1,AC007292.2,AC007292.3,AC011498.1,AC011498.2,AC011498.3,AC011498.4,AC011498.6,AC011498.7,AC104521.1,CCDC94,CHAF1A,EBI3,EIF1P6,FSD1,HDGFL2,LRG1,MIR4746,MPND,PLIN4,PLIN5,SEMA6B,SH3GL1,SHD,STAP2,TMIGD2,UBXN6
chr2	37900000	38262500	18.9319	0.250005	0.396759	AC009229.1,AC009229.2,AC009229.3,AC009229.4,CYP1B1,CYP1B1-AS1,RMDN2,RMDN2-AS1,RNU6-951P,RPL7P12
chr14	100737500	101662500	18.9265	0.257754	0.562898	AL049836.1,AL049836.2,AL117190.1,AL117190.2,AL117190.3,AL132709.1,AL355096.1,AL355836.1,AL359682.1,DIO3,DIO3OS,DLK1,LINC00524,LINC02285,LINC02314,LINC02320,MEG3,MEG3_2,MEG8,MEG8_1,MEG8_2,MEG9,MIR1185-1,MIR1185-2,MIR1193,MIR1197,MIR1247,MIR127,MIR134,MIR136,MIR154,MIR2392,MIR299,MIR300,MIR323A,MIR323B,MIR329-1,MIR329-2,MIR337,MIR369,MIR370,MIR376A1,MIR376A2,MIR376B,MIR376C,MIR377,MIR379,MIR380,MIR…
chr2	100587500	101000000	18.8973	0.139334	0.418431	AC016738.1,AC016738.2,AC092168.1,AC092168.2,HMGN2P22,LINC01849,LINC01868,NANOGNBP1,NPAS2
chr10	102787500	103350000	18.88	0.124921	0.284075	AL356608.1,AL358790.1,AS3MT,BORCS7,BORCS7-ASMT,CNNM2,CYP17A1,CYP17A1-AS1,INA,MARCKSL1P1,NT5C2,PCGF6,PFN1P11,PTGES3P4,RNU11-3P,RNU6-1231P,RPEL1,RPL22P17,RPS15AP29,ST13P13,U6,WBP1L,uc_338
chr20	36475000	36950000	18.8784	-0.00309883	-0.209906	C20orf24,DLGAP4,DLGAP4-AS1,DSN1,HNRNPA3P2,MYL9,Metazoa_SRP,NDRG3,RN7SL156P,SAMHD1,SLA2,SOGA1,TGIF2,TGIF2-C20orf24,TLDC2,Y_RNA
chrX	130312500	130412500	18.8707	0.238035	0.396675	AL035423.1,GPR119,RBMX2,SLC25A14
chrX	43837500	44500000	18.8575	-0.0318396	0.294762	AL022163.1,AL034370.1,EFHC2,FDPSP5,MAOB,NDP,NDP-AS1,RRM2P3,TATDN2P1,Y_RNA
chr12	64387500	64825000	18.8536	-0.033693	0.297477	AC012158.1,AC025262.1,AC025262.2,AC025262.3,AC078962.1,AC078962.2,AC078962.3,AC078962.4,AC135279.1,AC135279.3,C12orf56,GNS,MIR548C,MIR548Z,RASSF3,SNORD83,TBC1D30,TBK1,XPOT
chrX	100437500	100800000	18.8469	0.0542932	0.324781	SRPX2,SYTL4,TNMD,TSPAN6
chr8	10450000	10887500	18.8459	0.210749	0.335862	AC011008.1,AC011008.2,AC104964.1,AC104964.3,AC105001.1,AC105001.2,C8orf74,LINCR-0001,MIR1322,MIR4286,PINX1,PRSS51,PRSS55,RNA5SP252,RNU6-729P,RP1L1,SOX7
chr16	64512500	65125000	18.8423	0.0959501	0.577758	AC009101.1,AC009101.2,AC010533.1,AC092131.1,CDH11
chrX	85775000	86200000	18.8315	0.0360336	0.375832	AL022401.1,CHM,DACH2,EEF1A1P29,MIR1321,MIR361,NDUFA5P7,SFR1P2,STIP1P3,TPMTP4,Y_RNA
chr3	47837500	48187500	18.8186	0.089933	0.187917	AC124916.1,AC124916.2,CDC25A,DHX30,MAP4,MIR1226,NDUFB1P1,RN7SL664P,RNU7-128P,SNRPFP4,VPS26BP1,Y_RNA
chrX	129912500	130312500	18.7909	-0.173726	-0.426968	AIFM1,AL034405.1,BCORL1,ELF4,RAB33A,RNU6-1130P,UTP14A,ZNF280C
chr11	74887500	75287500	18.7877	0.0830969	0.28936	AP001972.1,AP001972.2,AP001972.3,AP001972.4,AP001972.5,AP001992.1,AP003175.1,ARRB1,NEU3,NPM1P50,OR2AT1P,OR2AT2P,OR2AT4,RNU6-216P,SLCO2B1,SPCS2,TPBGL,XRRA1,ZDHHC20P3
chr17	80400000	81012500	18.7649	0.0368804	0.141404	AC016245.1,AC109327.1,AC109327.2,AC120024.1,AC120024.2,AC120024.3,AC120024.4,AC124319.2,AC127496.1,AC127496.3,AC127496.4,AC127496.6,AC127496.7,CHMP6,ENDOV,MIR4730,NPTX1,RPL12P37,RPTOR
chr9	130687500	131087500	18.7547	0.145054	0.461927	ABL1,AL161733.1,AL359092.1,EXOSC2,FIBCD1,LAMC3,QRFP,SNORA31
chr3	8812500	9325000	18.7527	0.312469	0.498288	AC026191.1,CAV3,RAD18,SNORA17,SNORA43,SRGAP3,SRGAP3-AS1,SRGAP3-AS2,SRGAP3-AS3,SRGAP3-AS4
chr7	3912500	4550000	18.748	0.270121	0.515605	AC017000.1,CYP3A54P,SDK1
chr1	13987500	14512500	18.746	0.310076	0.467841	AL357873.1,AL359873.1,KAZN,RNU6-1265P
chr2	32737500	33362500	18.7451	0.405459	0.736297	AL121656.1,AL133244.1,LINC00486,LTBP1,RNA5SP91,RNA5SP92,TTC27,Y_RNA
chr1	223150000	223662500	18.7438	0.26619	0.367312	AL359979.1,CAPN8,CCDC185,RNU4-57P,SNRPEP10,SUSD4
chr12	29525000	30575000	18.7349	-0.00921452	0.147517	AC009320.1,AC023511.1,AC023511.2,AC026371.1,AC078776.1,AC078776.2,LINC02386,RNA5SP356,RPL21P99,TMTC1
chr14	35875000	36612500	18.7249	0.323274	0.649037	AL079303.1,AL132857.1,AL132857.2,AL133304.1,AL133304.2,AL133304.3,AL162311.1,AL162311.2,AL162511.1,BRMS1L,DPPA3P2,ILF2P2,LINC00609,MBIP,NKX2-1,NKX2-1-AS1,NKX2-8,PTCSC3,RN7SKP21,RN7SKP257,RNU7-93P,SFTA3
chrX	133687500	134450000	18.6878	0.0534615	0.302423	AC002407.1,AF003529.1,CCDC160,FO393409.1,GPC3,LARP1BP3,MIR106A,MIR18B,MIR19B2,MIR20B,MIR363,MIR92A2,PHF6,RPSAP63,TIMM8BP2,Y_RNA
chr5	60675000	60950000	18.6864	0.163468	0.328193	AC022445.1,AC104113.1,DEPDC1B,ELOVL7,ERCC8,GNL3LP1,KRT8P31,NDUFAF2
chrX	5937500	7037500	18.6824	0.0503488	0.294935	AC078991.1,AC097347.1,MIR4770,NLGN4X,RPS27AP17,SNORA31,VCX3A
chr19	15587500	16012500	18.6649	0.0954696	0.261941	AC004597.1,AC005336.1,AC005336.2,AC005336.3,AC093072.1,AD000091.1,CYP4F10P,CYP4F11,CYP4F12,CYP4F2,CYP4F24P,CYP4F3,CYP4F36P,CYP4F8,CYP4F9P,LINC01764,LINC01835,OR10H1,OR10H2,OR10H3,OR10H4,OR10H5,RPL23AP2,UCA1,ZNF861P
chr9	92050000	92650000	18.6633	0.213221	0.37537	AL136097.1,AL136097.2,AL136097.3,AL157827.1,AL354751.1,AL354751.2,AL354751.3,ASPN,BEND3P2,CENPP,ECM2,IARS,IPPK,LINC00475,MIR3651,MIR4670,MTATP6P29,MTCO3P29,MTND3P23,MTND4LP7,MTND4P15,NOL8,OGN,OMD,SNORA84,SPTLC1
chr9	5812500	6312500	18.6179	0.275564	0.590205	AK4P4,AL133480.2,AL162384.1,AL360221.1,ERMP1,GTF3AP1,IL33,KIAA2026,MIR4665,MLANA,RANBP6
chr1	45625000	45987500	18.6138	0.21093	0.308954	AL603882.1,AL604028.1,AL604028.2,GPBP1L1,IPP,MAST2,RPS15AP10,TMA16P2,TMEM69
chrX	132687500	133275000	18.6049	0.289893	0.482703	HS6ST2,RNU1-115P,SNORA8,TFDP3,USP26,Z77249.1,Z82205.1
chr20	16825000	17437500	18.6013	0.257349	0.445232	AL121892.1,AL359511.1,PCSK2,RNU1-131P,RNU6-27P,U3
chr9	14850000	15137500	18.6004	0.298037	0.48528	AL592293.1,AL592293.2,CLCN3P1,FREM1,LDHAP4,RNU6-1260P
chr12	42612500	43375000	18.5893	-0.0384664	-0.200428	AC012038.1,AC012038.2,AC068802.1,AC079600.1,AC079600.2,ADAMTS20,LINC02402,LINC02450,LINC02451,LINC02461,MRPS36P5,RPS27P21
chr12	57775000	57975000	18.5889	-0.0943826	-0.267833	AC025165.3,AC025165.4,AC025165.5,AC083805.1,AC083805.2,AC083805.3,AC084033.1,AC084033.3,ATP23,AVIL,CTDSP2,EEF1AKMT3,MIR26A2,RNU6-1083P,TSFM
chrX	70900000	71287500	18.5796	-0.0511957	0.428231	AL590764.1,CXorf65,FOXO4,GJB1,IL2RG,MED12,NLGN3,NONO,NUTF2P7,RNU1-56P,RPS23P8,SLC7A3,SNX12,SOCS5P4,TEX11,ZMYM3
chrX	15637500	16687500	18.5743	0.0267279	0.3718	AC003669.1,AC073909.1,AC078993.1,AC112497.1,AP1S2,CA5B,CA5BP1,CTPS2,GRPR,INE2,MAGEB17,MIR548AM,RN7SL658P,RNU5F-7P,RPL6P30,S100G,SETP15,SNORA7,TMEM27,ZRSR2
chr12	76600000	77000000	18.5644	-0.088387	-0.283939	AC025161.1,AC093014.1,AC107032.1,AC107032.2,AC124784.1,CSRP2,RPL7AP9,RPL7P43,YWHAQP7,ZDHHC17
chr12	90125000	90937500	18.5591	-0.179559	-0.617801	AC084365.1,AC112481.1,CCER1,LINC00615,LINC02392
chr1	111000000	111437500	18.5513	0.0301393	0.253926	AL355816.1,AL355816.2,AL356387.1,AL356387.2,AL390195.2,CCNT2P1,CEPT1,CHI3L2,CHIA,CHIAP1,CHIAP2,CHIAP3,DENND2D,DRAM2,HIGD1AP12,OVGP1,PGCP1,PIFO,RNA5SP54
chr2	44975000	45537500	18.5457	0.217635	0.300555	AC012354.2,AC093702.1,AC093833.1,LINC01121,SIX2,SRBD1
chr2	235775000	236287500	18.5417	0.232377	0.440591	AC019068.1,AC064874.1,AGAP1,ASB18,GBX2,RN7SL204P,RNU1-31P,RNU7-127P,TMSB10P1,Y_RNA
chr10	91325000	91725000	18.5074	0.20805	0.317117	AL161798.1,GAPDHP28,HECTD2,PPP1R3C,RPS27P1
chr12	30812500	31262500	18.4801	-0.129447	-0.282304	AC008013.1,AC008013.2,AC008013.3,AC010198.2,AC024940.1,AC024940.2,AC024940.4,DDX11,DDX11-AS1,MREGP1,SNORA75,TSPAN11
chrX	103850000	104350000	18.4578	0.198343	0.919427	AC234782.1,AC234782.2,AC234782.3,AC234782.4,AC234782.5,AC234783.1,DPPA3P1,ESX1,FAM199X,H2BFM,H2BFWT,RNA5SP511,SLC25A53,TMSB15B,ZCCHC18
chr17	55350000	55850000	18.4571	0.0355822	-0.251696	AC006269.1,AC090618.1,AC105021.1,GARSP1,MMD,PCTP,RNU6-1249P,TMEM100
chr1	20212500	20600000	18.4565	0.134373	0.1948	AL020998.1,AL139254.1,AL139254.2,AL139254.3,CAMK2N1,CDA,FAM43B,LINC01141,LINC01757,MUL1,RPS4XP4,VWA5B1,Z98257.2
chr12	57975000	59362500	18.4479	0.19794	0.465056	AC020637.1,AC025578.1,AC068305.1,AC068305.2,AC068305.3,AC084033.2,AC090643.1,AC090643.2,LINC02388,LINC02403,LRIG3,RN7SKP65,RPL21P103
chr2	31400000	31787500	18.4404	0.410938	0.518662	AL133247.1,AL133247.2,SRD5A2,XDH
chrX	110062500	110462500	18.4398	-0.0300131	0.843271	AMMECR1,AMMECR1-IT1,GNG5P2,MIR3978,RTL9,SNORD96B,TMEM164
chrX	140025000	140750000	18.4105	0.275208	0.664509	AL137014.1,AL589987.1,AL844175.1,FO393408.1,HNRNPA3P3,LINC00632,RN7SL727P,RPS17P17,SOX3,U7
chr1	41000000	41225000	18.4004	0.125382	0.195574	CTPS1,RPL23AP17,SCMH1,SLFNL1,SLFNL1-AS1
chr16	3925000	4275000	18.3999	0.133227	0.240711	AC005736.1,AC005736.2,AC005736.3,AC009171.1,AC009171.2,ADCY9,LINC01569,SRL,TFAP4
chr10	93925000	94250000	18.3915	0.470154	0.61052	AL139118.1,AL389885.1,HDAC1P1,PIPSL,PLCE1,PLCE1-AS2,RNU6-657P,SLC35G1
chr12	128587500	129075000	18.3812	0.052743	0.69549	AC069262.1,AC108704.1,AC108704.2,GLT1D1,NLRP9P1,SLC15A4,TMEM132C,TMEM132D
chr18	47275000	47750000	18.352	0.468867	0.620555	AC026898.1,AC102797.1,AC102797.2,MIR4527,MIR4527HG,TPMTP1
chr12	102850000	103600000	18.3498	-0.0107488	0.701513	AC026108.1,AC068643.1,AC068643.2,AC084364.1,AC084364.2,ASCL1,C12orf42,LINC02401,PAH,STAB2,U8
chr2	145887500	146700000	18.3446	0.279527	0.571347	AC062031.1,AC093084.1,PABPC1P2,RNU7-2P,RPL17P12
chr9	91737500	92050000	18.3074	0.198268	0.383649	AL391219.1,HSPE1P22,ROR2,SPTLC1
chr7	22087500	22500000	18.296	0.0707232	0.268823	RAPGEF5,RNA5SP227,STEAP1B
chr17	57787500	58187500	18.2919	0.0997689	0.24058	AC005962.1,AC015813.1,AC015813.2,AC015813.3,AC015813.4,AC015813.5,AC015813.6,AC015813.7,AC015845.1,AC015845.2,CUEDC1,DYNLL2,MRPS23,OR4D1,OR4D2,RN7SKP94,SRSF1,VEZF1
chr17	75987500	76362500	18.2625	0.00790159	0.156556	AC015801.1,AC018665.1,AC090699.1,ATF4P3,CDK3,EVPL,EXOC7,FOXJ1,GALR2,MIR6868,PRPSAP1,QRICH2,RNF157,RNF157-AS1,RNU6-24P,SRP68,TEN1,TEN1-CDK3,UBALD2,Y_RNA,ZACN
chr3	52487500	52700000	18.2344	0.0482927	0.159632	GLT8D1,GNL3,NISCH,NT5DC2,PBRM1,RNU6-856P,RNU6ATAC16P,SMIM4,SNORD19,SNORD19B,SNORD69,STAB1
chr11	45375000	45750000	18.2286	0.313646	0.566664	AC018716.1,AC018716.2,AC044839.1,AC044839.3,AC087442.1,AC103855.1,AC103855.2,AC103855.3,AC103855.4,CHST1,MIR7154
chrX	63187500	63825000	18.2266	0.0135689	0.56926	ARHGEF9,ARHGEF9-IT1,BTF3P8,CBX1P1,LINC01278,MIR1468,SPIN4,SPIN4-AS1
chr10	101750000	102137500	18.2222	-0.0583663	-0.364077	AL500527.1,AL500527.2,C10orf76,FGF8,HPS6,KCNIP2,KCNIP2-AS1,LDB1,MGEA5,Metazoa_SRP,NPM3,PPRC1,Y_RNA
chr17	1650000	1900000	18.2163	0.136912	0.265401	AC130343.1,AC130343.2,AC130689.1,MIR22,MIR22HG,PRPF8,RILP,RPA1,SERPINF1,SERPINF2,SMYD4,TLCD2,WDR81
chr9	95187500	95687500	18.1955	0.262964	0.390399	AL157384.1,AL161729.1,AL161729.2,AL161729.3,AL161729.4,AL354861.1,AL354861.2,AL392185.1,FANCC,MT1P1,PTCH1
chr12	100000000	100362500	18.1666	0.0802583	0.646639	AC010203.1,AC010203.2,AC126474.1,AC126474.2,ACTR6,DEPDC4,GOLGA2P5,MIR1827,RN7SL176P,RPS4XP1,SCYL2,SLC17A8,UHRF1BP1L,Y_RNA
chr19	9112500	9587500	18.1633	0.0206185	-0.159409	AC008567.1,AC008567.2,AC008567.3,AC011451.1,AC011451.2,AC011451.3,ELOCP29,OR7D1P,OR7D2,OR7D4,OR7E16P,OR7E18P,OR7E19P,OR7E24,OR7E25P,OR7G1,OR7G15P,OR7G3,OR7H1P,ZNF121,ZNF177,ZNF266,ZNF317,ZNF426,ZNF559,ZNF559-ZNF177,ZNF560,ZNF699
chrX	75012500	75437500	18.153	0.0872528	0.318799	ABCB7,AL137013.1,BUD31P2,RNU6-562P,RPL21P134,UPRT,ZDHHC15
chr19	32600000	33100000	18.1193	0.101633	0.326851	AC008474.1,AC008521.1,AC008521.2,AC008736.1,AC008736.2,AC008805.1,AC008805.2,ANKRD27,CEP89,FAAP24,GPATCH1,NUDT19,RGS9BP,RHPN2,RN7SKP22,RN7SL789P,RPL31P60,RPS12P31,SLC7A9,SNORA68B,TDRD12
chr14	50912500	51300000	18.0949	0.138476	0.352023	AL358334.2,AL358334.3,AL591770.1,PYGL,SNORA70,TMX1,TRIM9,Y_RNA
chr9	36612500	36850000	18.0453	0.169655	0.5196	MELK,MIR4475,PAX5
chr11	17587500	17987500	18.033	0.252492	0.403827	AC124301.1,AC124301.2,KCNC1,MYOD1,OTOG,SERGEF
chr12	71375000	71987500	18.0319	0.0398928	0.380513	AC011601.1,AC073612.1,AC078860.1,AC089984.1,AC089984.2,AC089984.3,AC090116.1,LGR5,RAB21,SNORA17,TBC1D15,THAP2,TMEM19,TPH2,TSPAN8,ZFC3H1
chr1	201387500	201837500	18.0013	0.135523	0.211294	AC092800.1,AC096677.1,AC096677.2,AC096677.3,AC119427.1,AL645504.1,CSRP1,IPO9,IPO9-AS1,LAD1,MIR1231,MIR5191,NAV1,PHLDA3,RNU6-501P,RPS10P7,TNNI1
chr20	54225000	54725000	17.9968	0.162819	0.532158	DOK5,PFDN4
chr19	7912500	8312500	17.9762	-0.0433273	-0.179032	AC008946.1,AC010323.1,AC010336.2,AC010336.4,AC010336.5,AC010336.6,AC022146.1,AC022146.2,CCL25,CD320,CERS4,CTXN1,ELAVL1,FBN3,MAP2K7,NDUFA7,SNAPC2,TGFBR3L,TIMM44
chrX	106862500	107500000	17.9748	-0.105384	-0.228873	AL390039.1,CLDN2,DNAJA1P3,EEF1A1P40,KRT18P49,MORC4,MYCLP1,NUP62CL,PIH1D3,RBM41,RIPPLY1,TBC1D8B,Y_RNA
chr20	712500	1150000	17.9606	0.0682632	0.220766	AL031665.2,ANGPT4,FAM110A,PSMF1,RPS10P5,RSPO4,SLC52A3
chr22	33000000	33250000	17.9597	0.0915527	0.16352	LARGE1,LINC01640,SYN3,Z82198.1,Z82198.2,Z82198.3,Z83846.1
chr11	62912500	63437500	17.9494	0.271204	0.500613	AP000438.1,AP001858.1,AP001858.2,AP001880.1,AP001880.2,CCND2P1,CHRM1,RN7SL259P,RPL29P22,SLC22A10,SLC22A24,SLC22A25,SLC22A6,SLC22A8,SLC22A9
chrX	120837500	121637500	17.9446	0.135408	0.328046	AC006144.1,AC008162.1,AC008162.2,AL670379.1,AL670379.10,AL670379.11,AL670379.12,AL670379.2,AL670379.3,AL670379.4,AL670379.5,AL670379.6,AL670379.7,AL670379.8,AL670379.9,CT47A1,CT47A10,CT47A11,CT47A12,CT47A2,CT47A3,CT47A4,CT47A5,CT47A6,CT47A7,CT47A8,CT47A9,CT47B1,GLUD2,HSPA8P1,MIR3672,PA2G4P1
chr10	60487500	60762500	17.8686	0.0987312	0.311664	AC022390.1,ANK3,ARL4AP1
chrX	152837500	153487500	17.8352	-0.0816255	-0.415196	AC152007.1,AC152010.1,AC236972.1,AC236972.2,AC236972.3,AC236972.4,AC243428.1,AC243591.1,HAUS7,MAGEA1,NSDHL,PNMA3,PNMA5,PNMA6A,PNMA6B,PNMA6E,PNMA6F,RN7SL667P,TREX2,U82695.1,ZFP92,ZNF185,ZNF275
chr3	15875000	16237500	17.8208	0.258676	0.541431	GALNT15,IMPDH1P8
chrX	136562500	136987500	17.8173	-0.121042	0.562988	AL390879.1,AL390879.2,AL683813.1,AL683813.2,ARHGEF6,CD40LG,LINC00892,RAB28P5,RANP4,RBMX,RNU6-320P,RNU6-972P,RPL7P56,SNORD61,SRRM1P3,Y_RNA
chr9	98312500	98812500	17.8074	0.257109	0.379684	ANKS6,GABBR2,GALNT12,SEPT7P7
chr2	238462500	239012500	17.7992	0.361765	0.559568	AC113618.1,AC145625.1,LINC01107,LINC01937,LINC01940,TWIST2
chrX	134912500	135150000	17.7838	-0.281985	-0.417138	AC234771.1,AC234771.3,ETDB,HMGB3P31,LINC02243,MOSPD1,NCLP2,RNU6-616P,RTL8A,RTL8B,RTL8C,SMIM10,SMIM10L2B,SMIM10L2B-AS1
chr2	46012500	46412500	17.7807	0.0671656	-0.314509	AC016696.1,AC017006.1,AC017006.2,EPAS1,LINC01820,Metazoa_SRP,PRKCE
chr22	23575000	23937500	17.7698	-0.0289972	-0.191153	AP000345.2,AP000346.1,AP000346.2,AP000346.3,AP000346.4,AP000347.1,AP000347.2,AP000350.2,AP000350.4,AP000350.5,AP000350.6,AP000350.7,ASLP1,C22orf15,CHCHD10,DERL3,DRICH1,GUSBP11,IGLL1,MIF,MIF-AS1,MMP11,RGL4,RN7SL268P,SLC2A11,SMARCB1,VPREB3,ZNF70
chr16	74250000	74687500	17.7686	0.0572996	0.285341	AC009053.1,AC009053.2,AC009053.3,AC009053.4,AC009120.1,AC009120.2,AC009120.4,AC009120.5,AC009120.6,AC009153.1,AC138627.1,CLEC18B,GLG1,HSPE1P7,MLKL,NPIPB15,PSMD7,RFWD3,RNU6-237P,TMPOP2,Y_RNA
chr1	180200000	180487500	17.7614	0.128211	0.248052	ACBD6,LHX4,MIR3121,QSOX1,VDAC1P4
chr14	36612500	37200000	17.7602	0.201113	0.541032	AL079303.2,AL079304.1,AL132857.2,AL162464.1,AL162464.2,MIPOL1,MIR4503,PAX9,RNU6-273P,SLC25A21,SLC25A21-AS1
chr5	134950000	135412500	17.7561	0.20429	0.533374	AC008406.1,AC008406.2,AC008406.3,AC026691.1,C5orf66,C5orf66-AS1,C5orf66-AS2,CATSPER3,H2AFY,PCBD2,PITX1
chr3	155337500	155725000	17.7359	0.212978	0.376723	AC108729.1,AC108729.2,AC108729.3,PLCH1,PLCH1-AS1,PLCH1-AS2,RN7SL715P,RPL6P7
chr7	73762500	74012500	17.7286	0.180509	0.253245	AC099398.1,CLDN3,CLDN4,METTL27,TMEM270
chr12	112850000	113462500	17.6988	-0.054226	-0.432647	AC004551.1,AC089999.1,AC089999.2,AC089999.3,CFAP73,DDX54,DTX1,IMMP1LP2,IQCD,LHX5,MIR6762,MIR7106,OAS1,OAS2,OAS3,PLBD2,RASAL1,RITA1,RPH3A,SDS,SDSL,SLC8B1,TPCN1,Y_RNA
chr13	45537500	45937500	17.6955	0.552396	0.837948	AKR1B1P4,COX4I1P2,ERICH6B,LINC01055,Metazoa_SRP,RNA5SP27,SIAH3,SPERT,TIMM9P3
chr7	104262500	104875000	17.6705	0.429055	0.79259	AC091286.1,EIF4BP6,LHFPL3,LHFPL3-AS1
chr10	112512500	112687500	17.6639	-0.0682821	-0.282412	AC022018.1,AL139120.1,MIR4295,VTI1A
chr16	2587500	2987500	17.6219	-0.100089	-0.442763	AC003965.1,AC003965.2,AC004034.1,AC004233.4,AC092117.1,AC092117.2,AC141586.1,AC141586.2,AC141586.3,AC141586.4,AC141586.5,EIF1P4,ELOB,ERVK13-1,FLYWCH1,FLYWCH2,KCTD5,KREMEN2,PAQR4,PDPK1,PDPK2P,PKMYT1,PRSS21,PRSS22,PRSS27,PRSS30P,PRSS33,PRSS41,RPL23AP86,SNORA3C,SRRM2,SRRM2-AS1,ZG16B
chr1	203037500	203200000	17.6035	0.164078	0.314914	AC105940.1,AC105940.2,ADORA1,CHI3L1,MYBPH,MYOG,PPFIA4
chr1	14512500	15087500	17.5963	0.221331	0.401758	KAZN,TBCAP2
chr7	102737500	103087500	17.5704	-0.0430717	-0.286444	AC073127.1,AC105052.2,ARMC10,FAM185A,FBXL13,LRRC17,NFE4,RN7SKP198,RNU6-1136P
chrX	56737500	57537500	17.5698	0.0108348	0.339838	AL022157.1,AL139397.1,AL139397.2,FAAH2,MTHFD1P1,NBDY,PPP1R11P2,SPIN2A,SPIN2B,SPIN3,UQCRBP1
chr7	34812500	35087500	17.5639	0.24362	0.528254	DPY19L1,DPY19L2P1,MIR548N,NPSR1,NPSR1-AS1,SNORA31
chrX	20137500	20525000	17.5541	-0.134947	0.555871	AL807740.1,AL928596.1,EIF1AX,EIF1AX-AS1,RN7SKP183,RPS6KA3
chr17	33012500	33750000	17.5488	0.176095	0.370355	AA06,AC003687.1,AC008133.1,AC008133.2,AC011824.1,AC011824.2,AC011824.3,AC024614.1,AC024614.2,AC024614.3,ASIC2
chr1	10087500	10487500	17.548	0.105677	0.34204	AL139424.1,AL139424.2,AL139424.3,AL354956.1,CENPS,CENPS-CORT,CORT,DFFA,KIF1B,MIR1273D,PEX14,PGD,RN7SL731P,RNU6-37P,RNU6-828P,UBE4B
chr8	61137500	61600000	17.5457	0.292927	0.439403	AC023866.1,AC023866.2,ASPH,CLVS1,KRT8P3,NPM1P6
chrX	67512500	68162500	17.5405	0.125557	0.472227	AKIRIN1P2,AL049564.1,AL157700.1,AL158201.1,AR,BMI1P1,OPHN1,RNU6-1225P
chr14	30187500	30437500	17.5193	0.302436	0.489994	AL079305.1,AL133372.2,PRKD1
chr15	70862500	71387500	17.4988	0.238863	0.403861	AC064799.1,AC064799.2,CT62,HMGB1P6,LRRC49,RPL5P3,THAP10,THSD4,THSD4-AS1
chr12	98387500	98750000	17.4592	0.0840586	0.784198	AC013283.1,ANKS1B,APAF1,IKBIP,LINC02453,RNU4-41P,SLC25A3,SLC9A7P1,SNORA53,TMPO,TMPO-AS1
chrX	22787500	23612500	17.4565	0.185081	0.425814	AC073910.1,DDX53,FAM3C2,PDCL2P1,PTCHD1,PTCHD1-AS
chr2	233587500	233812500	17.4198	0.29896	0.531311	AC114812.1,AC114812.2,AC114812.3,AC114812.4,DNAJB3,MROH2A,RPL17P11,UGT1A1,UGT1A10,UGT1A11P,UGT1A13P,UGT1A2P,UGT1A3,UGT1A4,UGT1A5,UGT1A6,UGT1A7,UGT1A8,UGT1A9
chr16	13850000	14225000	17.397	0.0482983	0.20487	AC010401.1,AC010401.2,AC010401.3,AC130650.1,AC130650.2,ERCC4,LINC02185,LINC02186,MKL2,TVP23CP2
chr6	159187500	159637500	17.3637	0.60353	0.82021	AL078604.1,AL078604.2,AL078604.3,AL357832.1,FNDC1,FNDC1-IT1,LINC02529
chr5	138587500	139225000	17.3511	0.196856	0.383811	AC011405.1,AC034243.1,AC113340.1,CTNNA1,LRRTM2,RNA5SP194,RNU6-572P,RPL12P21,SIL1,snoU13
chr1	74787500	75187500	17.3496	0.254816	0.384694	AC099786.1,AC099786.2,AC099786.3,AC133865.1,LHX8,RNU6-622P
chr1	107137500	107725000	17.3414	0.0789767	0.305121	AC114491.1,NTNG1,VAV3
chr19	50525000	50975000	17.3309	0.113269	0.361651	AC008743.1,AC010325.1,AC010325.2,AC010325.3,AC011483.1,AC011483.2,AC011483.3,AC011483.4,AC011523.1,ACP4,C19orf48,C19orf81,CLEC11A,GPR32,GPR32P1,KLK1,KLK15,KLK2,KLK3,KLK4,KLK5,KLK6,KLKP1,LINC01869,LRRC4B,SHANK1,SNORD88A,SNORD88B,SNORD88C,SYT3
chr16	11875000	12112500	17.2945	0.0726593	0.373401	AC007216.1,AC007216.2,AC007216.3,AC007216.4,AC007216.5,AC007601.1,AC007601.2,COX6CP1,GSPT1,NPIPB2,RPS23P6,SNX29,TNFRSF17,UBL5P4
chr2	88200000	88525000	17.2923	0.295707	0.39806	AC012671.1,FOXI3,MRPL45P1,RNU6-1007P,RNU6-1168P,TEX37,U6
chr20	56600000	57037500	17.2229	0.134977	0.324804	AL133232.1,PTMAP6,RN7SL170P,RNU6-1146P,RNU6-929P,RPS4XP3,TFAP2C
chr21	32825000	33162500	17.2189	0.17887	0.263027	AP000281.1,AP000281.2,AP000282.1,AP000289.1,AP000290.1,C21orf62-AS1,LINC00945,LINC01690,OLIG1,OLIG2,SNORA70
chrX	139587500	140025000	17.2151	0.0118589	0.627606	AL589987.2,ATP11C,CXorf66,MCF2,MIR505,RNU6ATAC23P,SNORA18,snoU13
chr15	61800000	62162500	17.2146	0.304991	0.837771	AC009554.1,AC104590.1,C2CD4A,NPM1P47,VPS13C
chr19	30075000	30700000	17.2122	0.0430566	0.357933	AC005597.1,AC011478.1,AC011504.1,ZNF536
chrX	49850000	50637500	17.2072	0.0406132	0.254356	AC236430.1,AKAP4,CCNB3,CLCN5,DGKK,MIR188,MIR362,MIR500A,MIR500B,MIR501,MIR502,MIR532,MIR660,PYY3,RNU6-421P,SHROOM4,USP27X,USP27X-AS1,Y_RNA
chr21	31887500	32250000	17.1986	0.3248	0.370305	HUNK,HUNK-AS1,LINC00159
chr7	130062500	130825000	17.1947	0.136448	0.410498	AC007938.1,AC007938.2,AC007938.3,AC007938.4,AC016831.2,AC016831.4,AC016831.6,AC024085.1,AC087071.1,AC087071.2,AC234644.1,CEP41,COPG2,CPA1,CPA2,CPA4,CPA5,KLF14,KLHDC10,MEST,MESTIT1_1,MESTIT1_2,MESTIT1_3,MIR335,RNA5SP246,SSMEM1,TMEM209,TSGA13
chr4	7737500	8075000	17.187	0.129564	0.386604	ABLIM2,AC097381.1,AC097381.2,AC097381.3,AFAP1,AFAP1-AS1,MIR95,SORCS2
chr17	48187500	48650000	17.1726	0.00497084	0.313588	AC036222.1,AC036222.2,AC103702.1,AC103702.2,HOXB-AS1,HOXB-AS2,HOXB-AS3,HOXB-AS4,HOXB1,HOXB2,HOXB3,HOXB4,HOXB5,HOXB6,HOXB7,HOXB8,HOXB9,LINC02086,MIR10A,MIR196A1,RNU6-1152P,SKAP1,SKAP1-AS1,THRA1/BTR,U3,Y_RNA
chr10	132837500	133137500	17.1676	0.207817	0.324613	ADGRA1,ADGRA1-AS1,CFAP46,LINC01166,LINC01167,LINC01168
chrX	71737500	72212500	17.16	0.177782	0.934504	BX119917.1,BX119927.1,BX276092.1,BX276092.3,BX276092.5,BX276092.8,CXorf49B,ERCC6L,NHSL2,PIN4,RN7SL388P,RNU6-1078P,RPS26P11,RTL5
chr22	41287500	41637500	17.1575	-0.0556857	-0.234911	ACO2,AL008582.1,CSDC2,DESI1,PHF5A,PMM1,POLR3H,RNU6-495P,TEF,TOB2,XRCC6,ZC3H7B
chr1	182887500	183287500	17.1567	0.124148	0.284743	AL354953.1,AL356981.1,AL450304.1,DHX9,HMGN1P4,KRT18P28,LAMC1,LAMC2,NMNAT2,RNA5SP71,RNU6-41P,SHCBP1L
chrX	111837500	112612500	17.1526	0.234872	0.757476	AC005191.1,AL031176.1,AL392112.1,RTL4,TRPC5,TRPC5OS
chr9	93650000	93987500	17.1517	0.283993	0.406073	AL442224.1,BARX1,BARX1-AS1,MIR4291,PHF2
chr17	58512500	59087500	17.144	0.0357562	0.247287	AC011195.1,AC011195.2,AC025521.1,AC100832.1,AC100832.2,C17orf47,MTMR4,Metazoa_SRP,PPM1E,RAD51C,RN7SL716P,RNU1-108P,RNU1-52P,RNU1-85P,RNU6-518P,SEPT4,SEPT4-AS1,TEX14,TRIM37,U3
chr9	135762500	136137500	17.137	0.141019	0.374174	AL138781.1,AL138781.2,AL355574.1,CAMSAP1,KCNT1,NACC2,TMEM250,UBAC1
chr1	91950000	92287500	17.1298	0.15762	0.255607	AC104836.1,AC104836.2,ACTBP12,AL663109.1,BRDT,BTBD8,C1orf146,EPHX4,GAPDHP46,GLMN,KIAA1107,LPCAT2BP,PRKAR1AP1,SETSIP
chrX	78112500	78537500	17.1089	-0.151089	-0.320222	CYSLTR1,FNDC3CP,HMGN1P34,PGK1,TAF9B
chrX	19487500	20137500	17.1027	-0.17822	-0.566958	BCLAF3,EIF1AX,EIF5P2,MAP3K15,MAP7D2,MIR23C,SH3KBP1,Y_RNA,snoU2-30,snoU2_19
chr7	158462500	158587500	17.0936	0.203749	0.558422	AC078942.1,MIR595,PTPRN2
chr1	90075000	90587500	17.079	0.345749	0.658375	AC092783.1,RNU6-695P
chr21	44475000	44800000	17.0689	0.210107	0.264885	AL773604.1,AP001065.1,AP001065.2,AP001065.3,IMMTP1,KRTAP10-1,KRTAP10-10,KRTAP10-11,KRTAP10-12,KRTAP10-13P,KRTAP10-2,KRTAP10-3,KRTAP10-4,KRTAP10-5,KRTAP10-6,KRTAP10-7,KRTAP10-8,KRTAP10-9,KRTAP12-1,KRTAP12-2,KRTAP12-3,KRTAP12-4,MTND5P1,TSPEAR,TSPEAR-AS1,TSPEAR-AS2,UBE2G2
chr5	912500	1162500	17.0512	0.0590786	0.139163	AC116351.1,AC116351.2,AC122719.1,AC122719.2,MIR4635,NKD2,SLC12A7,TRIP13
chrX	68162500	68687500	17.0298	0.0422614	0.273898	AL672138.1,COX6CP12,OPHN1,RNU6-245P,RPL31P63,STARD8,YIPF6,Y_RNA
chr14	28712500	29462500	17.0291	0.122724	-0.795428	AL049777.1,AL122126.1,AL133166.1,AL138974.1,AL158058.1,FOXG1,FOXG1-AS1,LINC01551,LINC02281,LINC02282,LINC02326,LINC02327,RNU6-864P,Y_RNA
chr7	14512500	14700000	17.0169	-0.0137808	-0.190174	DGKB
chr13	41700000	42187500	17.0133	0.252758	0.392209	AL157932.1,CHCHD2P11,DGKH,KARSP1,MAPK6PS3,RN7SL515P,RNU6-74P,RPS28P8,VWA8,VWA8-AS1
chr12	62887500	63837500	16.9978	0.145138	0.563935	AC026116.1,AC027667.1,AC078814.1,AC078814.2,AC078814.3,AC078814.4,AC084357.1,AC084357.2,AC084357.3,AC135584.1,AVPR1A,DPY19L2,HNRNPA1P69,LDHAL6CP,PABPC1P4,PPM1H,TMEM5,TMEM5-AS1,Y_RNA
chr18	21212500	21487500	16.9927	0.194689	0.296934	AC015878.1,AC015878.2,AC022809.1,GREB1L,SNORD23
chr12	12800000	13287500	16.9871	-0.120581	0.344731	AC007215.1,AC007688.1,AC007688.2,AC023790.1,AC023790.2,APOLD1,DDX47,EMP1,FAM234B,GPRC5A,GPRC5D,GPRC5D-AS1,GSG1,HEBP1,HTR7P1,MIR614,RPL13AP20,SNORD88
chr1	203862500	204375000	16.9847	0.199975	0.293655	AL592114.1,AL592114.2,AL592114.3,AL592146.1,AL592146.2,CBX1P3,ETNK2,GOLT1A,HSPE1P6,KISS1,KRT8P29,LINC00303,LINC00628,PLEKHA6,REN,SNRPE,SOX13
chr11	129400000	129762500	16.9805	0.256316	0.363418	AP003500.1,BARX2,LINC01395,RPS27P20
chr20	21625000	22262500	16.9794	0.154479	0.424431	AL035258.1,AL109807.1,LINC01432,LINC01726,PAX1,RPL41P1,SLC25A6P1
chr12	38087500	39262500	16.9694	0.0121127	-0.286339	AC018448.1,AC018448.2,AC067735.1,AC084373.1,AC087897.1,AC087897.2,AC117372.1,ALG10B,CPNE8,LINC02406,NF1P12,RNA5SP358,RNA5SP359,TUBB8P5,Y_RNA,pRNA
chr14	57462500	58087500	16.9397	0.319487	0.49229	AL049838.1,AL136520.1,AL161804.1,C14orf105,C14orf37,RN7SKP99,SLC35F4
chr10	98412500	98725000	16.9345	0.0941697	0.196469	HPS1,HPSE2,MIR4685,PYROXD2
chr1	38050000	38812500	16.928	0.272416	0.571569	AL139158.1,AL139158.2,AL139158.3,AL354702.1,AL354702.2,AL513479.1,LINC01343,LINC01685,MIR3659,RNU6-753P
chr15	79287500	79800000	16.9272	0.250397	0.517602	AC023968.1,AC023968.2,AC026826.1,AC026826.2,AC026826.3,ANKRD34C,KIAA1024,TMED3
chr19	56012500	56362500	16.9164	0.149066	0.424882	AC006116.1,AC006116.2,AC006116.3,AC006116.5,AC006116.6,AC006116.8,AC006116.9,AC011506.1,AC024580.1,AC024580.2,EDDM13,GALP,LINC01864,NLRP5,VN2R17P,Y_RNA,ZNF444,ZNF787,ZSCAN5A,ZSCAN5B,ZSCAN5C,ZSCAN5DP
chrX	11987500	12775000	16.9124	0.0686151	0.55421	AC119619.1,FRMPD4,FRMPD4-AS1,RN7SKP290,RPL17P49,Y_RNA
chrX	147687500	148062500	16.8926	0.0739323	0.635287	5S_rRNA,AC016925.1,AC016925.2,FMR1,FMR1-AS1,FMR1-AS1_2,FMR1-IT1,FMR1NB,FTH1P8,L29074.1,RNU6-382P
chr2	222062500	222625000	16.8917	0.276925	0.447306	AC010980.1,AC010980.2,AC097461.1,CCDC140,FARSB,GAPDHP49,NANOGP2,PAX3,RNU6-619P,SGPP2,Y_RNA
chrX	80612500	81125000	16.8456	0.171671	0.762153	ACA64,AL391294.1,AL512504.1,BRWD3,HMGN5,RNU6-493P,RNU6-995P,VDAC1P1
chr19	46525000	47300000	16.8435	0.0958367	0.302483	AC008622.1,AC008622.2,AC008622.3,AC008635.1,AC008895.1,AC011551.1,AC093503.1,AC093503.2,AC093503.3,AP2S1,ARHGAP35,BBC3,C5AR1,CALM3,CCDC9,DACT3,DACT3-AS1,FKRP,GAPDHP38,GNG8,HNRNPMP2,INAFM1,MIR3190,MIR3191,MIR320E,NPAS1,PPP5D1,PRKD2,PTGIR,RN7SL364P,SAE1,SLC1A5,STRN4,TMEM160,Y_RNA,ZC3H4
chr3	58637500	59150000	16.8433	0.293587	0.513325	AC114400.1,C3orf67,C3orf67-AS1,FAM3D
chr1	43537500	44100000	16.8095	0.165123	0.292231	AL139220.1,AL139220.2,AL357079.1,AL451062.1,AL451062.2,ARTN,ATP6V0B,B4GALT2,CCDC24,DPH2,IPO13,KDM4A,KDM4A-AS1,MIR6079,PTPRF,SHMT1P1,SLC6A9,ST3GAL3,U6
chr1	23287500	23400000	16.7967	0.195478	0.301638	AL109936.2,AL109936.8,HNRNPR,TCEA3,Y_RNA,ZNF436,ZNF436-AS1
chr22	47200000	47812500	16.7912	0.0672267	0.217424	AL117329.1,AL117329.2,LINC00898,LINC01644,Z82186.1,Z83836.1
chr17	15537500	16012500	16.7849	0.116022	0.262602	AC005324.1,AC005324.2,AC005324.3,AC005324.4,AC005324.5,AC005324.6,AC005838.1,AC015922.1,AC015922.2,AC015922.3,AC015922.4,ADORA2B,CDRT1,CDRT15P2,IL6STP1,LINC02087,MEIS3P1,RNA5SP436,SNORA74,TBC1D26,TRIM16,TTC19,TVP23C,TVP23C-CDRT4,UBE2SP1,ZNF286A,ZNF29P,ZSWIM5P1,ZSWIM7
chr3	149912500	150237500	16.775	0.0876053	0.246249	AC022494.1,AC117386.1,AC117386.2,AC117395.1,AC117395.2,AC117395.3,ANKUB1,HNRNPA1P24,LINC01998,NPM1P29,PFN2,RNF13,RNU6-720P,RPL32P9
chr12	91337500	92112500	16.7655	-0.254734	-0.574391	AC025035.1,AC025254.1,AC090049.1,AC090049.2,AC126175.1,DLEU2_6,LINC01619,LINC02404
chr2	29287500	30087500	16.7221	0.335019	0.62156	AC016907.1,AC016907.2,AC106870.1,AC106870.2,ALK,RN7SL516P
chr15	59687500	60300000	16.7204	0.133059	0.388778	AC009654.1,AC092079.1,AC092755.2,BNIP2,FOXB1,MESTP2,NMNAT1P5,RPS3AP6
chr12	26662500	27362500	16.7154	-0.116966	-0.249729	AC023051.2,AC024896.1,AC092747.1,AC092747.2,AC092747.3,AC092747.4,ARNTL2,C12orf71,FGFR1OP2,INTS13,ITPR2,MED21,STK38L,TM7SF3
chr2	131087500	131350000	16.7103	0.229584	0.487196	AC009477.1,AC073869.10,AC073869.8,ARHGAP42P1,FAM168B,FAR2P4,KLF2P4,MED15P8,NEK2P4,NF1P8,PLEKHB2,POTEE,RNU6-127P
chr1	162850000	163387500	16.6876	0.25498	0.45814	AL392003.1,AL451063.1,AL499616.1,AL592435.1,CCDC190,NUF2,RGS4,RGS5
chr1	207562500	208000000	16.6785	0.26654	0.786742	5S_rRNA,AL137789.1,AL356275.1,C1orf132,CD34,CD46,CD46P1,CDCA4P3,CDCA4P4,CR1,CR1L,MIR29B2,MIR29C
chr22	31987500	32525000	16.6782	0.0349123	0.231881	AL008723.1,AL008723.2,AL008723.3,AL021937.1,AL021937.2,AL021937.3,AL021937.4,AP1B1P1,AP1B1P2,BPIFC,C22orf42,CPSF1P1,FBXO7,IGLCOR22-1,IGLCOR22-2,IGLVIVOR22-2,RFPL2,RFPL3,RFPL3-AS1_1,RFPL3-AS1_2,RFPL3S,RTCB,SLC5A1,SLC5A4,SLC5A4-AS1,SYN3,Z74021.1,Z83839.1,Z83839.2
chr2	120362500	120687500	16.6777	0.172427	0.504666	AC018866.1,AC073257.1,AC073257.2,LINC01101,Y_RNA
chrX	83737500	83987500	16.6643	0.0938471	0.318227	CYLC1,TERF1P4
chrX	14087500	15275000	16.6525	0.0340561	-0.27147	AC002524.1,AC112498.1,ASB9,FANCB,GLRA2,MOSPD2,NPM1P9,TPT1P14
chr1	15087500	15300000	16.6205	0.204887	0.303302	AL035405.1,AL391094.1,C1orf195,FHAD1,KAZN,TMEM51,TMEM51-AS1
chrX	74637500	75012500	16.6139	-0.084155	-0.316748	AL139395.1,NEXMIF,RNU6-330P
chr21	41587500	41775000	16.6057	0.256897	0.510508	AP001615.1,LINC00111,LINC00112,LINC00479,MIR6814,RIPK4
chr1	78762500	79462500	16.6039	0.224839	0.487527	ADGRL4,AL353651.1,AL353651.2,PSAT1P3
chr15	56475000	57337500	16.6038	0.023429	0.427285	AC010999.1,AC010999.2,AC090517.1,AC090517.2,AC090517.3,AC090518.1,HNRNPA3P11,LINC00926,LINC01413,NDUFB10P1,TCF12,Y_RNA,ZNF280D,snoU13
chr17	19875000	20375000	16.5763	0.00127311	-0.183116	AC004702.1,AC005730.1,AC005730.2,AC005730.3,AC008088.1,AC015726.1,AKAP10,CCDC144CP,KCTD9P1,Metazoa_SRP,RNU6-1057P,RNU6-258P,RNU6-467P,SPECC1
chrX	66787500	67512500	16.5164	0.0878325	0.308065	AL049641.1
chr1	232612500	233275000	16.514	0.230896	0.36599	AL122003.1,LINC01744,LINC01745,MAP10,NTPCR,PCNX2,RNU1-74P,RNU6-1211P
chr3	184850000	185350000	16.5077	0.167974	0.440464	C3orf70,EHHADH,EHHADH-AS1,EIF2S2P2,MAP3K13,MIR5588,VPS8
chr7	27212500	27575000	16.5055	0.226516	0.350457	AC004009.1,AC004009.2,AC004009.3,AC004080.1,AC073150.1,EIF4HP1,EVX1,EVX1-AS,HIBADH,HNRNPA1P73,PSMC1P2,RPL35P4
chrX	131337500	131712500	16.5041	0.206052	0.364776	AL049734.1,AL049734.2,FIRRE,HDGFP1,IGSF1,OR13H1,OR13K1P,OR1AA1P,OR2AF1P,OR5AW1P,OR5BH1P,OR7L1P
chr10	107237500	107337500	16.4905	0.0172219	0.109498
chr17	42175000	42562500	16.4816	-0.00862264	0.150663	AC067852.1,AC067852.2,AC067852.4,AC067852.6,AC099811.1,AC099811.4,AC099811.5,AC099811.6,AC107993.1,ATP6V0A1,CAVIN1,COASY,GHDC,HCRT,HSD17B1,HSD17B1P1,KCNH4,MIR5010,MIR548AT,NAGLU,RNU7-97P,STAT3,STAT5A,STAT5B
chr17	45950000	47012500	16.4748	0.132301	nan	AC005670.1,AC005670.2,AC005829.1,AC005829.2,AC068152.1,AC138645.1,AC217777.1,ARL17A,ARL17B,CR936218.1,FAM215B,GOSR2,KANSL1,KANSL1-AS1,LINC01974,LRRC37A,LRRC37A17P,LRRC37A2,MAPK8IP1P1,MAPT,MIR5089,NSF,RN7SL199P,RN7SL656P,RNU6ATAC3P,RPRML,RPS7P11,STH,WNT3,WNT9B,Y_RNA
chr22	22987500	23337500	16.4607	-0.0749898	-0.175149	AC245054.1,AC245054.2,AP000343.1,BCR,BCRP8,FBXW4P1,GNAZ,LINC02556,Metazoa_SRP,RAB36,RN7SL263P,RSPH14,U7
chr1	226962500	227462500	16.4556	0.225711	0.35748	AL353689.2,AL451047.1,AL606462.1,AL627308.1,AL627308.2,BTF3P9,CDC42BPA,COQ8A,LINC01641,NUCKS1P1
chr8	66087500	66412500	16.4507	0.0260108	0.161238	AC084082.1,CRH,DNAJC5B,LINC00967,TRIM55
chr20	43737500	44137500	16.433	0.0878185	0.322985	JPH2,LINC01728,RN7SL443P,RNU6-639P,TOX2
chrX	129487500	129912500	16.4283	-0.0963606	0.514792	AL023653.1,AL034405.1,APLN,Metazoa_SRP,OCRL,SALL4P2,SASH3,SMARCA1,SNORD112,UTP14A,XPNPEP2,ZDHHC9
chr2	233487500	233587500	16.4059	0.344022	0.531311	AC019072.1,UGT1A12P,USP40
chr1	115175000	115587500	16.4035	0.211383	0.400625	AL512638.1,AL512638.2,AL512638.3,AL592436.1,CNOT7P2,ELOCP20,NGF
chr12	101887500	102187500	16.3985	0.00138525	0.193828	AC079907.1,AC079907.2,AC084398.1,AC084398.2,DRAM1,NENFP2,NUP37,PARPBP,WASHC3
chr2	172950000	173412500	16.3976	0.234333	0.499186	AC092573.1,AC092573.2,CDCA7,MAP3K20,MAP3K20-AS1,RAPGEF4
chr19	11637500	12175000	16.397	0.0147317	-0.18109	AC008543.1,AC008543.2,AC008543.3,AC008543.4,AC008543.5,AC008770.1,AC008770.2,AC008770.3,AC008770.4,AC020951.1,AC022415.1,HNRNPA1P10,RNA5SP464,RNA5SP465,RNA5SP466,RNA5SP467,RSL24D1P8,Y_RNA,ZNF136,ZNF20,ZNF433,ZNF439,ZNF440,ZNF441,ZNF491,ZNF625,ZNF625-ZNF20,ZNF69,ZNF700,ZNF763,ZNF788,ZNF823,ZNF833P,ZNF844,ZNF878,ZNF887P
chr3	141975000	142325000	16.382	0.115934	0.15813	AC133435.1,GK5,RNU6-425P,TFDP2,XRN1
chr11	118137500	118612500	16.37	0.0803405	0.196254	AP001267.1,AP001267.2,AP001267.3,AP001267.4,AP001582.1,AP002800.1,ARCN1,ATP5L,CD3D,CD3E,CD3G,HSPE1P18,IFT46,JAML,KMT2A,MPZL2,MPZL3,PHLDB1,RNU6-1157P,RPL5P30,SCN2B,SCN4B,TMEM25,TTC36,UBE4A
chr20	54062500	54225000	16.3594	0.0122505	0.272591	BCAS1,CYP24A1,MIR4756,PFDN4
chr15	67400000	67850000	16.3589	0.000347827	-0.27364	AC009292.1,AC009292.2,AC016355.1,C15orf61,HNRNPA1P5,IQCH,IQCH-AS1,MAP2K5,RNU6-1,SKOR1
chr5	107212500	107712500	16.3473	0.161362	0.526295	AC024587.2,EFNA5
chr20	59287500	59550000	16.2958	0.0463741	0.371219	AL035250.1,AL035250.2,AL389889.1,EDN3,PIEZO1P1
chr17	31900000	32387500	16.2869	0.122472	0.2993	AC005899.3,AC005899.4,AC026620.1,AC090616.1,AC090616.2,AC090616.3,AC090616.4,AC090616.5,AC090616.6,AC090616.7,AC116407.1,AC116407.2,AC116407.3,AC116407.4,ARGFXP2,C17orf75,LRRC37B,MIR632,OOSP1P2,RHBDL3,RHOT1,RNA5SP437,SUZ12,UBL5P2,UTP6,WDR45BP1,ZNF207
chr1	168625000	169400000	16.2869	0.102585	0.236327	AL031275.1,AL031726.1,ATP1B1,BLZF1,CCDC181,DPT,LINC00626,LINC00970,NME7,RNA5SP66,RPL29P7,SUMO1P2,Z99758.1
chr15	61075000	61800000	16.2784	0.251619	0.492337	AC012404.1,AC012404.2,AC018618.1,AC018618.2,AC104574.1,AC104574.2,AC107905.1,LINC02349,RORA
chrX	94612500	94987500	16.2779	0.0200907	0.43443	CCNB1IP1P3,PAICSP7
chrX	149437500	149925000	16.2768	0.0020794	0.809849	AC244098.1,AC244098.2,AC244098.3,AC244197.1,AC244197.2,AC244197.3,CXorf40A,DUTP4,HSFX1,HSFX2,HSFX3,IDS,IDSP1,LINC00850,LINC00893,MAGEA11,MAGEA7P,MAGEA8,MAGEA8-AS1,MAGEA9,MAGEA9B,TMEM185A,TMEM185AP1
chr19	48287500	48637500	16.2676	-0.0635648	-0.176136	AC008403.1,AC008403.2,AC008403.3,AC022154.1,CCDC114,CYTH2,DBP,EMP3,FAM83E,GRIN2D,GRWD1,KCNJ14,KDELR1,LMTK3,RPL18,SPACA4,SPHK2,SULT2B1,SYNGR4,TMEM143,ZNF114
chr20	45987500	46512500	16.2658	0.0194794	0.156476	AL031686.1,AL031687.1,AL133227.1,CD40,CDH22,ELMO2,MKRN7P,MMP9,NCOA5,RPL13P2,SLC12A5,SLC12A5-AS1,SLC35C2,ZNF334,ZNF663P,ZNF840P
chr12	106150000	106387500	16.2597	0.0804284	0.454233	AC010182.1,AC079174.1,AC079174.2,CKAP4,POLR3B,RNU7-94P,TCP11L2
chr3	10762500	10987500	16.2424	0.213306	0.310755	AC018495.1,LINC00606,SLC6A11
chr12	76062500	76600000	16.2398	-0.192856	-0.506863	AC107032.2,AC233290.1,AC233290.2,BBS10,LINC02407,NAP1L1,OSBPL8,RN7SKP172,RNU6-1271P,RPL7AP9
chr17	50062500	50350000	16.2172	0.0328721	0.128601	AC002401.1,AC002401.2,AC002401.3,AC002401.4,AC015909.1,AC015909.2,AC015909.3,AC015909.4,COL1A1,HILS1,ITGA3,LINC01969,PDK2,PPP1R9B,SAMD14,SGCA,SUMO2P7,TMEM92,TMEM92-AS1,XYLT2
chr9	124737500	125162500	16.2156	0.102706	0.331932	AL354928.1,ARPC5L,FXNP2,GOLGA1,NR6A1,OLFML2A,PPP6C,PRPS1P2,RNU4-82P,RPL35,SCAI,WDR38
chrX	30487500	30987500	16.1911	-0.058666	0.49221	AC108359.1,AC112496.1,CKS1BP6,CXorf21,FTLP2,GK,GK-AS1,GK-IT1,TAB3,TAB3-AS1,TAB3-AS2
chrX	140750000	141550000	16.1743	0.188411	nan	AC234778.1,AC234778.2,AC234779.1,AL451048.1,CDR1,LDOC1,LINC00632,MIR320D2,RBMX2P2,RNU6-3P,SPANXA2-OT1,SPANXB1,SPANXC
chr22	31337500	31675000	16.1684	-0.0946911	-0.209063	AL096701.1,AL096701.2,AL096701.3,DRG1,EIF4ENIF1,H2AFZP6,LINC01521,MIR7109,PATZ1,PIK3IP1-AS1,PISD,RNU6-28P,RNU6-338P,SFI1
chr3	50662500	51362500	16.1643	0.155032	0.316812	AC096920.1,AC126120.1,DOCK3,LINC02019,MIR4787,ST13P14,ZNF652P1
chr10	34662500	34975000	16.161	0.188345	0.352726	AL392046.2,PARD3,PARD3-AS1,PRDX2P2,RNU6-193P,RNU6-847P,RPL37P18,RPS12P16,SS18L2P1
chr18	48087500	48475000	16.1408	0.3372	0.433787	AC105101.1,C18orf12,RNU6-708P,ZBTB7C
chr14	34312500	34512500	16.1315	0.00430261	-0.288372	AL356806.1,EGLN3,RPL23AP71,SPTSSA
chr2	229712500	230162500	16.1188	0.233181	0.575032	AC009950.1,AC009950.2,DNER,FBXO36,FBXO36-IT1,RNU6-1027P,RNU6-613P,RNU6-964P,RNY4P19,SLC16A14,TRIP12
chr12	41212500	42012500	16.1053	-0.0865929	-0.289843	AC006197.1,AC090531.1,AC090630.1,LINC02400,MTND1P24,MTND2P17,PDZRN4,RNA5SP360
chr16	55875000	56350000	16.1018	0.0995823	0.376296	AC007495.1,AC007495.2,AC009102.1,AC009102.3,AC040168.1,AC079411.1,CES5A,DKFZP434H168,GNAO1,MIR3935
chr16	86537500	87250000	16.1014	0.140094	0.391737	AC009108.2,AC009108.4,AC009154.1,AC009154.2,AC093519.1,AC106745.1,AC136285.1,AC136285.2,C16orf95,FLJ30679,FOXC2,FOXC2-AS1,FOXL1,LINC02181,LINC02188,LINC02189,MTHFSD
chrX	66262500	66787500	16.0941	0.000734629	-0.322735	AL157698.1,AL592049.1,EDA2R,HEPH,PKMP2,RNU6-394P
chr3	152562500	152987500	16.0681	0.336391	0.64083	AC092924.1,ATP5LP5,P2RY1
chr13	27837500	28000000	16.0448	0.0661969	0.156624	ATP5EP2,CDX2,LINC00543,PDX1,PLUT,RN7SL272P,URAD
chr20	18612500	19625000	16.0407	0.153849	0.405508	AL035563.1,AL049647.1,AL121900.1,AL135936.1,AL136090.1,C20orf78,DTD1,DUXAP7,EEF1A1P34,LINC00652,SCP2D1,SLC24A3
chrX	18337500	18937500	16.0359	-0.140241	0.347843	AL096700.1,CDKL5,GJA6P,HAUS1P2,PHKA2,PHKA2-AS1,PPEF1,PPEF1-AS1,RN7SL48P,RS1,SCML2,TMSB10P2,Y_RNA
chr13	42625000	42875000	16.021	0.216667	0.281258	FAM216B,LINC00428,LINC01050
chrX	70075000	70900000	16.0122	0.202332	0.552303	AL139109.1,AL139398.1,AL357752.1,AL627390.1,ARR3,AWAT1,DGAT2L6,DLG3,DLG3-AS1,GDPD2,IGBP1,IGBP1-AS1,IGBP1-AS2,KIF4A,MTCYBP31,MTND4P31,P2RY4,PDZD11,RAB41,RN7SL581P,RNA5SP507,RNU4-81P,RNY4P23,SNORD3E,TEX11
chrX	17125000	18337500	16.0078	0.28092	0.558534	BEND2,CBX1P4,LINC01456,MIR4768,NHS,NHS-AS1,RAI2,REPS2,SCML1,SCML2,Z93022.1,Z93242.1,Z93242.2,Z93929.1,Z93929.2,snoU13
chr19	12175000	12537500	16.0067	0.0802598	0.182565	AC008758.1,AC008758.2,AC008758.3,AC008758.4,AC008758.5,AC008758.6,AC010422.4,AC010422.6,AC012618.1,AC012618.2,AC012618.3,MTATP6P27,MTCO1P27,MTCO2P27,MTND2P40,PPIAP20,RPS29P23,ZNF136,ZNF44,ZNF442,ZNF443,ZNF563,ZNF564,ZNF709,ZNF799
chrX	146837500	147687500	16.0024	0.2728	0.647846	AL009048.1,AL096861.1,AL589669.1,MIR506,MIR507,MIR508,MIR509-1,MIR509-2,MIR509-3,MIR510,MIR513A1,MIR513A2,MIR513B,MIR513C,MIR514A1,MIR514A2,MIR514A3,MIR514B,Z99497.1,Z99497.2
chr7	25200000	25837500	15.9964	0.171512	0.423198	AC003985.1,AC003985.2,AC004129.1,AC005165.1,AC005165.2,AC091705.1,NPVF,TSEN15P3,U3
chrX	148062500	149437500	15.9877	0.0244022	0.809849	AC002368.1,AC231760.1,AFF2,AFF2-IT1,RN7SKP267,RPL7L1P11,U40455.1
chr11	88562500	89037500	15.9865	0.242037	0.541996	GRM5,RNU6-16P
chr11	2537500	2912500	15.9739	0.0372038	0.145645	AC013791.1,CDKN1C,COX6CP18,KCNQ1,KCNQ1-AS1,KCNQ1DN,KCNQ1OT1,KCNQ1OT1_1,KCNQ1OT1_2,KCNQ1OT1_3,KCNQ1OT1_5,SLC22A18,SLC22A18AS
chr3	65762500	66162500	15.9724	0.335289	0.638542	AC106827.1,MAGI1,MAGI1-AS1,MAGI1-IT1,RPL17P17,SLC25A26,Y_RNA
chr18	48475000	48662500	15.9547	0.212728	0.32745	AC024288.1,AC048380.2,AC048380.3,CTIF,POLR3GP2,RNA5SP456
chr10	70437500	70925000	15.9472	0.10044	0.226831	ADAMTS14,NODAL,PALD1,PCBD1,PRF1,RPS26P40,SGPL1,TBATA,YY1P1
chr11	102700000	102987500	15.9383	0.28772	0.411922	AP000619.1,AP000619.2,AP000619.3,AP001486.3,BOLA3P1,MMP1,MMP10,MMP12,MMP13,MMP27,MMP3,MMP8,RNU7-159P,WTAPP1
chr2	175050000	175325000	15.9127	0.26315	0.433903	AC093459.1,AC096649.1,AC096649.2,ATF2,ATP5G3,MIR933,Y_RNA,uc_338
chr19	48637500	49037500	15.888	0.0184452	-0.157432	AC008687.1,AC008687.4,AC026803.1,AC026803.2,BAX,BCAT2,CA11,CGB1,CGB2,CGB3,DHDH,FGF21,FTL,FUT1,FUT2,GYS1,HSD17B14,IZUMO1,LHB,MAMSTR,MIR6798,NTF6A,NTF6G,NTN5,NUCB1,NUCB1-AS1,PLEKHA4,PPP1R15A,RASIP1,RNU6-317P,RUVBL2,SEC1P,TULP2
chr5	107712500	107837500	15.8868	0.0125103	-0.34023	AC024587.1,AC024587.2,RN7SKP122,RN7SL782P
chr12	62175000	62887500	15.8853	-0.0537693	0.563935	AC048341.1,AC048341.2,AC048341.3,AC079035.1,FAM19A2,GAPDHP44,KLF17P1,LINC01465,MIR6125,MIRLET7I,MON2,Metazoa_SRP,PPM1H,RNU1-83P,RNU6-399P,RNU6-595P,USP15
chr13	25437500	26100000	15.8756	0.304558	0.507383	AL157366.1,ATP8A2,ATP8A2P3,LINC00415,RN7SL741P,RNU6-78P,RNY1P3,SHISA2
chr2	121825000	122487500	15.8559	0.240888	0.614789
chr9	136325000	136737500	15.852	0.0648536	0.222635	AGPAT2,AL355987.5,AL592301.1,C9orf163,CARD9,DKFZP434A062,DNLZ,EGFL7,FAM69B,GPSM1,HSPC324,INPP5E,LINC01451,MIR126,MIR4673,MIR4674,NALT1,NOTCH1,PMPCA,SDCCAG3,SEC16A,SNAPC4,SNHG7,SNORA17,SNORA17A,SNORA17B
chr5	146537500	147012500	15.8263	0.306028	0.465385	AC008728.1,KRT8P48,PPP2R2B,PPP2R2B-IT1,RN7SL791P,RNA5SP196
chrX	63825000	64762500	15.8163	0.124911	0.34495	AL034408.1,AL355852.1,AL356317.1,AMER1,ASB12,BLOC1S2P1,GRPEL2P2,HNRNPDP1,KRT8P27,MTMR8,RN7SL799P,SHC1P1,YWHAZP7
chr2	166175000	166487500	15.8032	0.209938	0.451988	AC010127.1,AC074101.1,RN7SKP152,SCN7A,SCN9A
chr5	80387500	80687500	15.7802	0.151013	0.401931	AC008434.1,AC008771.1,ANKRD34B,DBIP2,DHFR,FAM151B,LINC01337,MSH3,MTRNR2L2,RPL7P24,RPS27AP9,ZFYVE16
chr14	103437500	104062500	15.7589	0.0645845	0.366629	AL049840.1,AL049840.2,AL049840.3,AL049840.4,AL049840.5,AL049840.6,AL132712.1,AL132712.2,AL133367.1,AL139300.1,AL139300.2,APOPT1,BAG5,C14orf2,CKB,KLC1,LINC00637,MARK3,PPP1R13B,RD3L,RN7SL634P,RNU4-68P,RNU7-160P,SNORD51,TDRD9,TRMT61A,XRCC3,Y_RNA,ZFYVE21
chrX	112612500	112987500	15.7564	-0.0338711	0.430009	AMOT,HMGB3P30,LHFPL1,MIR4329,RN7SL266P,RNU6-1015P,Y_RNA
chr6	5012500	5437500	15.7528	0.256999	0.377801	AL121978.1,AL139094.1,AL359643.2,AL359643.3,FARS2,LYRM4,MIR3691,PPP1R3G
chr5	151325000	151812500	15.7512	0.167251	0.377591	AC011337.1,AC011374.1,AC011374.2,AC034205.1,AC034205.2,AC034205.3,AC091982.1,AC091982.2,AC091982.4,ATOX1,CLMAT3,FAT2,G3BP1,MIR6499,RN7SKP232,RNA5SP197,SLC36A1,SLC36A2,SPARC
chr12	124325000	124812500	15.7482	-0.152049	0.343989	AC073592.1,AC073592.10,AC073592.2,AC073592.3,AC073592.4,AC073592.5,AC073592.6,AC073592.7,AC073592.8,AC073592.9,AC073593.1,AC073916.1,MIR6880,NCOR2,SCARB1
chr16	80937500	81312500	15.7401	0.157206	0.309211	AC009148.1,AC092718.1,AC092718.2,AC092718.3,AC092718.4,AC092718.5,AC092718.6,AC092718.7,AC092718.8,AC131888.1,ATMIN,BCO1,C16orf46,CENPN,CMC2,GCSH,PKD1L2,RNU6-1191P
chr9	89600000	90137500	15.7169	0.0644025	0.308467	AL161629.1,AL161629.2,BX470209.1,BX470209.2,GADD45G,IL6RP1,MIR4290,MIR4290HG,UNQ6494
chr10	123587500	123950000	15.7072	0.258223	0.337901	AC009987.1,AC068058.1,CPXM2,GPR26
chr14	67825000	68225000	15.7032	0.10001	0.310557	AL133370.1,AL133370.2,RAD51B,RN7SL706P
chr1	54575000	55012500	15.7014	0.227908	0.490939	AC096536.1,AC096536.2,AC096536.3,ACOT11,AL590093.1,AL590440.1,AL590440.2,BSND,DHCR24,FAM151A,LEXM,MROH7,MROH7-TTC4,PARS2,TMEM61,TTC22,TTC4
chr9	109512500	109837500	15.68	0.174539	0.332856	AL158829.1,PALM2,PALM2-AKAP2,YBX1P6
chr1	192062500	192412500	15.6598	0.104307	0.266401	AL513175.1,AL513175.2,RGS18,RGS21
chr20	34812500	35375000	15.6335	-0.0234515	0.151556	ACSS2,AL121753.1,AL121753.2,AL356652.1,EDEM2,EIF6,FAM83C,FAM83C-AS1,GGT7,GSS,HMGB3P1,MIR499A,MIR499B,MMP24,MMP24-AS1,MT1P3,MYH7B,NCOA6,PROCR,RNA5SP483,RNU6-407P,SNORD56,TRPC4AP,UQCC1
chr15	57562500	58175000	15.6278	0.141388	0.560209	AC012653.1,AC012653.2,AC025431.1,AC066616.2,AC090651.1,ALDH1A2,AQP9,GCOM1,MTCO3P23,MTCYBP23,MTND3P12,MTND5P32,MYZAP,POLR2M
chr22	38012500	38737500	15.625	-0.110528	-0.440297	AL020993.1,AL021707.2,AL021707.3,AL021707.4,AL021707.5,AL021707.8,AL022322.1,AL022322.2,AL031587.1,AL031587.2,AL031587.4,BAIAP2L2,CBY1,CSNK1E,DDX17,DMC1,FAM227A,GTPBP1,JOSD1,KCNJ4,KDELR3,MAFF,Metazoa_SRP,PICK1,PLA2G6,POLR2F,PRDX3P1,RN7SL704P,RPS29P31,SLC16A8,SUN2,TMEM184B,TOMM22,Z97056.1,Z98749.1,Z98749.2,Z98749.3
chr2	1862500	1987500	15.6166	0.123857	0.274688	MYT1L
chr8	141462500	142562500	15.602	0.138577	0.413523	AC104417.1,AC104417.2,AC134682.1,AC138647.1,ADGRB1,LINC00051,MIR1302-7,MIR4472-1,MROH5,RN7SL260P,TSNARE1
chr17	38712500	39250000	15.5974	-0.000370033	0.109322	AC004408.1,AC004408.2,AC006441.1,AC006441.2,AC006441.3,AC006441.4,AC006441.5,AC006449.3,AC006449.5,AC006449.7,AC015910.1,AC091178.1,AC091178.2,AC110749.1,ARL5C,C17orf98,CACNB1,CISD3,CWC25,FBXO47,LASP1,LINC00672,LINC02079,LRRC37A11P,MIR4726,MIR4727,MIR6779,MLLT6,PCGF2,PIP4K2B,PLXDC1,PSMB3,RNA5SP440,RNU6-866P,RPL19,RPL23,SNORA21,SNORA21B,STAC2
chr2	133200000	133837500	15.5956	0.305256	0.702218	AC010890.1,AC011243.1,NCKAP5,NCKAP5-IT1,RN7SKP154,RN7SKP93,RNU6-579P
chr5	59200000	59375000	15.5848	0.027326	0.0837723	AC008833.1,PDE4D
chr17	27875000	28362500	15.558	0.0385203	0.254547	AC002094.1,AC002094.2,AC005697.1,AC005697.2,AC061975.1,AC061975.2,AC061975.3,AC061975.4,AC061975.5,AC061975.6,AC061975.7,AC061975.8,AC090287.1,IFT20,KRT18P55,LINC01992,LYRM9,MIR4723,NLK,POLDIP2,PPY2P,PYY2,RPS29P22,SCARNA20,SNORA70,TMEM199,TMEM97,TNFAIP1,Vault
chr12	125162500	126925000	15.525	0.108525	0.441252	AC005186.1,AC005252.1,AC005252.2,AC005252.3,AC005858.1,AC005858.2,AC005858.3,AC005858.4,AC005868.1,AC005885.1,AC006065.1,AC006065.2,AC006065.3,AC006065.4,AC006065.5,AC006065.6,AC007368.1,AC069235.1,AC078878.1,AC078878.2,AC093028.1,AC122688.4,HSPE1P20,LINC00939,LINC00943,LINC00944,LINC02347,LINC02350,LINC02359,LINC02372,LINC02405,LINC02467,NDUFA5P6,TMEM132B
chrX	10187500	10762500	15.5167	-0.218772	-0.42085	AC003666.1,CLCN4,MID1,RNU6-800P
chr3	181162500	181312500	15.5161	0.0851154	0.25508	FAUP2,RNU6-4P,SOX2-OT
chrX	138750000	139587500	15.5099	0.0686167	-0.316087	F9,FGF13,MCF2,SNURFL,SRD5A1P1,Z83313.1
chr1	196687500	197050000	15.509	0.169503	0.338825	AL139418.1,BX248415.1,CFH,CFHR1,CFHR2,CFHR3,CFHR4,CFHR5,F13B
chr2	54125000	54475000	15.4969	0.130197	0.237585	ACYP2,C2orf73,RNU7-172P,SPTBN1,TSPYL6
chr7	6462500	6937500	15.49	0.210655	0.751077	AC072052.1,AC073343.1,AC073343.2,AC079742.1,AC079804.1,AC079804.2,AC079804.3,AC079882.1,ALG1L5P,C7orf26,CCZ1B,DAGLB,FAM86LP,GRID2IP,KDELR2,OR7E136P,PMS2CL,RSPH10B2,SPDYE20P,UNC93B2,ZDHHC4,ZNF12,ZNF316,ZNF853
chr5	79525000	79987500	15.4569	0.331366	0.566745	AC008496.1,AC008496.2,AC093270.2,CMYA5,LINC01455,MTX3,PAPD4,Y_RNA
chr17	73387500	74175000	15.4001	0.103272	0.238056	AC032019.1,AC032019.2,AC124804.1,AC125421.1,AC125421.2,AC137735.1,LINC00469,LINC02074,LINC02092,SDK2
chr20	8800000	9350000	15.3996	0.0778343	-0.326608	AL445567.1,AL445567.2,Metazoa_SRP,PLCB1,PLCB4,RNU105B
chr5	1687500	2100000	15.393	0.135489	0.355086	AC025183.1,AC025183.2,AC025183.3,AC112176.1,AC126768.1,AC126768.2,AC126768.3,CTD-2194D22.4,IRX4,LINC02116,MIR4277,MRPL36,NDUFS6
chr18	49500000	49937500	15.386	0.110147	0.246064	AC090227.1,AC090227.2,AC091170.1,ACAA2,LIPG,MYO5B,SCARNA17,SCARNA18,SMUG1P1,SNHG22,Y_RNA
chrX	135150000	135887500	15.3851	-0.208266	-0.331773	AC234771.2,AC234771.4,AC234771.5,AC240442.1,AL391380.1,AL450472.1,AL450472.2,AL450472.3,AL590282.1,CROCCP1,CT45A1,CT45A10,CT45A2,CT45A3,CT45A5,CT45A6,CT45A7,CT45A8,CT45A9,CT55,ETDA,ETDC,INTS6L,INTS6L-AS1,MGAT2P1,MGAT2P2,RNA5SP515,SAGE2P,SAGE3P,SAGE4P,SMIM10L2A,ZNF449,ZNF75D
chr7	1550000	2400000	15.3806	0.0568975	0.333435	AC004840.1,AC004840.2,AC074389.1,AC074389.2,AC074389.3,AC104129.1,EIF3B,ELFN1,ELFN1-AS1,IMMP1LP3,MAD1L1,MIR4655,MIR6836,MRM2,NUDT1,PSMG3,PSMG3-AS1,SNX8,TFAMP1,TMEM184A
chr10	99762500	100162500	15.3804	0.224734	0.466356	ABCC2,AL138921.3,CPN1,DNMBP,DNMBP-AS1,ERLIN1,NANOGP6,SPCS2P2,TPM4P1
chr17	64275000	64762500	15.3763	0.0458552	0.26725	AC009994.1,AC016489.1,AC132812.1,AC132812.2,ARHGAP27P1-BPTFP1-KPNA2P3,ATP5J2P4,BPTFP1,CEP95,DDX5,KPNA2P3,MILR1,MIR1273E,MIR3064,MIR5047,PECAM1,POLG2,SMURF2,Y_RNA
chr5	174012500	174362500	15.3678	0.271998	0.539476	AC011333.1,AC025752.1,AC113423.1,AC113423.2,HGNC:24955,LINC01411,RPL12P22
chr8	26712500	27225000	15.3652	0.385211	0.601731	AC067904.1,AC067904.2,AC067904.3,AC090150.1,AC090150.2,AC091675.1,ADRA1A,COX6B1P4,MIR548H4
chr17	75875000	75987500	15.3632	-0.0656846	-0.125881	AC087289.2,AC087289.3,AC087289.4,AC087289.5,ACOX1,FBF1,MRPL38,TEN1,TEN1-CDK3,TRIM47,TRIM65
chr1	213237500	214150000	15.3528	0.26886	0.444012	AC011700.1,AC096639.1,AL592287.1,AL592402.1,AL606537.1,LINC00538,PROX1,PROX1-AS1,RPL31P13,RPS6KC1
chr12	3837500	4350000	15.3465	-0.17766	-0.381664	AC005842.1,AC006122.1,AC007207.1,AC007207.2,CCND2,CCND2-AS1,CCND2-AS2,HSPA8P5,OTUD4P1,PARP11,TIGAR
chr10	120387500	120787500	15.3149	0.183684	0.397981	AC073587.1,LINC01561,PLPP4,WDR11-AS1
chr5	7787500	7862500	15.3099	-0.0373895	-0.204703	ADCY2,C5orf49,FASTKD3,MTRR
chr1	152062500	152537500	15.3013	0.161938	0.295584	AL589986.1,AL589986.2,CRCT1,CRNN,FLG,FLG-AS1,FLG2,HMGN3P1,HRNR,LCE5A,PUDPP2,RPTN,SPTLC1P4,TCHH,TCHHL1
chr11	69675000	70200000	15.292	0.125228	0.238096	ANO1,ANO1-AS1,ANO1-AS2,AP000879.2,AP001888.1,AP003555.1,AP003555.2,AP003555.3,AP007216.1,AP007216.2,FGF19,FGF3,FGF4,ORAOV1,RNU6-1175P
chr8	22612500	23037500	15.2914	0.0664916	0.137813	AC037441.1,AC037441.2,AC037459.3,AC055854.1,AC105046.1,AC107959.1,BIN3,CCAR2,EGR3,PEBP4,RHOBTB2,RN7SL303P,TNFRSF10B
chr3	62587500	63312500	15.2765	0.273979	0.565428	AC012519.1,AC096915.1,CADPS,KRT8P35,LINC00698,RN7SL863P,RNU6-139P,SYNPR,UBL5P3
chr3	191462500	192437500	15.2748	0.219279	0.404926	AC026320.1,AC026320.2,AC073365.1,FGF12,FGF12-AS1,RN7SKP222,Y_RNA
chr20	38575000	39087500	15.2661	0.146379	0.411421	ACTR5,ADIG,AL023803.1,AL023803.2,AL023803.3,AL035419.1,ARHGAP40,DHX35,FAM83D,Metazoa_SRP,NPM1P19,PPP1R16B,RALGAPB,RN7SKP173,RN7SL116P,SLC32A1
chr20	34187500	34525000	15.2517	0.0689769	0.171135	AHCY,AL035458.1,AL035458.2,AL109923.1,AL356299.1,AL356299.2,ASIP,CDC42P1,DYNLRB1,FDX1P1,ITCH,ITCH-AS1,ITCH-IT1,MIR644A,XPOTP1,Y_RNA
chr2	131825000	132262500	15.2477	0.248711	0.457412	AC093787.1,AC098826.1,AC098826.2,AC098826.3,AC103564.1,AC103564.2,AJ239322.1,AJ239322.2,ANKRD30BL,CDC27P1,LINC01945,MIR663B,RNA5-8SP5,RNU6-1132P
chrX	64762500	65512500	15.2477	0.0297049	0.823389	AL441964.1,AL445523.1,CCT4P2,MORF4L1P5,TLE1P1,Z83841.1,ZC3H12B,ZC4H2
chr22	30537500	30925000	15.2334	-0.02111	0.174914	AC003072.1,AC005006.1,DUSP18,EIF4HP2,GAL3ST1,MIR3200,MORC2-AS1,OSBP2,PES1,SEC14L6,SIRPAP1,SLC35E4,TCN2
chr1	8862500	9212500	15.2334	0.0270559	0.23866	AL139415.1,AL139415.2,CA6,ENO1,ENO1-AS1,ENO1-IT1,GPR157,HMGN2P17,LINC01759,MIR34A,MIR34AHG,MIR6728,RN7SL451P,RNU6-304P,SCARNA16,SLC2A5,SLC2A7,Z98044.1
chr17	60700000	61400000	15.2302	0.0770486	0.250373	AC005746.1,AC005746.2,AC005746.3,AC005856.1,AC005884.1,AC005884.2,AC110602.1,BCAS3,HMGN1P28,KRT18P61,RN7SL448P,RPL23AP74,TBX2,TBX2-AS1,Y_RNA
chr7	7562500	8337500	15.228	0.117228	0.656553	AC004948.1,AC004982.2,AC006042.1,AC006042.2,AC006042.3,AC006042.4,AC007009.1,AC007128.1,AC007128.2,AC007161.1,AC007161.2,AC007161.3,CCNB2P1,GLCCI1,ICA1,MIOS,RNU6-534P,RPA3,UMAD1
chr11	19012500	19550000	15.2238	0.203723	0.44196	AC009652.1,AC009652.2,AC027026.1,CSRP3,E2F8,MRGPRX2,NAV2,NAV2-AS4,NAV2-AS5,NAV2-IT1,PCNAP4,RNA5SP335,ZDHHC13
chr15	31537500	31962500	15.2154	0.266741	0.423955	AC026951.1,AC026951.2,CHRNA7,OTUD7A,SNORA18
chrX	75437500	76125000	15.2043	0.165655	0.322476	AC233982.1,AL451105.1,AL451105.2,BRAFP1,MAGEE2,PCNPP4,SAR1AP4,TTC3P1,ZDHHC15
chrX	46387500	47125000	15.198	-0.112171	0.803134	AL139811.1,AL139811.2,AL512633.1,CHST7,GAPDHP65,JADE3,KRBOX4,LINC01545,MKI67P1,Metazoa_SRP,PGAM1P7,RGN,RNU6-1189P,RNU6-50P,RP2,SLC9A7,YBX1P8,ZNF674,ZNF674-AS1
chr9	33350000	33537500	15.1816	0.277748	0.367937	AL139008.2,AL356218.1,AL356218.2,ANKRD18B,AQP3,AQP7,MIR6851,NFX1,NOL6,SUGT1P1,Y_RNA
chr22	26737500	27787500	15.1681	0.0878663	0.229783	AL008638.1,AL008638.2,AL008638.3,AL008638.4,AL008638.5,AL008638.6,AL020994.1,AL020994.2,AL020994.3,AL021153.1,AL049536.1,AL050402.1,AL121885.1,AL121885.2,AL121885.3,AL133456.1,LINC01422,LINC01638,LINC02554,MIATNB,MN1,RNU6-1066P,Z97353.1
chr8	23037500	23437500	15.1659	-0.000498255	0.0935629	AC090197.1,AC100861.1,AC100861.2,AC107959.2,AC107959.3,CHMP7,ENTPD4,LOXL2,R3HCC1,RPL23AP55,TNFRSF10A,TNFRSF10A-AS1,TNFRSF10B,TNFRSF10C,TNFRSF10D
chr5	170762500	171237500	15.151	0.297104	0.513621	AC008514.1,AC008514.2,GABRP,RANBP17,RN7SL623P
chr11	76750000	77112500	15.1507	0.204946	0.448255	ACER3,AP002498.1,AP003119.1,AP003119.2,AP003119.3,B3GNT6,CAPN5,OMP,TSKU
chr3	185350000	185637500	15.1502	0.0959192	0.167933	AC133473.1,LIPH,MAP3K13,RPL4P4,SENP2,TMEM41A
chr10	114850000	115137500	15.1399	0.146861	0.235301	AL355340.1,ATRNL1,FAM160B1,RNU6-1121P,RPL15P13,TRUB1
chr20	51662500	52112500	15.1351	-0.0056287	-0.363473	AL138807.1,ATP9A,ERP29P1,LINC01429,RNU6-347P,RNU7-6P,SALL4,ZFP64
chr10	26962500	27387500	15.1182	0.109295	0.430508	ACBD5,AL160291.1,AL355493.1,AL355493.2,AL355493.4,ANKRD26,ARMC4P1,FAM210CP,LRRC37A6P,MASTL,RNU2-24P,RNU6-452P,RNU6-490P,RNU6-666P,RNU7-12P,TRIAP1P1,YME1L1
chr3	128037500	128587500	15.1168	0.232094	0.426421	DNAJB8,DNAJB8-AS1,EEFSEC,GATA2,GATA2-AS1,LINC01565,RNU2-37P,RNU6-823P,RUVBL1,RUVBL1-AS1,SEC61A1,TMED10P2
chr2	235175000	235775000	15.0961	0.228111	0.45825	AC064874.1,AC114814.3,AGAP1,AGAP1-IT1
chr8	98112500	98537500	15.0927	0.156646	0.257712	AP003355.1,AP003355.2,AP003355.3,AP003438.1,KCNS2,NIPAL2,POP1,RIDA,RNU6-748P,RNU6-914P,STK3
chr10	74250000	74687500	15.0531	0.114977	0.368514	AC022540.1,ADK,MRPL35P3,NDUFA8P1,POLR3DP1,RAB5CP1,RPSAP6,TIMM9P1,Y_RNA
chr12	32775000	33987500	15.045	-0.131608	-0.263946	AC016956.1,AC023158.1,AC023158.2,AC024153.1,AC087311.1,AC087311.2,AC087588.1,AC087588.2,PKP2,RNU6-400P,RNU6-472P,SYT10,Y_RNA
chr1	10975000	11300000	15.0406	0.154401	0.325997	AL109811.1,AL109811.2,AL109811.3,AL109811.4,ANGPTL7,C1orf127,CFL1P6,EXOSC10,MASP2,MTOR,MTOR-AS1,RNU6-291P,RNU6-537P,RPL39P6,SRM,TARDBP,UBE2V2P3,UBIAD1
chr5	170462500	170687500	15.017	0.273929	0.373412	AC008619.1,AC027312.1,KCNIP1
chr1	39775000	40050000	15.0137	0.0943966	0.252685	AL033527.1,AL033527.2,AL033527.3,AL033527.4,AL033527.5,AL663070.1,BMP8B,CAP1,MFSD2A,MYCL,TRIT1,Y_RNA
chr1	86737500	87150000	15.0092	-0.0237373	-0.263882	AC093155.1,AC093155.2,AC093155.3,AL049597.1,AL121989.1,HS2ST1,LINC01140,SELENOF,SH3GLB1
chr5	53162500	53425000	15.0072	0.215277	0.324446	AC026477.1,AC108114.1
chr5	173250000	173575000	15.0062	0.351662	0.570121	AC008632.1,AC008663.1,AC008663.3,AC016573.1,MIR8056,RNA5SP200,RNU6-500P,STC2,Y_RNA
chr5	141137500	141625000	14.9895	0.12542	0.320599	AC005618.1,AC005618.2,AC005618.3,AC005618.4,AC008781.1,AC008781.2,AC008781.3,AC244517.10,AC244517.11,AC244517.12,AC244517.2,AC244517.3,AC244517.4,AC244517.6,AC244517.7,AC244517.8,DIAPH1,HDAC3,PCDHB10,PCDHB11,PCDHB12,PCDHB13,PCDHB14,PCDHB15,PCDHB16,PCDHB17P,PCDHB18P,PCDHB19P,PCDHB5,PCDHB6,PCDHB7,PCDHB8,PCDHB9,PCDHGA1,PCDHGA10,PCDHGA11,PCDHGA12,PCDHGA2,PCDHGA3,PCDHGA4,PCDHGA5,PCDHGA6,PCDHGA7,PCDHGA…
chr12	85962500	87112500	14.9872	-0.0921678	-0.397224	AC010196.1,AC079597.1,AC139697.1,MGAT4C
chr7	31775000	32412500	14.9697	0.328613	0.693444	PDE1C,SNX2P2
chr1	47162500	47812500	14.947	0.207687	0.423165	AL135960.1,AL356458.1,AL691459.1,ATP6V0E1P4,CMPK1,CYP4A22-AS1,FOXD2,FOXD2-AS1,FOXE3,LINC00853,LINC01389,LINC01738,MTND1P34,PDZK1IP1,RPL21P24,STIL,TAL1,TRABD2B
chr16	29525000	30050000	14.9259	-0.105352	-0.277121	AC009086.1,AC009086.2,AC009086.3,AC009133.1,AC009133.2,AC009133.3,AC009133.4,AC009133.5,AC009133.6,AC120114.1,AC120114.2,AC120114.3,AC120114.4,AC120114.5,ASPHD1,C16orf54,C16orf92,CA5AP1,CDIPT,CDIPT-AS1,DOC2A,FAM57B,HIRIP3,INO80E,KCTD13,KIF22,MAZ,MIR3680-2,MVP,PAGR1,PRRT2,QPRT,RN7SKP127,SEZ6L2,SLC7A5P1,SMG1P2,SPN,TAOK2,TMEM219,ZG16
chr2	173412500	173750000	14.9238	0.0872945	0.231703	AC013410.1,AC013410.2,AC073465.1,AC073465.2,AC073465.3
chr2	171512500	172125000	14.9165	0.134552	0.266898	AC007969.1,CYBRD1,DLX1,DLX2,DLX2-AS1,DYNC1I2,HAT1,METAP1D,RNU6-182P,RPL21P38,SLC25A12
chr15	70637500	70862500	14.9009	0.171685	0.29677	AC009269.1,AC009269.2,AC009269.3,AC009269.4,AC009269.5,AC009269.6,KRT8P9,LARP6,LRRC49,UACA
chr11	66925000	67037500	14.9007	0.00962715	0.0231212	C11orf86,MIR3163,PC,SYT12
chr4	174725000	175575000	14.8891	0.214147	0.485929	AC022325.1,AC095050.1,AC095050.2,AC105914.1,AC105914.2,AC131094.1,ADAM20P2,ADAM29,GLRA3,TSEN2P1
chr9	2225000	2875000	14.8852	0.113492	0.367201	AL353614.1,KCNV2,PUM3,RN7SL592P,VLDLR,VLDLR-AS1
chr2	96987500	97775000	14.8702	0.0704734	nan	AC017099.1,AC018892.1,AC018892.2,AC018892.3,AC079395.1,AC079395.2,AC079395.3,AC092683.1,AC092683.2,AC159540.1,AC159540.2,ACTR1B,ANKRD36,ANKRD36B,COX5B,FAHD2B,GPAT2P2,IGKV1OR2-11,IGKV1OR2-3,IGKV1OR2-6,IGKV1OR2-9,IGKV2OR2-1,IGKV2OR2-10,IGKV2OR2-2,IGKV2OR2-7,IGKV2OR2-7D,IGKV2OR2-8,IGKV3OR2-5,LINC01125,RN7SL313P,RNU4-8P,TMEM131,TRIM43CP,UBTFL6,ZAP70
chr1	147300000	147925000	14.8639	0.120012	0.18435	AC239801.1,AC241644.1,AC241644.2,AC241644.3,AC242426.1,AC242628.1,ACP6,BCL9,GJA5,GJA8,LINC00624,OR13Z1P,OR13Z2P,RN7SL261P,Y_RNA
chr3	127100000	127537500	14.8622	0.230072	0.352085	AC016968.1,AC112482.1,AC133681.1,C3orf56,LINC01471,LINC02016,RNU6-1047P,Y_RNA
chr7	96537500	97050000	14.8487	0.211557	0.314604	DLX5,DLX6,DLX6-AS1,DLX6-AS1_1,DLX6-AS1_2,Evf-2_5p,MARK2P10,RN7SL252P,SEM1
chr3	57125000	57525000	14.843	0.203301	0.381236	AC097358.1,APPL1,ASB14,DNAH12,HESX1,IL17RD,RNF7P1,RNU6-1181P,Y_RNA
chr11	1125000	1612500	14.8424	0.073792	0.409728	AC061979.1,BRSK2,DUSP8,KRTAP5-1,KRTAP5-2,KRTAP5-3,KRTAP5-AS1,MIR6744,MOB2,MUC5AC,MUC5B,TOLLIP,TOLLIP-AS1
chr14	63787500	64337500	14.8341	0.0660522	0.17223	AL161756.1,ESR2,MIR548H1,RPS28P1,SYNE2,Y_RNA
chr1	182050000	182437500	14.8321	0.133052	0.392641	AL139344.1,AL355482.1,AL355482.2,AL390856.1,AL513480.1,EIF1P3,GLUL,LINC00272,LINC01344,RGSL1,RNU6-152P,TEDDM1,YPEL5P1,ZNF648
chr1	205550000	206137500	14.8206	0.0657013	0.343736	AC096533.1,AC244035.2,AL713965.1,AVPR1B,C1orf186,CTSE,ELK4,MFSD4A,Metazoa_SRP,NUCKS1,PM20D1,RAB29,RAB7B,RNU2-19P,RNU6-418P,SLC26A9,SLC41A1,SLC45A3,SNORA72,SNORD60
chr17	57112500	57787500	14.8141	0.0282692	0.209742	AC007431.1,AC007431.2,AC007431.3,AC015845.2,AC015883.1,AC091181.1,AKAP1,CCDC182,MSI2,RN7SL449P,RNU7-134P
chr1	152537500	153300000	14.8086	0.18277	0.258706	AL139247.1,AL161636.1,AL161636.2,AL353779.1,AL353779.2,AL356867.1,C1orf68,IVL,KPRP,LCE1A,LCE1B,LCE1C,LCE1D,LCE1E,LCE1F,LCE2A,LCE2B,LCE2C,LCE2D,LCE3A,LCE3B,LCE3C,LCE3D,LCE3E,LCE4A,LCE6A,LELP1,LINC00302,LINC01527,LOR,PGLYRP3,PRR9,SMCP,SNORA31,SPRR1A,SPRR1B,SPRR2A,SPRR2B,SPRR2C,SPRR2D,SPRR2E,SPRR2F,SPRR2G,SPRR3,SPRR4,SPRR5
chr16	24887500	25287500	14.8082	0.0688201	0.325432	AC008741.1,AC008741.2,AC133552.1,AC133552.2,AC133552.3,AC133552.4,AC133552.5,AC133552.6,AQP8,ARHGAP17,LCMT1,LCMT1-AS1,LCMT1-AS2,LINC02175,RN7SL557P,SLC5A11,ZKSCAN2
chr10	109037500	109837500	14.7538	0.42761	0.707508	AL390123.1,BTF3P15,PHB2P1,RNU5B-6P,RNU6-839P,RPL21P91,XIAPP1
chr19	2912500	3262500	14.7534	0.0323304	0.207842	AC005262.1,AC005262.2,AC005264.1,AC005944.1,AC006277.1,AC119403.1,AES,CELF5,GNA11,GNA15,KF456478.1,NCLN,S1PR4,TLE2,TLE6,ZNF57,ZNF77
chr2	175325000	176087500	14.7422	0.241842	0.517497	AC016751.1,AC016751.2,AC093459.1,EVX2,EXTL2P1,LNPK
chr11	72262500	72462500	14.7381	0.0447255	0.152753	AP000593.1,AP000593.3,AP002892.1,AP002892.2,AP003785.1,CLPB
chr10	7525000	7787500	14.7326	0.0661032	0.19748	AL445070.1,ITIH2,ITIH5,KIN
chr3	39475000	40150000	14.7307	0.361053	0.611295	MOBP,MYRIP,NFU1P1,RNU4-56P
chr1	66512500	66737500	14.7261	0.0606483	0.16182	AL139147.1,MIR3117,SGIP1
chr5	179137500	179500000	14.7075	0.268329	0.436051	AC109479.1,AC109479.2,AC109479.3,AC136628.1,ADAMTS2,U4
chr8	51562500	51662500	14.6965	0.6234	0.778245	PXDNL
chr7	116875000	117237500	14.6938	0.108055	0.202692	AC002542.1,AC002543.1,AC106873.1,CAPZA2,MIR6132,RNA5SP239,ST7,ST7-AS1,ST7-AS1_1,ST7-AS1_2,ST7-AS2,ST7-AS2_1,ST7-OT3_1,ST7-OT3_2,ST7-OT3_3,ST7-OT4,ST7-OT4_1,ST7-OT4_2,ST7-OT4_3,ST7-OT4_4,TPM3P1,Y_RNA
chr3	10337500	10762500	14.693	0.189614	0.466724	ATP2B2,ATP2B2-IT1,ATP2B2-IT2,LINC00606,MIR885
chr5	170075000	170462500	14.6757	0.175211	0.555523	AC034199.1,C5orf58,CTD-2270F17.1,DOCK2,FOXI1,KCNIP1,KCNMB1,KRT18P41,LCP2,LINC01187,LINC01366
chr16	85150000	85750000	14.6712	0.0130964	0.27237	AC018695.2,AC018695.6,AC092127.1,AC092127.2,AC133540.1,C16orf74,COX6CP16,GINS2,GSE1,LINC00311,MIR1910,MIR5093,RN7SL381P
chrX	65512500	66162500	14.645	-0.248072	0.823389	AL034397.1,AL034397.2,AL034397.3,AL139276.1,AL450487.1,AL450487.2,EIF4BP9,ETF1P3,FRMD8P1,LAS1L,MIR223,MSN,NANOGP9,VSIG4
chr16	68512500	69125000	14.6421	0.0117037	0.223605	AC009027.1,AC009137.1,AC009137.2,AC099314.1,AC126773.1,AC126773.2,AC126773.3,AC126773.4,CDH1,CDH3,CHTF8,FTLP14,HAS3,HSPE1P5,RNA5SP429,RNU4-36P,RNU6-898P,RPS2P45,TANGO6,U7,Y_RNA,ZFP90,snoU109
chr2	179462500	179812500	14.6236	0.336112	0.576254	ZNF385B
chrX	37912500	38662500	14.6125	0.0243194	0.314712	AF241726.1,AF241726.2,AL121578.1,AL121578.2,AL121578.3,AL606748.1,FTLP16,HYPM,MIR548AJ2,OTC,RNU7-7P,RPGR,SNORA31,SRPX,SYTL5,TDGF1P1,TSPAN7,UBTFL11
chr8	95800000	96225000	14.6082	0.224743	0.358138	AC007992.1,AC007992.2,AC012339.1,AC012339.2,AP003465.2,C8orf37-AS1,GDF6
chr7	101512500	102250000	14.6066	0.126448	0.423829	AC005072.1,AC005086.1,AC005086.2,AC005086.3,AC005086.4,AC005096.1,COL26A1,CUX1,LINC01007,MYL10,SNORA48
chr3	42225000	42512500	14.601	0.193553	0.30242	AC018358.1,AC092047.1,CCK,EIF4BP4,LYZL4,SALL4P6,TRAK1,VIPR1,VIPR1-AS1
chr2	131350000	131825000	14.5808	0.282661	0.492588	AC073869.1,AC073869.10,AC073869.2,AC073869.3,AC073869.4,AC073869.5,AC073869.6,AC073869.7,AC073869.8,AC073869.9,AC093724.1,AC093838.1,AC103564.3,C2orf27A,C2orf27B,CCDC74A,GNAQP1,GRAMD4P8,LINC01087,LINC01120,MED15P3,MED15P4,MIR4784,MTATP6P4,MTCO1P18,MTCO2P18,MTCO3P18,MTCYBP10,MTND1P26,MTND2P18,MTND4P21,MTND5P23,MTND6P10,MZT2A,NOC2LP2,PLEKHB2,POTEKP,RHOQP2,RNU6-617P,TUBA3D,WTH3DI
chr10	88787500	89237500	14.5661	0.121093	0.347132	ACTA2,ACTA2-AS1,AL157394.1,AL513533.1,ANKRD22,CH25H,FAS,FAS-AS1,LIPA,LIPM,MIR4679-1,MIR4679-2,PTCD2P2,STAMBPL1
chr1	21612500	22062500	14.5605	-0.0303363	-0.345907	AL590103.1,AL590556.1,AL590556.2,CDC42,CDC42-IT1,CELA3A,CELA3B,HSPG2,LDLRAD2,LINC00339,LINC01635,RAP1GAP,RN7SL186P,RN7SL386P,RNU6-1022P,RNU6-776P,USP48
chr1	6487500	6687500	14.5596	-0.00211984	-0.186936	AL591866.1,DNAJC11,KLHL21,NOL9,PHF13,PLEKHG5,RNU6-731P,TAS1R1,THAP3,ZBTB48
chr7	5825000	6462500	14.558	0.0998424	0.541833	AC004895.1,AIMP2,ANKRD61,CCZ1,CYTH3,DAGLB,EIF2AK1,FAM220A,KDELR2,OCM,PMS2,RAC1,RN7SL556P,RN7SL851P,RNU6-218P,RPSAP73,RSPH10B,SNORA80D,USP42,Y_RNA,ZNF815P
chr9	126862500	127237500	14.5513	0.0406623	0.249915	AL450263.1,ANGPTL2,GARNL3,RALGPS1,ZBTB34
chr22	40862500	41287500	14.546	-0.034156	-0.118757	AL035658.1,AL035681.1,AL080243.1,AL080243.2,CHADL,EP300,EP300-AS1,L3MBTL2,LRRC37A14P,MIR1281,MIR6889,Metazoa_SRP,RANGAP1,RBX1,RNU6-375P,RNU6-379P,XPNPEP3,Y_RNA
chr11	131000000	131712500	14.5453	0.294053	0.506744	AP002856.1,AP002856.2,AP002856.3,AP002856.4,AP003025.1,AP003025.2,NTM,NTM-AS1,RN7SL167P,RNU6ATAC12P
chr4	36450000	37462500	14.5355	0.425997	0.772305	AC125336.1,AL136537.1,AL136537.2,C4orf19,LINC02505,MIR4801,NWD2
chr11	67537500	67812500	14.5312	0.0480931	0.137152	ACY3,ALDH3B2,ALG1L8P,AP001184.1,AP003385.1,AP003385.2,AP003385.3,AP003385.4,AP003385.5,AP003385.6,C11orf72,DOC2GP,FAM86C2P,GSTP1,NDUFV1,NUDT8,OR7E11P,TBX10,UNC93B5
chr17	9037500	9887500	14.5197	0.149501	0.337364	AC005695.1,AC005695.2,AC005695.3,AC027045.1,AC027045.2,AC027045.3,AC087501.1,AC087501.2,AC087501.3,AC087501.4,AC087501.5,AC118755.1,AC118755.2,CFAP52,DHRS7C,GLP2R,GSG1L2,NPM1P45,NTN1,STX8,USP43
chrX	89475000	89837500	14.506	0.0382188	0.540127
chr17	3037500	3600000	14.4964	0.0490599	0.299732	AC025125.1,AC027796.3,AC027796.5,AC087498.1,AC087498.2,AC090282.1,AC090282.2,ASPA,OR1A1,OR1A2,OR1D2,OR1D4,OR1D5,OR1E1,OR1E2,OR1E3,OR1G1,OR1P1,OR3A1,OR3A2,OR3A3,OR3A4P,RAP1GAP2,SPATA22,TRPV1,TRPV3
chr22	43900000	44762500	14.4706	-0.0133758	-0.330737	AL023973.1,AL031595.1,AL031595.2,AL031595.3,AL033543.1,AL035398.1,ANP32BP2,ARHGAP8,KIAA1644,KRT18P23,LINC00207,LINC00229,LINC01656,MRPS18CP6,PARVB,PARVG,PNPLA3,PRR5,PRR5-ARHGAP8,RTL6,SAMM50,Z85994.1,Z85994.2
chr10	121725000	122037500	14.4705	0.186069	0.461236	AC025947.1,AL731566.1,AL731566.2,ATE1,ATE1-AS1,NSMCE4A,TACC2,Y_RNA,ZNRD1-AS1_2
chr15	100625000	100912500	14.4695	-0.0546953	-0.13796	AC015712.1,AC015712.2,AC015712.3,AC015712.4,AC015712.5,AC015712.6,AC015712.7,AC087762.1,AC087762.2,AC090695.1,ALDH1A3,ASB7,Y_RNA
chr3	113037500	113412500	14.4651	0.217015	0.482867	AC026348.1,AC078785.1,AC078785.2,AC078785.3,BOC,CFAP44,CFAP44-AS1,LINC02044
chr14	69825000	70525000	14.4635	0.248736	0.735811	ADAM20,ADAM20P1,ADAM21,ADAM21P1,AL160191.1,AL160191.2,AL160191.3,AL356804.1,AL357153.2,COX16,RNU2-51P,RNU6-659P,RPL7AP6,SLC8A3,SMOC1,SYNJ2BP,SYNJ2BP-COX16
chr1	219887500	220287500	14.4574	0.278291	0.683656	AL445435.1,AURKAPS1,BPNT1,EPRS,IARS2,KF455155.1,MIR194-1,MIR215,MIR664A,MORF4L1P1,RAB3GAP2,RPS15AP12,SLC30A10,SNORA36B,U3
chr1	173425000	173825000	14.4556	0.0743966	0.36978	AL139142.1,AL645568.1,ANKRD45,BX248409.1,CENPL,DARS2,KLHL20,PRDX6,RN7SKP160,SLC9C2,TEX50,Y_RNA
chrX	20525000	21800000	14.429	-0.0426722	0.475041	AL807742.1,BX088723.1,CNKSR2,KLHL34,RARRES2P3,RNU6-133P,SMPX
chr20	45487500	45775000	14.4214	0.078233	0.360837	AL031663.1,AL031663.2,CCNB1IP1P2,EPPIN,EPPIN-WFDC6,HNRNPA1P3,HSPD1P21,MIR3617,RNA5SP485,RPL5P2,RPS2P7,SPINT3,SPINT4,SPINT5P,WFDC10A,WFDC10B,WFDC11,WFDC13,WFDC3,WFDC6,WFDC8,WFDC9
chrX	109412500	110062500	14.4213	-0.149232	-0.409112	ACSL4,AL118496.1,AL118496.2,GUCY2F,KCNE5,MIR652,NXT2,RPS5P7,TMEM164,Y_RNA
chr7	40212500	40650000	14.4004	0.227809	0.430665	AC004988.1,SUGCT
chr7	40650000	41712500	14.3924	0.236616	0.588919	AC005160.1,INHBA,INHBA-AS1,LINC01449,LINC01450,SUGCT
chr9	32625000	32975000	14.3874	0.210573	0.575077	AL157884.1,AL157884.2,AL157884.3,AL589642.1,AL589642.2,APTX,ASS1P12,BOLA3P4,SNRPCP1,TAF1L,TMEM215,Y_RNA
chr9	97375000	97662500	14.371	0.0879223	0.224351	AL162385.1,AL162385.2,AL512590.1,AL512590.3,CCDC180,NCBP1,TDRD7,TMOD1,TSTD2
chr11	75725000	76175000	14.3708	0.00271324	-0.250136	AP001922.1,AP001922.3,AP002340.1,AP003031.1,AP003031.2,AP003168.1,AP003168.2,DGAT2,MOGAT2,PPP1R1AP1,RN7SL786P,RNA5SP344,UVRAG,Y_RNA
chr2	112050000	112562500	14.3691	0.0353811	0.32523	AC012442.3,AC092645.1,AC115115.1,FBLN7,NDUFB4P6,POLR1B,RGPD8,TMEM87B,TTL,ZC3H6,ZC3H8
chrX	76500000	77450000	14.3661	0.223116	0.648603	FGF16,MIR325,MIR325HG,MIR384,RNA5SP508,RNA5SP509,SPRYD7P1,TRAPPC13P1
chr1	36512500	37400000	14.362	0.251425	0.463189	AC117945.1,AC117945.2,AL031430.1,AL353604.1,AL596257.1,FTLP18,GRIK3,MIR4255,RNA5SP43,RNU6-636P,RPS29P6
chr11	56787500	57275000	14.3508	0.226565	0.572739	AP001521.1,AP001521.2,AP001803.2,AP002826.1,APLNR,FADS2P1,LRRC55,OR5AK1P,OR5AK2,OR5AK3P,OR5AK4P,OR5G3,OR5G4P,OR5G5P
chrX	73787500	74637500	14.3427	-0.0179474	0.441995	AC004386.1,AC004386.2,AL139400.1,AL353804.1,AL353804.2,AL359740.1,AL627389.1,BMP2KL,DDX3P1,DDX3P2,FTX,FTX_1,FTX_2,FTX_3,FTX_4,FTX_5,FXYD6P3,HNRNPA1P25,JPX,JPX_1,JPX_2,MIR374A,MIR374B,MIR374C,MIR421,MIR545,MKRN5P,PABPC1P3,RAB11FIP1P1,RLIM,RN7SL648P,RN7SL790P,RPS7P14,RPSAP14,SLC16A2,THAP12P1,TSIX,UHRF2P1,USMG5P1,XIST,XIST_intron,Xist_exon1,Xist_exon4,Z83843.1,ZCCHC13
chr14	66325000	67150000	14.333	0.114192	0.25677	AL049835.1,AL133241.1,AL359232.1,CCDC196,GPHN
chr3	150887500	151125000	14.3329	0.114003	0.17777	AC020636.1,AC020636.2,CLRN1,CLRN1-AS1,MED12L,MINDY4B
chr18	46312500	46700000	14.3319	0.181867	0.228042	AC015959.1,LOXHD1,RNF165,ST8SIA5
chr7	23762500	24250000	14.3308	0.183588	0.287396	AC003087.1,AC004485.1,RNA5SP228,STK31,TPT1P7
chr5	171337500	171850000	14.3195	0.193754	0.426497	AC011410.1,AC091980.1,FGF18,MIR3912,NPM1,RN7SL339P,RPL10P8,RPSAP71,SMIM23,SNORA70J
chrX	21800000	22212500	14.3162	-0.0976025	-0.383513	MBTPS2,PHEX,PHEX-AS1,SMS,U73023.1,U73479.1,YY2,Y_RNA
chr8	67537500	67825000	14.3152	0.205234	0.463216	AC022861.1,AC022874.1,CPA6
chr1	31150000	31575000	14.3044	0.142726	0.263018	AC114488.1,AC114495.2,AC209007.1,AL451070.1,FABP3,LINC01225,LINC01226,NKAIN1,RNU6-40P,SERINC2,SNRNP40,Y_RNA,ZCCHC17
chr4	25425000	25737500	14.2968	0.364841	0.444264	AC092436.1,AC092436.2,AC092436.3,AC133963.1,AC133963.2,MTCO3P44,MTND3P5,MTND4LP22,MTND4P9,RNU7-126P,RPS29P11,SLC34A2
chr12	126925000	128587500	14.2855	0.0507405	0.43643	AC023595.1,AC025252.1,AC025252.2,AC048347.1,AC061709.1,AC061709.2,AC068787.1,AC073913.1,AC073913.2,AC079949.1,AC079949.2,AC087894.1,AC087894.2,AC087894.3,AC090424.1,LINC00507,LINC00508,LINC02368,LINC02369,LINC02375,LINC02376,LINC02393,LINC02405,LINC02411,LINC02441,MIR3612,MIR4419B,RNU1-104P,TMEM132C,Y_RNA
chr22	24287500	24612500	14.2759	0.0433186	0.304288	ADORA2A,ADORA2A-AS1,AP000355.1,AP000356.1,GGT1,GUCD1,LRRC75B,SNRPD3,SPECC1L,SPECC1L-ADORA2A,UPB1
chrX	136987500	137087500	14.2712	0.643138	0.814166	AL390879.2,GPR101
chr10	69475000	70075000	14.2593	0.262011	0.4187	AC024601.1,AL450311.1,AL450311.2,C10orf35,COL13A1,H2AFY2,MTATP6P23,MTCO1P23,MTCO2P23,MTND1P20,MTND2P15,NEUROG3,RPL5P26,TMEM256P1,TSPAN15
chr13	30887500	31112500	14.2523	0.358159	0.650033	AL353680.1,LINC01066,MEDAG,TEX26,TEX26-AS1,WDR95P
chr5	53425000	54225000	14.2379	0.177225	0.43284	AC025175.1,ARL15,ASS1P9,FST,LINC02105,MIR4459,MIR581,NDUFS4,RN7SL801P,RNU6-272P
chr20	22700000	23300000	14.2352	0.0699091	0.30538	AL049651.1,AL049651.2,AL118508.1,AL118508.2,AL118508.3,AL118508.4,AL158175.1,AL353132.1,CD93,CYB5AP4,KRT18P3,LINC00656,RNA5SP478,SSTR4,THBD
chr11	67975000	68562500	14.2266	0.00527695	-0.232314	AC004923.4,ALDH3B1,AP002807.1,AP002992.1,C11orf24,CHKA,KMT5B,LRP5,MIR4691,MIR6753,MIR7113,NDUFA3P2,NDUFS8,OR7E1P,PPP6R3,TCIRG1,UNC93B1
chr22	39175000	39362500	14.2265	0.0123074	0.113789	AL022326.1,AL031590.1,PDGFB,RPL3,SNORD43,SNORD83A,SNORD83B,SYNGR1
chr9	105187500	105475000	14.2259	0.0491471	0.153849	FSD1L,SLC44A1
chr8	125712500	126400000	14.2247	0.17052	0.396259	AC016074.1,AC024681.1,AC024681.2,AC087667.1,KNOP1P5,LINC00861,RFPL4AP5,RNU6-442P,SOD1P3
chr1	176350000	176887500	14.2202	0.264338	0.443006	ASTN1,MORF4L1P7,PAPPA2,PTP4A1P7
chr18	14450000	15012500	14.2121	0.147321	0.478164	ANKRD30B,AP005058.1,AP005121.1,AP005121.2,AP005242.2,AP005242.4,AP006261.1,AP006565.1,CXADRP3,FGF7P1,GRAMD4P7,GTF2IP8,LINC01443,LINC01444,LINC01906,MIR3156-2,OR4K7P,OR4K8P,POTEC,RNU6-1021P,RNU6-1210P,VN1R74P
chr5	154475000	154612500	14.2004	0.165775	0.313803	AC026688.1,AC026688.2,CIR1P1,HAND1,MIR3141
chr7	148200000	148512500	14.1919	0.221887	0.487871	AC006974.1,AC083849.1,CNTNAP2,RN7SL72P,U3
chr2	17375000	17612500	14.1886	0.251623	0.608325	PSMC1P10,RAD51AP2,VSNL1
chr11	32312500	32737500	14.1869	0.094511	0.311463	CCDC73,EIF3M,HNRNPA3P9,THEM7P,WT1,WT1-AS,WT1-AS_1,WT1-AS_2,WT1-AS_3,WT1-AS_6,WT1-AS_7,WT1-AS_8
chr17	5537500	6425000	14.1746	0.113834	0.473672	AC005668.1,AC006236.1,AC055872.1,AC104770.1,AIPL1,NLRP1,RNU6-1264P,WSCD1
chr12	87112500	87962500	14.1738	-0.0443292	-0.418568	AC079598.1,AC079598.2,AC079598.3,AC079598.4,AC079598.5,CYCSP30,LINC02258,RPL23AP68,RPS4XP15
chr10	120950000	121725000	14.1612	0.262719	0.357646	AC009988.1,AC010998.1,AC010998.3,FGFR2,LINC01153,RN7SKP167,RPL19P16,RPS15AP5
chr4	175575000	175912500	14.1519	0.270813	0.428679	AC097537.1,ADAM20P2,GPM6A
chr11	64350000	64712500	14.1403	-0.00490614	-0.294837	AP001092.1,AP003774.1,AP003774.2,AP003774.3,AP005273.1,AP006288.1,CCDC88B,MIR1237,NRXN2,RPS6KA4,SLC22A11,SLC22A12
chr15	62287500	63050000	14.133	0.236171	0.403642	AC032011.1,AC079328.1,AC079328.2,AC100839.1,AC103740.1,AC103740.2,HMGN1P26,MGC15885,MIR190A,MIR6085,MIR8067,TLN2,TPM1
chr17	60075000	60700000	14.1292	-0.038916	-0.217647	AC011921.1,AC011921.2,AC011921.3,AC025048.1,AC025048.2,AC025048.3,AC025048.4,AC025048.5,AC025048.6,AC104763.1,AC104763.2,AC104763.3,APPBP2,BCAS3,C17orf64,CA4,FAM106DP,HEATR6,LINC01999,PPM1D,RN7SL606P,RNU6-623P,RPL12P38,RPSAP66,SCARNA20,USP32,WFDC21P
chr2	215962500	216537500	14.1244	0.224844	0.404562	AC012513.1,AC012513.2,AC012513.3,AC069155.1,AC098820.1,AC098820.2,AC098820.3,LINC01963,MARCH4,MREG,PECR,POLHP1,RPL37A,SMARCAL1,TMEM169,XRCC5,Y_RNA
chr17	22362500	27037500	14.1063	0.130159	nan	AC069061.1,AC069061.2,AC131055.1,AC131055.2,AC131274.1,AC131274.2,AC131274.3,AC131274.4,AC132825.1,AC132825.2,AC132825.3,AC132825.4,AC132825.5,AC132825.6,AC132825.7,AC132825.8,AC209154.1,FLJ36000,GTF2IP6,MTATP6P3,MTCO3P13,MTCYBP13,MTND1P15,MTND2P13,MTRNR2L1,NMTRS-TGA3-1,PDLIM1P3
chr2	135187500	135850000	14.1057	0.247934	0.681815	AC011893.1,AC064850.1,LCT,MCM6,MIR128-1,R3HDM1,RNU6-512P,UBXN4,Y_RNA,ZRANB3
chr8	123412500	123762500	14.1022	0.13588	0.197919	AC090193.1,AC090193.2,ANXA13,ATAD2,FBXO32,KLHL38,RN7SKP155,U4,WDYHV1
chr1	220287500	220812500	14.0922	0.208227	0.396579	AC096644.1,AC096644.2,AC096644.3,AC096644.4,AL451081.1,AL451081.2,C1orf115,HDAC1P2,MARC1,MARC2,MARK1,PRELID3BP1,RN7SL464P,XRCC6P3
chr21	45162500	45462500	14.0905	0.0652833	0.136457	ADARB1,BX322557.1,BX322557.2,BX322559.1,BX322562.1,COL18A1,COL18A1-AS1,COL18A1-AS2,LINC00205,LINC00315,LINC00316,LINC00334,MTCO1P3,POFUT2
chr2	62887500	63550000	14.0876	0.205625	0.354934	AC007098.1,AC009501.1,AC009501.2,AC009501.3,AC016734.2,AC074367.1,DBIL5P2,EHBP1,Metazoa_SRP,OTX1,WDPCP
chr20	46775000	47162500	14.0775	0.169407	0.272194	AL022342.1,AL121776.1,AL354766.1,AL354766.2,EYA2,GAPDHP54,RN7SKP33
chrX	39687500	40512500	14.0671	-0.284879	-0.467881	AC091806.1,AC091807.1,AC091810.1,AC092198.1,AL592164.1,BCOR,GAPDHP1,MIR1587,RN7SL732P,RPS11P7,Y_RNA
chr5	168250000	168687500	14.0507	0.320132	0.541137	AC011365.2,FBLL1,MIR103A1,MIR103B1,PANK3,RARS,RPL10P9,SLC2A3P1,SLIT3,TENM2,WWC1
chr20	36950000	37162500	14.0347	0.0802474	0.133346	AL136172.1,MROH8,RBL1,RPS27AP3,RPS3AP3,SAMHD1
chr10	13600000	14475000	14.0289	0.140107	0.354958	AC044781.1,AL157392.1,AL157392.2,AL157392.3,AL157392.4,AL157392.5,AL157896.1,FRMD4A,MIR1265,MIR4293,Metazoa_SRP,NUTF2P5,PRPF18,RNA5SP301
chr12	32025000	32362500	14.0229	-0.197647	-0.378966	AC016954.1,AC026356.1,AC026356.2,AC048344.1,AC048344.2,AC048344.3,AC048344.4,BICD1
chr3	190800000	191087500	14.0138	0.234778	0.323006	AC092952.1,GMNC
chr17	44412500	44712500	14.0072	0.0771045	0.142377	AC091152.2,AC091152.3,AC091152.4,AC103703.1,CCDC43,DBF4B,FZD2,GPATCH8,LINC01180,MEIOC,SMCO4P1
chr11	34512500	34912500	13.9793	0.185222	0.411205	AC087783.1,AC087783.2,AL137224.1,AL359999.1,APIP,EHF,ELF5
chrX	152612500	152737500	13.9734	0.812247	1.76022	AC244102.2,CSAG1,CSAG2,CSAG4,GABRQ,MAGEA12,MAGEA2B,MAGEA3
chrX	77450000	78112500	13.9707	-0.116816	0.806122	AL356235.1,ATP7A,ATRX,COX7B,FABP5P15,FGF16,MAGT1,PGAM4,PGK1,RN7SL460P,RNU6-854P
chr20	20837500	21625000	13.9665	0.122238	0.408471	AL117332.1,AL121590.1,AL121759.1,AL121759.2,AL133325.1,AL133325.2,AL133325.3,AL133465.1,AL158013.1,GSTM3P1,KIZ,KIZ-AS1,LINC00237,LINC01726,LINC01727,MRPS11P1,NKX2-2,NKX2-2-AS1,NKX2-4,RN7SKP140,RNA5SP477,RPL24P2,RPS15AP1,XRN2,ZNF877P
chr16	22575000	23087500	13.9364	0.115582	0.269013	AC009021.1,AC009021.2,AC106788.1,AC127459.1,AC127459.2,AC127459.3,AC130466.1,HS3ST2,USP31
chr1	175050000	175387500	13.9352	0.100303	0.260867	AL008626.1,KIAA0040,RPS29P4,TNN,TNR,Z94057.1
chr10	98075000	98412500	13.878	0.135759	0.350917	AL139241.1,AL355301.1,LOXL4,MIR1287,PYROXD2,R3HCC1L
chr10	73200000	73750000	13.8716	-0.0025419	-0.17946	AC022400.3,AC022400.4,AC022400.5,AC022400.7,AC073389.1,AC073389.2,AC073389.3,AGAP5,AL512656.1,ANXA7,BMS1P4,CFAP70,DNAJC9,DNAJC9-AS1,DUSP8P5,EIF4A2P2,FAM149B1,GLUD1P3,MRPS16,MSS51,MYOZ1,PPP3CB,PPP3CB-AS1,RNA5SP320,RNU6-833P,RNU6-883P,RPL26P6,RPS26P41,SEC24C,SYNPO2L,USP54,Y_RNA
chr12	19687500	21275000	13.8713	0.0260406	-0.192051	AC011604.1,AC011604.2,AC022335.1,AC024901.1,AC112777.1,AC129102.1,AEBP2,LINC02398,LINC02468,PDE3A,RNU1-146P,SLCO1A2,SLCO1B1,SLCO1B3,SLCO1B7,SLCO1C1,TCP1P3,UBE2L2
chr1	181425000	182050000	13.8629	0.11552	0.210003	AL161734.1,CACNA1E,Metazoa_SRP,RN7SKP229,RNA5SP70
chr15	91300000	92100000	13.8585	0.145356	0.489956	AC105109.1,AC107958.1,AC107958.2,AC107958.3,CRAT37,SLCO3A1,SV2B
chr10	25662500	26262500	13.8558	0.108404	0.361866	AL358612.1,GAD2,HIRAP1,LINC00836,MYO3A,RNA5SP306,RNU6-632P
chr2	86162500	86437500	13.8525	0.163406	0.219044	AC009309.1,IMMT,MIR4779,MRPL35,REEP1,SNORA19,U8
chr19	33475000	33750000	13.8218	0.211615	0.290511	AC010485.1,CHST8,PEPD,RPL21P131
chrX	76125000	76500000	13.821	0.0397673	0.219139	AC233981.1,AC233981.2,LDHBP2,MAGEE1,PBDC1,RNU6-867P
chr7	36400000	37187500	13.819	0.0727453	0.224946	AC006960.2,AC007349.1,AC007349.2,AC007349.3,AC007349.4,ANLN,AOAH,AOAH-IT1,ELMO1,ELMO1-AS1,MIR1200,NPM1P18,RPS17P13
chr1	165962500	166800000	13.8183	0.289847	0.591808	AL390115.1,AL583804.1,AL596087.1,AL596087.2,AL606495.1,AL626787.1,CNN2P10,FAM78B,FMO10P,FMO11P,FMO7P,FMO8P,FMO9P,LINC01675,MIR921,RNA5SP64,RPL4P2
chr10	4787500	5387500	13.7935	0.202967	0.686262	AKR1C1,AKR1C2,AKR1C3,AKR1C4,AKR1C5P,AKR1C6P,AKR1C7P,AKR1C8P,AKR1E2,AL355303.1,AL391427.1,AL683826.1,ARL4AP3,LINC02561,RPL26P28,U8,UCN3
chr7	100825000	101325000	13.7905	0.103033	0.414909	AC006329.1,AC006329.2,AC105446.1,AC254629.1,ACHE,AP1S1,AZGP1P2,CLDN15,DGAT2L7P,EPHB4,FIS1,IFT22,LNCPRESS1,MIR4653,MIR6875,MOGAT3,MUC12,MUC17,MUC3A,NAT16,PLOD3,RN7SKP54,RN7SL549P,RNU6-1104P,RPS29P15,RPSAP46,SERPINE1,SLC12A9,SLC12A9-AS1,SRRT,TRIM56,TRIP6,UFSP1,VGF,ZNHIT1
chr15	41425000	42125000	13.7797	0.00264339	-0.25139	AC016134.1,AC020659.1,AC020659.2,AC039056.1,AC039056.2,AC073657.1,AC073657.2,EHD4,EHD4-AS1,ELOCP2,ITPKA,JMJD7,JMJD7-PLA2G4B,LTK,MAPKBP1,MGA,MIR4310,MIR626,PLA2G4B,PLA2G4D,PLA2G4E,PLA2G4E-AS1,RNA5SP393,RNU6-1169P,RPAP1,RTF1,SPTBN5,TYRO3
chr3	130162500	130650000	13.7755	0.35575	0.568056	AC093004.1,COL6A4P2,COL6A5,COL6A6,ENPP7P3,SNRPCP8
chrX	78537500	79475000	13.772	-0.194853	-0.550003	AL009028.1,CTHRC1P1,GPR174,ITM2A,KIF4CP,LPAR4,MIR4328,P2RY10,P2RY10P2,PPATP2,RPL7P54,RTL3,UBE2V1P7
chr10	90850000	91325000	13.7655	0.0343174	0.440269	AL365434.1,AL365434.2,ANKRD1,DDX18P6,HTR7,LINC00502,NUDT9P1,PCGF5,RNU6-740P,RPP30,Y_RNA
chr17	40862500	41675000	13.7556	0.0281934	0.180377	AC003958.1,AC003958.2,AC004231.1,AC004231.3,AC006070.1,AC019349.1,AC130686.1,KRT12,KRT13,KRT14,KRT15,KRT16,KRT17,KRT19,KRT20,KRT23,KRT31,KRT32,KRT33A,KRT33B,KRT34,KRT35,KRT36,KRT37,KRT38,KRT39,KRT40,KRT41P,KRT42P,KRT43P,KRT9,KRTAP1-1,KRTAP1-3,KRTAP1-4,KRTAP1-5,KRTAP16-1,KRTAP17-1,KRTAP2-1,KRTAP2-2,KRTAP2-3,KRTAP2-4,KRTAP2-5P,KRTAP29-1,KRTAP3-1,KRTAP3-2,KRTAP3-3,KRTAP3-4P,KRTAP4-1,KRTAP4-11,KRTAP4…
chr3	132750000	133375000	13.7398	0.2002	0.304219	AC079942.1,NPHP3-AS1,TMEM108,TMEM108-AS1
chr1	154325000	154975000	13.7391	0.0271159	0.269481	ADAR,AL162591.1,AL162591.2,AL162591.3,AL451085.1,AL451085.2,AL592078.1,AQP10,ATP8B2,CHRNB2,CKS1B,IL6R,KCNN3,Metazoa_SRP,PBXIP1,PMVK,PSMD8P1,PYGO2,RNU7-57P,RPSAP17,SHC1,SHE,TDRD10,UBE2Q1,UBE2Q1-AS1
chr19	41175000	41662500	13.7314	0.0642585	0.449863	AC011462.1,AC011462.2,AC011462.3,AC011462.4,AC011510.1,AC243960.1,AC243960.2,AC243960.3,AC243960.4,AC243960.5,AC243960.7,AXL,B3GNT8,B9D2,BCKDHA,CCDC97,CEACAM21,CEACAM4,CEACAMP3,CYP2S1,DMAC2,DNAJC19P2,DNAJC19P3,ERICH4,EXOSC5,HNRNPUL1,LINC01480,Metazoa_SRP,PCAT19,PLEKHA3P1,RN7SL34P,RN7SL718P,TGFB1,TMEM91
chr10	98725000	99325000	13.7297	0.157265	0.268004	ARL5AP2,HPSE2,MIR6507,RPL7P36
chr4	9687500	10037500	13.7198	0.117386	0.217329	AC005674.1,AC098976.1,AC098976.2,AC108199.1,ALG1L3P,DRD5,FAM86MP,Metazoa_SRP,RNA5SP154,SLC2A9
chr7	134575000	134962500	13.7083	0.024063	0.105548	AC009276.1,AKR1B15,BPGM,CALD1,TUBB3P2
chr5	37412500	37800000	13.7044	0.188864	0.30897	KCTD9P5,RNU6-1190P,RNU6-484P,WDR70
chrX	141550000	142637500	13.6896	0.0616486	0.443154	AC235097.1,AL023773.1,AL023773.2,AL031073.1,AL109620.1,MAGEC1,MAGEC2,MAGEC3,RNA5SP516,SPANXA1,SPANXA2,SPANXA2-OT1,SPANXD
chrX	92287500	92550000	13.6749	-0.00226772	-0.314662	KRT18P11,PCDH11X,SNX3P1X
chr14	69125000	69537500	13.6649	0.0753677	0.163903	AL157996.1,AL359317.1,AL359317.2,AL391262.2,DCAF5,ERH,EXD2,GALNT16,PLEKHD1,SLC39A9,Y_RNA
chr14	37862500	38275000	13.6285	-0.0172561	-0.401938	AL359233.1,AL392023.1,AL392023.2,CLEC14A,LINC00517,SSTR1,TTC6
chr1	162050000	162425000	13.6273	0.183347	0.297247	AL512785.1,AL512785.2,C1orf226,MIR4654,MIR556,NOS1AP,RNA5SP61,SH2D1B,SPATA46
chr13	22787500	23150000	13.6232	0.253647	0.435877	AL157931.1,AL157931.2,BASP1P1,HMGA1P6,IPMKP1,LINC00621,NUS1P2,RFESDP1,RPL7AP73,SNORD36
chr8	71775000	72312500	13.6219	0.216357	0.623837	AC022905.1,AC078906.1,AC104012.1,MSC,MSC-AS1,RPS20P20,TRPA1,U8
chr14	95500000	96037500	13.6027	0.0377189	-0.257088	AL133167.1,AL133467.1,AL133467.2,AL133467.3,AL133467.4,AL137190.1,AL139020.1,GLRX5,LINC02318,SCARNA13,SNHG10,TCL1A,TCL1B,TCL6,TCL6_2,TCL6_3,TUNAR
chr7	98337500	98412500	13.5825	0.0977528	0.286826	BAIAP2L1,RPS3AP26
chr9	132425000	132987500	13.5744	0.0670686	0.192232	AK8,AL445645.1,AL593851.1,BARHL1,CFAP77,DDX31,GFI1B,GTF3C4,MIR548AW,RNU7-21P,SPACA9,TSC1
chr19	18437500	18987500	13.5693	-0.0231689	-0.120866	AC002985.1,AC002985.2,AC005197.1,AC005253.1,AC005253.2,AC005387.1,AC005387.2,AC010335.1,AC010335.2,AC010335.3,C19orf60,CERS1,COMP,COPE,CRLF1,CRTC1,DDX49,ELL,FKBP8,GDF1,HOMER3,ISYNA1,KLHL26,KXD1,RN7SL155P,RN7SL70P,TMEM59L,UBA52,UPF1
chr2	232550000	233262500	13.5686	0.0454342	0.339243	AC064852.1,AC073254.1,AC106876.1,ATG16L1,C2orf82,EEF1B2P7,EFHD1,EIF4E2,GIGYF2,INPP5D,KCNJ13,MIR5001,NEU2,NGEF,RN7SL32P,RN7SL359P,RNU6-107P,TIGD1,Y_RNA
chr1	77550000	78162500	13.5611	0.205696	0.366971	AC103591.1,AC103591.2,AC103591.3,AC138392.1,ACTG1P21,AK5,DNAJB4,FUBP1,GIPC2,HSPE1P25,MIGA1,NEXN,NEXN-AS1,NSRP1P1,RN7SL370P,RNA5SP20,RNA5SP21,RNA5SP22,RNU6-1102P,USP33,ZZZ3
chr15	57337500	57562500	13.5472	-0.153661	-0.300632	AC025271.1,AC025271.2,AC025271.3,AC025271.4,CGNL1,RNU6-844P
chr11	74662500	74887500	13.5365	0.18888	0.368438	AP000560.1,AP001324.1,AP001324.2,AP001324.3,AP001992.1,CHRDL2,MIR4696,POLD3,RN7SKP297,RN7SL239P,RNF169,XRRA1
chr14	37200000	37862500	13.5321	0.0476879	0.422623	AL121790.1,AL121790.2,FOXA1,MIPOL1,RNU6-1277P,RNU6-886P,SNORA42,TTC6
chr20	59550000	59800000	13.5313	0.114656	0.305815	AL121908.1,PHACTR3
chr12	46350000	46675000	13.4969	-0.245706	-0.389747	AC008014.1,AC008035.1,AC025031.1,AC025031.2,AC025031.4,AC025031.5,OR7A19P,SLC38A2
chr14	64625000	64987500	13.488	0.105601	0.209157	CHURC1,CHURC1-FNTB,FNTB,GPX2,MIR7855,PLEKHG3,RAB15,RPPH1-2P,SPTB
chr7	121612500	122037500	13.4739	0.0909065	-0.360226	AC004875.1,PNPT1P2,PTPRZ1,RN7SKP277
chr11	81587500	82287500	13.4564	0.0525825	0.375266	AP002802.1,AP002802.2,MIR4300,MIR4300HG
chr8	9875000	10450000	13.4537	0.199218	0.261046	AC034111.1,AC104964.2,AC112673.1,LINC00599,MIR124-1,MSRA
chr7	22800000	23212500	13.4384	0.0934414	0.193133	AC005082.1,AC005682.1,AK3P3,FAM126A,KLHL7,KLHL7-AS1,NUPL2,RPL12P10,SNHG26,SNORD93,TOMM7
chr1	224912500	225300000	13.4343	0.142957	0.267748	DNAH14
chr2	7112500	7387500	13.4069	0.0631058	0.162418	AC010904.1,AC010904.2,RN7SKP112
chr11	133062500	133850000	13.4062	0.157128	0.348098	AP001979.2,AP003972.1,AP004782.1,OPCML,OPCML-IT1,SPATA19
chr20	50150000	50737500	13.4014	0.0388799	0.337169	AL133230.1,AL161937.1,AL161937.2,AL353653.1,CEBPB,CEBPB-AS1,COX6CP2,LINC01270,LINC01271,LINC01273,MIR1302-5,MIR645,PARD6B,PTPN1,RIPOR3,RN7SL636P,RN7SL672P,RPL36P2,SMIM25,TMEM189,TMEM189-UBE2V1,Y_RNA
chr16	75162500	75425000	13.4009	-0.00564916	0.116868	AC009054.1,AC009054.2,AC009078.1,AC009078.2,AC009078.3,AC009163.4,BCAR1,CFDP1,CTRB1,CTRB2,RNU6-758P,SNORA76,ZFP1
chr20	33337500	33737500	13.3953	-0.0248544	0.308759	ACTL10,AL050349.1,AL121906.1,AL121906.2,BPIFB9P,C20orf144,CBFA2T2,CDK5RAP1,E2F1,NECAB3,PXMP4,SNTA1,ZNF341
chr2	55700000	56175000	13.3863	0.189698	0.571225	AC007743.1,AC007744.1,AC011306.1,EFEMP1,LINC01813,MIR216A,MIR216B,MIR217,MIR217HG,RN7SKP208
chr22	40350000	40862500	13.3846	-0.0793966	-0.218722	ADSL,AL022238.1,AL022238.2,AL022238.3,AL022238.4,AL031594.1,COX6B1P3,DNAJB7,GAPDHP37,JTBP1,MCHR1,MIR4766,MKL1,RPL4P6,SGSM3,SLC25A17,ST13,XPNPEP3,Z98048.1
chr16	1837500	2187500	13.376	-0.00836646	0.0873375	AC005363.1,AC005363.2,AC005606.1,AC005606.2,AC009065.2,AC009065.3,AC009065.5,AC009065.6,AL031722.1,CASKIN1,FAHD1,GFER,HS3ST6,LINC00254,LINC02124,MEIOB,MIR1225,MIR3180-5,MIR4516,MIR6511B1,MSRB1,NDUFB10,NOXO1,NPW,NTHL1,PKD1,RAB26,RN7SL219P,RNF151,RPL3L,RPS2,SLC9A3R2,SNHG19,SNHG9,SNORA10,SNORA64,SNORA78,SNORD60,SYNGR3,TBL3,TRAF7,TSC2,Y_RNA,ZNF598,snoR1
chr15	52800000	53837500	13.3693	0.146622	0.578032	AC016044.1,AC084759.1,EEF1A1P22,LINC02490,RNU2-53P,RNU6-449P,RPSAP55,WDR72
chr10	27712500	28112500	13.3689	0.0769035	0.224579	AL390866.1,ARMC4,MKX,MKX-AS1,MPP7,MRPS21P5,RN7SKP132,RPL36AP55
chr22	17037500	17562500	13.3523	-0.00741452	0.25311	AC005300.1,AC006946.1,AC006946.2,AC006946.3,ADA2,CECR2,CECR3,CECR7,CECR9,CLCP1,DNAJA1P6,FAM32BP,FO681548.1,HDHD5,HDHD5-AS1,IL17RA,LINC01664,RN7SL843P,TMEM121B
chr8	117100000	117300000	13.3461	0.246123	0.441424	AC027419.2,RN7SL826P,SLC30A8
chr1	231762500	232612500	13.3351	0.206424	0.352195	AL353052.1,AL353052.2,BX323014.1,DISC1,DISC1-IT1,DISC2,RN7SL299P,SIPA1L2,TSNAX-DISC1
chr6	131175000	131600000	13.3322	0.368566	0.772209	AKAP7,AL137222.1,ARG1,MED23,RPL21P67
chr2	17887500	18387500	13.3282	0.224275	0.338111	KCNS3,SNORA40
chr17	62362500	62662500	13.3258	0.12299	0.39441	AC008026.1,AC008026.2,AC008026.3,AC080038.1,AC080038.2,EFCAB3,METTL2A,MRC2,RNU7-52P,RPS23P7,TLK2,Y_RNA
chrX	8737500	9737500	13.3187	-0.200885	-0.573864	AC003684.1,AC003685.1,AC003685.2,AC073488.1,AC073488.10,AC073488.11,AC073488.2,AC073488.3,AC073488.4,AC073488.5,AC073488.6,AC073488.7,AC073488.8,AC073488.9,AC074281.1,AC119618.1,DRAXINP1,FAM9A,FAM9B,GPR143,RNA5SP499,TBL1X
chr9	115075000	115575000	13.2951	0.220765	0.460451	AL162425.1,AL355601.1,DEC1,TNC
chr15	88937500	89225000	13.2791	-0.0571976	-0.168663	ABHD2,AC013565.1,AC013565.2,AC013565.3,AC067805.1,AC107954.1,AC124068.1,HMGB1P8,KRT18P47,RLBP1,RNU7-195P
chr2	108862500	109525000	13.2638	0.195042	0.51571	AC073415.1,CCDC138,EDAR,MIR4265,MIR4266,Metazoa_SRP,SH3RF3,SH3RF3-AS1,SNRPGP9
chr16	75812500	77087500	13.2306	0.156853	0.552757	AC010528.1,AC099511.1,AC104151.1,AC105430.1,AC106729.1,AC106734.1,AC108125.1,CNTNAP4,LINC02125,MIR4719,RN7SKP233,RNA5SP430,RPL18P13,SNORD33
chr9	35937500	36337500	13.2303	0.0759331	0.204538	CCIN,CLTA,GLIPR2,GNE,HMGB3P24,Hammerhead_HH9,OR13C6P,OR13C7,OR2AM1P,OR2S1P,OR2S2,PGAM1P2,RECK,RNF38,RNU4-53P,YBX1P10
chr8	98537500	100112500	13.2302	0.265391	0.502705	AC016877.1,AC016877.2,AC016877.3,AC018442.1,AC018442.2,AC018442.3,AC104986.1,AC104986.2,AC107909.1,AC107909.2,AP003467.1,AP003467.2,AP003551.1,AP004289.1,AP004289.2,AP004290.1,COX6C,MIR1273A,MIR599,MIR875,MRPL57P7,OSR2,RGS22,RN7SKP85,RN7SL350P,SNORD77B,STK3,VPS13B,Y_RNA
chr2	68975000	69312500	13.209	0.171188	0.239491	AC112230.1,ANTXR1,GKN1,MIR3126,RNA5SP96,RNU6-1216P
chr12	54225000	54587500	13.2041	-0.127746	-0.459716	AC068789.1,AC078778.1,AC078778.2,AC079313.1,AC079313.2,CBX5,COPZ1,GPR84,GTSF1,HNRNPA1,ITGA5,LINC01154,MIR148B,MIR3198-2,NCKAP1L,NFE2,PDE1B,PPP1R1A,RN7SL390P,RN7SL744P,RNU6-950P,ZNF385A
chr5	72350000	72887500	13.1791	0.13761	0.296083	AC008953.1,AC035140.1,AC063979.1,AC063979.2,AC093278.1,AC093278.2,LINC02056,MIR4804,PTCD2,RPL7P22,TNPO1,YBX1P5,Y_RNA,ZNF366
chr2	177787500	178387500	13.1708	0.29997	0.585773	AC011998.1,AC011998.2,AC011998.3,API5P2,CYCTP,OSBPL6,PDE11A,RBM45,RNU5E-9P,RNU6-629P
chr1	198762500	199250000	13.1553	-0.0186989	-0.24395	AC096631.1,AC096631.2,AC099673.1,LINC01221,LINC01222,MIR181A1,MIR181A1HG,MIR181B1
chr1	103412500	103687500	13.1099	-0.00452127	0.264283	AC095032.1,AC095032.2,AC105272.1,ACTG1P4,AMY1A,AMY1B,AMY2A,AMY2B,RN7SKP285,RNPC3
chr8	22237500	22337500	13.0781	0.212674	0.29371	AC105206.2,MIR320A,PIWIL2,POLR3D
chrX	47125000	47737500	13.0732	-0.273381	-0.57531	AL009172.1,AL009172.2,AL513366.1,AL591503.1,AL591503.2,AL591503.3,ARAF,CDK16,CFP,CXXC1P1,ELK1,INE1,LINC01560,MIR4769,Metazoa_SRP,NDUFB11,NPM1P49,NUS1P1,RBM10,RN7SL785P,RNU12-2P,SNORA11C,SYN1,TIMP1,UBA1,USP11,UXT,UXT-AS1,ZNF157,ZNF41
chr11	124912500	125425000	13.0703	0.146152	0.396181	AP001007.1,AP001007.2,AP001007.3,CCDC15,HEPACAM,HEPN1,KRT18P59,PKNOX2,PKNOX2-AS1,RNU6-321P,SLC37A2,TMEM218
chr17	10912500	11900000	13.0686	0.0929915	0.327657	AC005209.1,AC005725.1,DNAH9,RN7SL601P,SHISA6
chr3	189925000	190387500	13.0686	0.237215	0.437715	CLDN1,CLDN16,MTAPP2,NMNAT1P3,P3H2,P3H2-AS1,RNU6-1109P
chr11	120187500	121200000	13.0641	0.221666	0.397194	7SK,AP001150.1,AP004147.1,ARHGEF12,ELOCP22,GRIK4,HMGB1P42,OAF,POU2F3,TBCEL,TECTA,TMEM136
chr1	245100000	246037500	13.059	0.223399	0.501047	AC104462.1,AC104462.2,AC118555.1,AL589763.1,AL592103.1,DNAJC19P8,EFCAB2,KIF26B,RNU1-132P,SMYD3
chr1	33587500	34762500	13.0587	0.314278	0.46926	AC115286.1,AL121988.1,C1orf94,CSMD2,CSMD2-AS1,GJB4,GJB5,HMGB4,HSPD1P14,MIR552,RNA5SP42,SMIM12
chr1	48550000	48950000	13.0507	0.070389	0.158014	AGBL4,BEND5
chr1	177987500	178287500	13.032	0.1727	0.377758	AL160281.1,AL359075.1,AL359075.2,AL359075.3,RASAL2,RASAL2-AS1
chr10	28662500	29412500	13.0136	0.178685	0.309438	AL355376.1,AL355376.2,BAMBI,C10orf126,LINC00837,LINC01517,LYZL1,RNA5SP308,RNU6-1067P,RNU6-270P,RPL21P93,SVIL-AS1
chr22	45100000	45537500	13.0056	0.0826854	0.581775	AL008718.1,AL008718.2,AL008718.3,AL021391.1,FAM118A,FBLN1,KIAA0930,MIR1249,NUP50,NUP50-AS1,RIBC2,SMC1B,UPK3A,Z82243.1
chr15	66562500	66912500	12.9971	0.0623798	0.119987	AC013564.1,AC110048.1,AC110048.2,LCTL,LINC01169,SMAD6
chr10	8512500	9350000	12.9737	0.0854981	0.342979	AC044784.1,AC044784.2,AL355333.1,CHCHD3P1,KRT8P37,LINC00709,RNA5SP299
chr3	33875000	34387500	12.9712	0.163012	0.450327	AC123023.1,LINC01811
chr15	68337500	68962500	12.9685	0.163692	0.516569	AC027088.1,AC087639.1,ANP32A,CARSP1,CORO2B,ITGA11,MIR4312,NOX5,SPESP1
chr22	42525000	43200000	12.9586	-0.0228371	-0.242463	A4GALT,AL022237.1,AL022476.1,AL049757.1,AL049758.1,ARFGAP3,ATP5L2,BIK,CYB5R3,GOLGA2P4,MCAT,PACSIN2,POLDIP3,RN7SKP80,RNU12,RNU6-513P,RPL5P34,RRP7BP,SCUBE1,SERHL2,TSPO,TTLL1,TTLL12,Y_RNA,Z93241.1
chr10	525000	775000	12.9416	0.162447	0.235894	AL157709.1,AL358216.1,DIP2C,MIR5699,PRR26
chrX	118837500	119412500	12.9397	-0.16417	-0.539647	AC004835.1,AC004835.2,AC004973.1,AC006965.1,AKAP17BP,AL772284.1,AL772284.2,ARL5AP1,HNRNPA1P28,KIAA1210,LINC01285,LONRF3,MRPS17P9,PGRMC1,SLC25A43
chr22	47812500	49725000	12.9283	0.0774384	0.336394	AL008636.1,AL023802.1,AL031593.1,AL117329.1,AL121580.1,BX284656.1,BX284656.2,C22orf34,FAM19A5,FP325330.1,FP325330.2,FP325330.3,LINC01310,MIR3201,MIR3667,MIR4535,RPL35P8,Z82202.1,Z82249.1,Z84468.1,Z97192.1,Z97192.2,Z97192.3
chr1	41225000	41500000	12.9264	0.102329	0.214691	AC093151.1,AC093151.2,AC093151.3,EDN2,FOXO6,RNA5SP45,SCMH1
chr2	43612500	43887500	12.9214	0.0424817	0.187889	ABCG5,ABCG8,AC011242.1,C1GALT1C1L,DYNC2LI1,LRPPRC,PLEKHH2,RN7SKP66,Y_RNA
chr15	89637500	90112500	12.9177	0.0494509	0.301046	AC013787.1,AC027176.1,AC027176.2,AC027176.3,AC079075.1,AC079075.2,AC087284.1,AC092769.1,ANPEP,AP3S2,ARPIN,C15orf38-AP3S2,IDH2,KIF7,MESP1,MESP2,MIR3174,MIR5009,MIR5094,PEX11A,PLIN1,RNU6-1111P,RNU6-132P,RNU7-111P,U7,WDR93,ZNF710,ZNF710-AS1
chr18	59462500	59762500	12.8779	0.356623	0.429138	AC010776.1,AC010776.2,AC010776.3,AC016229.1,AC090213.1,AC098847.1,CCBE1
chr13	41337500	41700000	12.8746	0.068458	0.247347	MIR5006,NAA16,OR7E155P,OR7E36P,OR7E37P,RGCC,RNU6-57P,TUBBP2,VWA8
chr16	79662500	80475000	12.8741	0.0851349	0.228166	AC009159.4,AC022166.1,AC022166.2,AC092130.1,AC105411.1,LINC01228,LINC01229,MAFTRR
chr7	77062500	77325000	12.8534	-0.0216465	-0.148711	AC007000.1,AC007000.2,AC007000.3,AC098851.1,CCDC146,FAM185BP,FGL2,GSAP
chr9	94275000	94637500	12.851	0.177773	0.544392	AL358232.1,AL691447.1,AL691447.2,AL691447.3,FBP1,FBP2,MFSD14B,NUTM2F,PCAT7,RNU6-669P,VDAC1P11,YRDCP1,ZNF169
chr7	77625000	78050000	12.8465	0.227492	0.597739	AC004990.1,APTR,MAGI2,PHTF2,PTPN12,RSBN1L,TMEM60,Y_RNA
chr18	46700000	47012500	12.8463	0.250712	0.438144	AC090241.1,AC090241.2,AC090241.3,AC090311.1,AC090373.1,ELOA3C,ELOA3D,KATNAL2,PIAS2,ST8SIA5
chr4	3925000	4237500	12.8356	0.0844511	0.23093	AC116562.1,AC116562.2,AC116562.3,AC116562.4,AC226119.1,ALG1L7P,ENPP7P9,FAM86EP,OR4D12P,OR7E43P,OR7E99P,OTOP1,TMEM128,UNC93B4
chr1	172462500	172725000	12.8238	0.0879083	0.147445	C1orf105,FASLG,RNU6-693P,SUCO
chr1	65125000	65737500	12.8169	0.171118	0.27578	AC097063.1,AC119800.1,AK4,AL139294.1,COX6CP13,DNAJC6,LEPR,LEPROT,RNU2-15P,RPS29P7
chr2	3325000	3725000	12.7967	0.27131	0.568475	AC010907.1,AC010907.2,AC108488.1,AC108488.2,AC114810.1,AC231981.1,ADI1,ALLC,COLEC11,DCDC2C,EIPR1,GAPDHP48,RNASEH1,RNASEH1-AS1,RPS7,TMSB4XP2,TRAPPC12,TRAPPC12-AS1
chr14	21587500	21812500	12.7959	0.252139	0.533944	AC243972.1,AC243972.3,ARL6IP1P1,OR10G1P,OR10G2,OR4E1,OR4E2,RPL4P1,TRAV1-1,TRAV1-2,TRAV2,TRAV3,TRAV4,TRAV5,TRAV6,TRAV7,TRAV8-1,TRAV9-1,UBE2NP1
chr1	46375000	46775000	12.7951	0.0571836	0.439412	AL136373.1,AL593856.1,ATPAF1,CYP4B1,DMBX1,EFCAB14,EFCAB14-AS1,FAAH,FAAHP1,KNCN,LINC01398,MKNK1,MKNK1-AS1,MOB3C,NENFP1,TEX38
chr19	9875000	10450000	12.7933	-0.0317286	-0.403454	AC008742.1,AC011511.1,AC011511.2,AC011511.3,AC011511.4,AC011511.5,AC020931.1,AC114271.1,ANGPTL6,C19orf66,C3P1,CDC37,COL5A3,DNMT1,EIF3G,FDX2,ICAM1,ICAM3,ICAM4,ICAM5,MIR1181,MIR4322,MIR5589,MRPL4,OLFM2,P2RY11,PDE4A,PPAN,PPAN-P2RY11,RAVER1,RDH8,S1PR2,SNORD105,SNORD105B,TYK2,ZGLP1
chrX	58075000	62887500	12.7687	0.168192	nan	BX322784.1,MTND1P31,MTND2P25,ZFRP1
chr3	124912500	125637500	12.7646	0.130873	0.300469	AC108688.1,DUTP1,HEG1,MIR5092,MUC13,OSBPL11,RNA5SP137,RNU6-230P,RNU6-232P,SLC12A8,SNX4,Y_RNA,ZNF148
chr18	54425000	55025000	12.7621	0.260245	0.468989	AC007673.1,AC090897.2,AC091135.1,AC098848.1,AC098848.2,CCDC68,DYNAP,RAB27B,RPSAP57
chr12	75525000	76062500	12.7558	-0.223904	-0.416904	AC011611.1,AC011611.2,AC011611.3,AC011611.4,AC011611.5,AC011611.6,AC022507.1,AC078820.1,AC078923.1,NAP1L1,PHLDA1,RN7SL734P,RPL10P13,SNORA70
chr22	41637500	42050000	12.7307	-0.12002	-0.229989	AL021453.1,C22orf46,CCDC134,CENPM,HMGN2P10,LINC00634,MEI1,MIR33A,MIR378I,RNU6-476P,RNU6ATAC22P,SEPT3,SHISA8,SLC25A5P1,SNU13,SREBF2,TNFRSF13C,WBP2NL,XRCC6,Y_RNA,Z99716.1
chr7	157425000	158462500	12.7214	0.16802	0.463773	AC005481.1,AC006003.1,AC006372.1,AC006372.2,AC006372.3,AC006372.4,AC011899.1,AC011899.2,AC011899.3,MIR153-2,PTPRN2
chr12	95962500	96562500	12.698	-0.178471	-0.341273	AC007298.1,AC007298.2,AC007513.1,AC008149.1,AC125612.1,AMDHD1,CDK17,CFAP54,ELK3,HAL,LINC02452,LTA4H,RN7SKP11,RN7SL88P,RNU4-24P,YPEL5P3
chr12	30575000	30812500	12.6918	-0.0187818	-0.251674	AC010198.1,CAPRIN2,IPO8,LINC00941
chr2	30712500	31137500	12.6856	0.0645948	0.17588	AC009305.1,AC092569.1,CAPN13,GALNT14
chr1	202162500	202325000	12.6826	0.0108659	0.0435282	LGR6,PTPRVP
chr17	6425000	7025000	12.6765	0.0324153	0.285593	AC004706.1,AC004706.2,AC004706.3,AC004706.4,AC027763.1,AC027763.2,AC040977.1,AC040977.2,AIPL1,ALOX12,ALOX12-AS1,ALOX12P2,BCL6B,C17orf100,C17orf49,FBXO39,KIAA0753,MED31,MIR195,MIR4520-1,MIR4520-2,MIR497,MIR497HG,Metazoa_SRP,PIMREG,PITPNM3,PRAL,RNA5SP435,RNASEK,RNASEK-C17orf49,RPL23AP73,SLC13A5,TEKT1,TXNDC17,XAF1
chr12	59362500	59875000	12.6689	-0.19571	-0.464356	AC079905.1,AC079905.2,AC108721.1,LINC02448,RNU4-20P,RNU6-279P,RNU6-871P,SLC16A7
chr3	13662500	14162500	12.6659	0.19667	0.482689	AC090004.1,AC093495.1,CHCHD4,FGD5P1,LINC00620,TMEM43,TPRXL,VN1R20P,VN1R21P,WNT7A,XPC
chr4	93737500	94175000	12.6561	0.294147	0.67308	AC096746.1,ATOH1,GRID2,RNA5SP164
chr2	152775000	153612500	12.6489	0.267404	0.555547	AC009969.1,AC012501.1,AC012501.2,AC079150.1,AC079150.2,ATP5F1P4,LINC01850,RPL23AP29,RPRM,SNORD56,UBQLN4P2
chr8	36787500	37162500	12.6371	0.0666519	0.305772	AC090453.1,AC092818.1,AC124076.1,KCNU1,SMARCE1P4,TPT1P8
chr8	48100000	48987500	12.6152	0.164029	0.429739	5S_rRNA,AC013701.1,AC022915.1,AC022915.2,AC022915.3,AC026904.1,AC026904.2,AC026904.3,AC026904.4,AC041040.1,AC041040.2,AC104989.1,AC105029.1,EFCAB1,RNU6-295P,SNAI2
chr22	30087500	30537500	12.6125	0.00529633	-0.229892	AC002378.1,AC003071.1,AC003071.2,AC004264.1,AC004264.2,AC004832.1,AC004832.2,AC004832.3,AC004832.4,AC004832.5,AC004832.6,AC004997.1,CASTOR1,CCDC157,HORMAD2,LIF,LIF-AS1,MTFP1,OSM,RNF215,RNU6-564P,SDC4P,SEC14L2,SEC14L3,SEC14L4,SEC14L6,SF3A1,TBC1D10A
chr11	122537500	123087500	12.5916	0.0498516	0.157416	AP000926.1,AP000926.2,AP000926.3,AP002469.1,AP002469.2,AP003040.1,ATP5F1P5,BSX,C11orf63,CLMP,CRTAM,HSPA8,MIR100HG,RNU4-23P,RNU6-592P,SNORD14C,SNORD14D,SNORD14E,UBASH3B,snoU13
chr9	35150000	35537500	12.5829	0.048738	0.185593	AL160274.1,ATP8B5P,RPL36AP33,RUSC2,UNC13B,ZFAND6P1
chr1	117975000	118962500	12.5628	0.20991	0.379842	AL139148.1,PSMC1P12,RNA5SP56,SPAG17,TBX15
chr2	63550000	63962500	12.558	0.108101	0.243596	AC016734.1,AC096664.1,AC096664.2,ACA59,HNRNPA1P66,MDH1,RPS4XP5,UGP2,VPS54,WDPCP
chr2	197775000	198337500	12.5546	0.0724705	0.230879	AC020719.1,BOLL,LINC01923,PLCL1
chrX	108200000	109412500	12.5502	0.275811	0.902529	AL034369.1,AL034403.1,AL035425.1,AL035425.2,AL035425.3,AL035425.4,COL4A5,COL4A6,GUCY2F,IRS4,MIR6087,RNU6-309P,Y_RNA
chr20	53237500	53537500	12.5444	0.0574756	0.152277	AL109930.1,AL354993.1,AL354993.2,PPIAP10,TSHZ2
chr11	61475000	61725000	12.527	0.0741405	0.148267	AP002754.1,AP002754.2,AP003108.1,AP003108.2,AP003108.5,AP003559.1,DAGLA,LRRC10B,MIR4488,PPP1R32,RPLP0P2,SYT7
chr1	200900000	201225000	12.5254	0.135257	0.395816	AC103925.1,AL358473.1,AL358473.2,ASCL5,CACNA1S,IGFN1,INAVA,KIF21B,MROH3P,RNU6-704P,TMEM9
chr19	15125000	15587500	12.516	0.0950745	0.308345	AC003956.1,AC004257.1,AC005776.1,AC005776.2,AC005785.1,AC005785.2,AC006128.1,AC011492.1,AKAP8,AKAP8L,BRD4,CYP4F22,CYP4F23P,EPHX3,ILVBL,MIR1470,MIR6795,NOTCH3,OR10B1P,PGLYRP2,RASAL3,RNU6-782P,WIZ
chr2	146700000	147012500	12.5064	0.0235898	-0.502088	AC062032.1,AC103881.1,LINC01911
chr20	54725000	56250000	12.4998	0.0837469	0.317245	AL160413.1,CBLN4,LINC01440,LINC01441,MC3R,RNA5SP487,RNU4ATAC7P,RPL12P4
chr15	77887500	78287500	12.4898	0.0268759	0.336016	AC090260.1,AC090607.3,AC090607.4,AC104758.1,AC104758.2,AC104758.3,AC104758.4,AC104758.5,ACSBG1,ADAMTS7P3,CIB2,CSPG4P13,DNAJA4,IDH3A,RN7SL214P,SH2D7,SNORA63,TBC1D2B,WDR61
chr17	67050000	67300000	12.4868	0.0938504	0.54135	AC007448.1,AC007448.2,AC007448.3,CACNG1,HELZ,RNA5SP447,RPL36AP48,SNORA8
chr9	100625000	101325000	12.4686	0.181412	0.398811	ACTG1P19,AL161631.1,AL162395.1,GAPDHP26,PLPPR1,SNORA31
chr1	210450000	211187500	12.4678	0.0860333	0.207241	AC092017.2,AC092017.3,AC092017.4,AC096636.1,AL034351.1,AL590132.1,HHAT,IPO8P1,KCNH1,KCNH1-IT1
chr5	135850000	136262500	12.4465	0.141034	0.29664	AC002428.1,AC002428.2,AC009014.1,FBXL21,IL9,LECT2,SLC25A48,SMAD5,SMAD5-AS1,SMAD5-AS1_1,SMAD5-AS1_2,SMAD5-AS1_3,SMAD5-AS1_4,TGFBI,TRPC7,TRPC7-AS1,VTRNA2-1,Vault
chr16	2187500	2587500	12.4442	-0.0551539	-0.414925	ABCA17P,ABCA3,AC009065.1,AC009065.4,AC009065.7,AC009065.8,AC093525.1,AC093525.10,AC093525.2,AC093525.3,AC093525.4,AC093525.5,AC093525.6,AC093525.7,AC093525.8,AC093525.9,AC106820.1,AC106820.2,AC106820.3,AC106820.4,AC106820.5,AMDHD2,ATP6V0C,BRICD5,C16orf59,CASKIN1,CCNF,CEMP1,DNASE1L2,E4F1,ECI1,MIR3178,MIR3677,MIR4717,MIR6767,MIR6768,MIR940,MLST8,NTN3,PDPK1,PGP,RNPS1,TBC1D24
chr9	98812500	99200000	12.4371	0.112711	0.409433	AL136084.1,AL136084.2,AL136084.3,AL162427.1,COL15A1,GALNT12,RN7SL794P,RNA5SP290,TGFBR1
chr4	55862500	56350000	12.4298	0.214815	0.429367	AASDH,CEP135,EXOC1,KIAA1211,MRPL22P1,RNA5SP161,RNU6-197P,RNU6-652P
chr15	65037500	65475000	12.4261	0.0200889	0.133022	AC013553.1,AC013553.3,AC013553.4,AC068213.1,AC105129.2,AC105129.3,CILP,CLPX,DPP8,IGDCC3,IGDCC4,KBTBD13,PARP16,PDCD7,RASL12,RNU5A-1,RNU5B-1,RNU6-686P,SLC51B,SNORA24B,UBAP1L
chr1	39587500	39775000	12.4231	0.0779719	0.200916	AL035404.1,AL035404.2,BMP8B,HEYL,HPCAL4,NT5C1A,OXCT2,PPIE,RNU7-121P
chr16	12112500	12912500	12.4132	0.0815733	0.373401	AC007598.1,AC007598.2,AC007598.3,AC010333.1,AC010333.2,AC010333.3,AC092324.1,AC109597.1,AC109597.2,AC131391.1,ACA64,CPPED1,MIR4718,SHISA9,SNORA27,SNX29
chr2	26787500	27362500	12.4067	0.0274543	0.269514	ABHD1,AC013403.1,AC013403.2,AC013472.1,AC013472.2,AC013472.3,AC074117.1,AGBL5,AGBL5-AS1,AGBL5-IT1,ATRAID,CAD,CDKN2AIPNLP2,CENPA,CGREF1,DNAJC5G,DPYSL5,EMILIN1,GTF3C2,GTF3C2-AS1,KHK,MAPRE3,MPV17,OST4,PREB,PRR30,SLC30A3,SLC5A6,TCF23,TMEM214,TRIM54,UCN
chr7	141062500	141525000	12.3851	0.193107	0.389397	AC005692.1,AC005692.2,AC006362.1,AC073878.2,NDUFB10P2,TMEM178B
chr19	14125000	14537500	12.3708	-0.0782126	-0.156014	AC008569.1,AC008569.2,AC011509.1,AC011509.2,AC022098.1,ADGRE5,ADGRL1,ASF1B,DDX39A,DNAJB1,GIPC1,LINC01841,LINC01842,MIR639,PKN1,PTGER1,RN7SL231P,SNRPGP15,TECR
chr18	36337500	36887500	12.3417	0.185954	0.417056	FHOD3,KIAA1328,TPGS2
chr14	61850000	62200000	12.3401	-0.0147917	-0.32556	AL390816.1,AL390816.2,AL390816.3,LINC00643,LINC00644,SYT16
chr15	89225000	89637500	12.3124	0.0551194	0.19829	AC013391.1,AC013391.2,AC013391.3,AC124068.2,AC133637.1,FANCI,KIF7,LINC00928,MIR6766,MIR9-3,MIR9-3HG,POLG,RHCG,TICRR
chr7	42037500	42825000	12.307	0.168401	0.416236	GLI3,HMGN2P30,LINC01448,TCP1P1
chr16	66887500	67450000	12.2911	-0.0465926	-0.157226	AC009061.1,AC009084.1,AC009084.2,AC009084.3,AC040160.1,AC040160.2,AC074143.1,ATP6V0D1,B3GNT9,C16orf70,CBFB,CDH16,CES2,CES3,CES4A,E2F4,ELMO3,EXOC3L1,FAM96B,FBXL8,FHOD1,HSD11B2,HSF4,KCTD19,KIAA0895L,LRRC29,LRRC36,MIR328,NOL3,PDP2,PLEKHG4,RN7SKP118,RN7SL543P,RNU1-123P,RRAD,SLC9A5,TMEM208,TPPP3,TRADD,ZDHHC1
chr7	3225000	3912500	12.2798	0.168171	0.488164	AC011284.1,AC073316.3,AC092427.1,SDK1
chr9	68550000	69037500	12.2735	-0.00423307	0.266305	AL353616.1,AL353616.2,AL354794.1,AL354794.2,FAM122A,FXN,PIP5K1B,PRKACG,RNU6-820P
chr20	39087500	40687500	12.2717	0.085147	0.395039	AL009050.1,AL118523.1,AL133419.1,ATG3P1,HSPE1P1,LINC01370,LINC01734,MAFB,RN7SL680P
chr10	23687500	24550000	12.2413	0.19448	0.523527	AC063961.1,AL353583.1,KIAA1217,MIR603,NUP35P1
chr5	88100000	88675000	12.2235	0.214728	0.606875	AC008526.1,AC091826.1,AC091826.2,LINC00461,LINC02060,MIR9-2,RNA5SP187,RPS3AP22,SNORA70,TMEM161B,TMEM161B-AS1
chr17	13087500	13562500	12.2209	0.0939882	0.356957	AC005303.1,HS3ST3A1,LINC02093,MIR548H3
chr16	425000	737500	12.2173	-0.0541702	-0.147138	AL022341.1,AL022341.2,AL049542.1,CAPN15,CCDC78,FAM173A,FBXL16,HAGHL,JMJD8,MCRIP2,METRN,METTL26,MIR3176,MIR5587,NARFL,NHLRC4,PIGQ,PRR35,RAB11FIP3,RAB40C,RHBDL1,RHOT2,STUB1,WDR24,WDR90,WFIKKN1,Y_RNA,Z92544.1,Z92544.2,Z92544.3,Z97653.1,Z97653.2,Z97986.1,Z98882.1,Z98883.1
chr2	126362500	127000000	12.2064	0.220361	0.463446	AC013474.1,GYPC,RNU6-675P,TEX51,YWHAZP2
chr16	28737500	29062500	12.2056	0.138366	0.524784	AC009093.3,AC109460.1,AC109460.2,AC109460.3,AC109460.4,AC133550.1,AC133550.2,AC145285.1,AC145285.2,AC145285.4,AC145285.5,AC145285.6,AC145285.7,AC145285.8,ATP2A1,ATP2A1-AS1,ATXN2L,CD19,LAT,MIR4517,MIR4721,NFATC2IP,NPIPB10P,NPIPB9,RABEP2,SH2B1,SNORA43,SPNS1,TUFM
chr1	12700000	13475000	12.2035	0.219384	0.543004	AADACL3,AC243961.1,AC245056.1,C1orf158,HNRNPCL1,HNRNPCL2,HNRNPCL3,HNRNPCL4,LINC01784,LRRC38,PRAMEF1,PRAMEF10,PRAMEF11,PRAMEF12,PRAMEF13,PRAMEF14,PRAMEF15,PRAMEF17,PRAMEF18,PRAMEF19,PRAMEF2,PRAMEF20,PRAMEF25,PRAMEF26,PRAMEF27,PRAMEF28P,PRAMEF29P,PRAMEF30P,PRAMEF31P,PRAMEF32P,PRAMEF33,PRAMEF34P,PRAMEF35P,PRAMEF36P,PRAMEF4,PRAMEF5,PRAMEF6,PRAMEF7,PRAMEF8,PRAMEF9,RNU6-1072P,RNU6-443P
chr19	10450000	10900000	12.2008	-0.0190051	-0.270116	AC007229.1,AC011461.1,AC011475.1,AP1M2,ATG4D,C19orf38,CARM1,CDKN2D,DNM2,ILF3,ILF3-AS1,KEAP1,KRI1,MIR1238,MIR199A1,MIR4748,MIR638,MIR6793,PDE4A,QTRT1,RNU7-140P,S1PR5,SLC44A2,TMED1
chr9	113725000	114062500	12.1858	0.190394	0.251928	AL157702.1,AL162393.1,AMBP,ZNF618
chr10	46962500	47412500	12.1826	0.034988	0.120646	GDF10,GDF2,PTPN20,RBP3,ZNF488
chr1	103687500	104662500	12.1498	0.0861562	0.435211	AC092506.1,AL136455.1,AMY1B,AMY1C,AMYP1,FTLP17
chr10	86337500	86637500	12.1384	0.158618	0.271775	AL731569.1,GRID1,RNU6-780P,RPL7AP8,WAPL
chrX	131712500	132237500	12.1347	-0.124712	0.563732	AL008629.1,AL049792.1,FIRRE,FRMD7,MCRIP2P1,PNKDP1,RAP2C,RAP2C-AS1,RNA5SP514,STK26
chr7	105587500	106187500	12.1307	0.0588986	0.202524	AC004836.1,AC005099.1,ATXN7L1,CDHR3,DCAF13P1,EFCAB10,SYPL1
chr2	168900000	169437500	12.1057	0.198323	0.369537	ABCB11,AC007556.1,DHRS9,G6PC2,LRP2,SPC25,UBE2V1P6
chr7	103450000	104262500	12.0937	0.232345	0.431656	AC005064.1,ORC5,RELN,RN7SKP86
chr16	24087500	24212500	12.0916	0.321923	0.499544	AC130448.1,AC130448.2,MIR1273H,PRKCB
chr3	196212500	196550000	12.0907	-0.0213247	-0.208234	AC069257.1,AC069257.2,AC069257.3,AC083822.1,AC092933.1,AC117490.1,AC117490.2,PCYT1A,RN7SL434P,RN7SL738P,RNF168,RNU6-1279P,RNU6-910P,RPS29P3,SLC51A,SMCO1,TCTEX1D2,TM4SF19,TM4SF19-AS1,TM4SF19-TCTEX1D2,UBXN7,UBXN7-AS1
chr3	17250000	17875000	12.08	0.0686834	0.306611	AC090960.1,AC104297.1,AC104451.1,AC140076.1,RNU7-10P,TBC1D5
chr1	239337500	239987500	12.0746	0.0303364	0.291475	AL356361.1,AL356361.2,CHRM3,CHRM3-AS1,CHRM3-AS2
chr8	108750000	109312500	12.0683	0.126823	0.301096	AC021237.1,AC104248.1,NUDCD1,TMEM74,TRHR
chr5	37037500	37412500	12.0504	0.120398	0.402703	AC025449.1,AC117532.1,C5orf42,C8orf59P2,NIPBL,NUP155,OFD1P17,RN7SL37P,RNU7-75P,RPS4XP6,WDR70
chr1	34762500	35412500	12.0496	0.125079	0.36868	AC114490.1,AC114490.2,AL121988.1,AL122010.1,AL590434.1,DLGAP3,EFCAB14P1,GJA4,GJB3,GJB4,Metazoa_SRP,RN7SL503P,RPL12P45,RPL5P4,SFPQ,SMIM12,SNORA62,TMEM35B,Y_RNA,ZMYM1,ZMYM4,ZMYM4-AS1,ZMYM6
chr14	56462500	57175000	12.0331	0.166077	0.308817	AL137100.1,AL137100.2,AL161757.1,AL161757.2,AL161757.3,AL161757.4,AL161757.5,AL355103.1,AL391152.1,OTX2,OTX2-AS1,RN7SL461P,RNU6-1204P,RPL3P3,TMEM260
chr8	144487500	144750000	12.0234	0.00311254	0.202055	AC084125.2,AC084125.3,AC084125.4,AF186192.1,AF186192.2,AF186192.3,ARHGAP39,C8orf82,GPT,LRRC14,LRRC24,MFSD3,Metazoa_SRP,PPP1R16A,RECQL4,ZNF251
chr1	122787500	145387500	12.0114	0.527522	nan	5S_rRNA,AC239798.1,AC239798.2,AC239798.3,AC239798.4,AC239800.1,AC239800.2,AC239800.3,AC239800.4,AC239859.1,AC239859.2,AC239859.3,AC239859.4,AC239859.5,AC239859.6,AC241585.1,AC241585.2,AC241585.3,AC241585.4,AC242498.1,AC242852.1,AC242852.2,AC244015.1,AC244015.2,AC245014.1,AC245014.2,AC245014.3,AC245595.1,AC245595.2,AC246680.1,AC246680.2,AC246785.1,AC246785.2,AC246785.3,AC246785.4,DRD5P2,FAM72C,FAM…
chr3	47412500	47837500	12.0096	0.0327809	0.121781	AC099778.2,AC112512.1,AC130472.1,BOLA2P2,CSPG5,DHX30,ELP6,PTPN23,RN7SL870P,SCAP,SMARCC1,uc_338
chrX	91737500	92287500	12.0081	0.0710306	0.568217	EIF4A1P10,PCDH11X,RNU2-26P,VDAC1P3
chr1	17650000	18850000	12.0062	0.276424	0.696354	ACTL8,AL031737.1,AL080251.1,AL136529.1,AL357509.1,AL359738.1,AL365209.1,AL591896.1,ARHGEF10L,DYNLL1P3,IGSF21,KLHDC7A,LINC01654,PAX7,TAS1R2
chr9	475000	862500	12.0031	0.142779	0.506781	AL136979.1,AL161725.1,AL161725.2,AL392089.1,DMRT1,EIF1P1,KANK1,RNU6-1327P,RPL12P25
chr8	22337500	22612500	12.0006	0.172128	0.437751	AC037459.1,AC037459.2,AC037459.4,AC087854.1,AC105910.1,C8orf58,CCAR2,PDLIM2,PIWIL2,PPP3CC,RNU6-336P,SLC39A14,SORBS3
chr5	37800000	38300000	11.9812	0.218922	0.3999	AC008869.1,AC010338.1,AC034226.1,EGFLAM,EGFLAM-AS4,GDNF,GDNF-AS1,LINC02107,LINC02110,LINC02117,LINC02119
chrX	45200000	45912500	11.9701	-0.0879849	-0.549298	AC136489.1,AC234772.1,AC234772.2,AC234772.3,AL020989.1,CXorf36,KRT8P14,LINC01204,MIR221,MIR222,MIR222HG,SNORD77
chr12	11525000	12050000	11.9621	-0.120899	0.548405	AC007450.1,BCL2L14,ETV6,LINC01252,RNU7-60P
chr17	68537500	69275000	11.953	0.0608695	0.433605	ABCA10,ABCA5,ABCA6,ABCA8,ABCA9,ABCA9-AS1,AC005495.1,AC011591.1,AC011591.2,AC079210.1,FAM20A,LINC01482,MIR4524A,MIR4524B,PRKAR1A,PRO1804
chr10	13087500	13600000	11.9492	0.0500386	0.205767	AL355355.1,AL355355.2,AL355870.1,AL590677.1,BEND7,BTBD7P1,C8orf59P1,CCDC3,MCM10,OPTN,PHYH,PRPF18,RNU6-6P,RPL36AP36,RPL6P24,SEPHS1,SNRPGP5,UCMA,Y_RNA
chr3	181312500	181662500	11.936	0.139085	0.245191	AC022294.1,AC125613.1,RPL7AP25,SOX2-OT,SOX2OT_exon1
chr17	4562500	4912500	11.9201	0.0374782	0.351888	AC091153.1,AC091153.2,AC091153.3,AC091153.4,AC118754.2,AC233723.1,AC233723.2,ALOX15,ARRB2,ATP6V0CP1,C17orf107,CHRNE,CXCL16,GLTPD2,LINC01996,MED11,MINK1,PELP1,PLD2,PSMB6,RN7SL784P,RNU6-955P,SMTNL2,TM4SF5,TXNP4,VMO1,ZMYND15
chr20	32825000	33337500	11.918	0.0908196	0.437086	AL035071.1,AL035071.2,AL121901.1,BPIFA1,BPIFA2,BPIFA3,BPIFA4P,BPIFB1,BPIFB2,BPIFB3,BPIFB4,BPIFB5P,BPIFB6,EFCAB8,MAPRE1,PUDPP3,RPL12P3,SOCS2P1,SUN5
chr7	127650000	128325000	11.917	0.0266218	0.140121	AC006529.1,AC018635.1,AC018635.2,AC073934.1,LEP,LRRC4,MIR129-1,MIR593,RBM28,SND1,SND1-IT1
chr20	41750000	43400000	11.9048	0.175362	0.662124	AL021395.1,AL031656.1,AL031676.1,AL031681.1,AL035666.1,AL049812.1,AL049812.2,AL049812.3,PPIAP21,PTPRT,RN7SKP100,RN7SL666P,SCARNA15
chr5	178237500	178600000	11.9012	0.0684545	0.189735	AC008659.1,AC136601.1,AC136601.2,COL23A1,RN7SL646P
chr10	117475000	118475000	11.8955	0.224563	0.496566	AC005871.1,AC005871.2,AC022395.1,AL139121.1,AL354863.1,AL513324.1,CASC2,EMX2,EMX2OS,FAM204A,LINC00867,RAB11FIP2
chr17	59087500	59550000	11.8936	0.094264	0.370388	AC091059.1,AC091059.2,AC099850.1,AC099850.2,AC099850.3,GDPD1,LINC01476,MIR301A,MIR454,MIR4729,PRR11,RNU2-58P,RNU4-13P,SKA2,SMG8,SNRPGP17,SPDYE22P,TRIM37,YPEL2,Y_RNA
chr5	82325000	83625000	11.8874	0.200997	0.575415	AC008885.1,AC008885.2,AC026782.1,AC026782.2,AC027338.1,AC027338.2,AC094085.1,AC104118.1,AC108174.1,ATP6AP1L,COQ10BP2,FTH1P9,LINC01338,MIR3977,RPL5P16,SCARNA18,ST13P12,TMEM167A,VCAN,VCAN-AS1,XRCC4
chr2	48562500	48900000	11.8697	0.265364	0.422706	AC009975.1,AC073082.1,ELOBP3,GTF2A1L,LHCGR,STON1,STON1-GTF2A1L,TPT1P11
chr3	115875000	116750000	11.866	0.318745	0.597172	BZW1P2,LINC00903,LSAMP,LSAMP-AS1,RN7SL582P,TUSC7
chr16	9200000	10175000	11.8645	0.0708328	0.239931	AC007218.1,AC007218.2,AC007221.1,AC007221.2,AC133565.1,GRIN2A,IMPDH1P11,LINC01177,LINC01195,LINC02177,RNA5SP403,RNA5SP404
chr7	45187500	45612500	11.8526	0.307714	0.497591	AC073325.1,AC073325.2,AC073968.1,ADCY1,ELK1P1
chr1	26050000	26462500	11.8477	0.00273174	0.121018	AL355877.1,AL355877.2,AL355877.3,AL391650.1,AL451139.1,AL513365.1,C1orf232,CATSPER4,CD52,CEP85,CNKSR1,CRYBG2,DHDDS,FAM110D,LIN28A,PDIK1L,SH3BGRL3,TRIM63,UBXN11,ZNF593,ZNF683
chr13	39637500	39962500	11.8327	0.17069	0.484355	AZU1P1,CDKN2AIPNLP3,COG6,MIR4305,RNY4P14,SNORD116
chr3	183437500	183837500	11.8279	0.0390748	-0.322708	AC068769.1,AC092960.1,AC131160.1,KLHL24,KLHL6,KLHL6-AS1,LINC00888,MAP6D1,PARL,SNORA4,SNORA63,SNORA63D,SNORA81,YEATS2,YEATS2-AS1
chr1	66737500	67187500	11.8273	0.0875064	0.310893	AL133320.1,AL592161.1,C1orf141,IL23R,INSL5,MIER1,SGIP1,SLC35D1,SNORA31,TCTEX1D1,WDR78
chr9	76750000	77112500	11.8262	0.186813	0.31631	AL353637.1,AL359314.1,ATP5J2P3,DNAJB5P1,FOXB2,LYPLA2P3,PCA3,PCA3_2,PRUNE2,RFC5P1
chrX	16687500	17125000	11.8079	-0.104671	0.620922	AL929302.1,CBX1P2,CTPS2,RBBP7,REPS2,RNU4-6P,RNU7-56P,RPL12P49,SNORA16,SYAP1,TXLNG,Y_RNA
chr12	22462500	22725000	11.7908	-0.112481	-0.301682	AC053513.1,AC084816.1,AC087241.1,AC087241.2,AC087241.3,AC087241.4,C2CD5,ETNK1,LRRC34P1,RPS27P22
chr2	23250000	23725000	11.7847	0.236913	0.587363	AC009242.1,AC011239.1,AC011239.2,AC012506.1,AC012506.2,AC012506.3,AC012506.4,KLHL29
chr1	202325000	202737500	11.7683	0.0854719	0.249798	AC099336.1,AC099336.2,AC104463.1,AC104463.2,CYCSP4,KDM5B,PPP1R12B,RNU6-89P,SNORA70,SYT2,UBE2T
chr1	25225000	25837500	11.7638	0.00637859	-0.487984	AL020996.1,AL020996.2,AL020996.3,AL031280.1,AL031284.1,AL031432.2,AL031432.3,AL031432.4,AL031432.5,AL606491.1,AL928711.1,AUNIP,LDLRAP1,MAN1C1,MTFR1L,RHCE,RHD,RSRP1,SDHDP6,SELENON,SYF2,TMEM50A,TMEM57
chr2	170887500	171512500	11.7496	0.0697557	0.348344	AC007969.2,AC008065.1,DAP3P2,DCAF17,GORASP2,METTL8,TLK1
chr16	12912500	13850000	11.7267	0.134855	0.259811	AC003009.1,AC009134.1,SHISA9,TMF1P1,U91319.1,U95743.1
chr15	31962500	32337500	11.7218	0.145955	nan	AC068448.1,AC139426.1,AC139426.3,CHRNA7,RNU6-18P,Y_RNA
chrX	22212500	22787500	11.7133	-0.200753	-0.686481	AC004470.1,AC092832.1,AC092832.2,METTL15P3,PHEX,PTCHD1-AS,RNU6-266P,ZNF645
chr3	138975000	139337500	11.7105	0.301128	0.400429	BPESC1,MRPS22,PISRT1,PRR23A,PRR23B,PRR23C,RPL7L1P7
chrX	88312500	89475000	11.6924	0.0865535	0.549523	AL022154.1,AL121872.1,AL645638.1,AL731768.1,AL929325.1,CPXCR1,SRIP2
chr21	42575000	42862500	11.6821	0.0617723	0.21038	AP001626.1,AP001627.1,AP001628.1,AP001628.2,LINC01668,LINC01671,PDE9A,SLC37A1,WDR4
chr17	4137500	4487500	11.6782	0.0705695	0.168302	AC087292.1,AC087742.1,AC087742.2,AC127521.1,ANKFY1,CYB5D2,MFSD1P1,RN7SL774P,SPNS3,UBE2G1,Y_RNA,ZZEF1
chr19	8312500	8662500	11.6711	0.0632922	0.299649	AC010323.1,AC010323.2,AC092316.1,AC130469.1,AC130469.2,AC136469.1,AC136469.2,ADAMTS10,ANGPTL4,HNRNPM,KANK3,LINC01862,MARCH2,MIR4999,MYO1F,NDUFA7,PRAM1,RAB11B,RAB11B-AS1,RPS28,ZNF414
chr1	176887500	177987500	11.6643	0.150832	0.41866	AL122019.1,AL359075.2,ASTN1,BRINP2,LINC01645,LINC01741,MIR488,SEC16B
chr10	129850000	130250000	11.6603	0.0170017	-0.277309	AL139123.1,CTAGE7P,EBF3,GLRX3,LINC00959,PPIAP32
chr1	208325000	209512500	11.6362	0.244198	0.420013	AC092810.1,AC092810.2,AC092810.3,AC099793.1,AC104465.1,ATP5G2P1,LINC01696,LINC01698,LINC01717,LINC01735,LINC01774,MIR205,MIR205HG,RPS26P13
chr16	88575000	89237500	11.6238	-0.0498429	-0.246146	AC009113.1,AC009113.2,AC092384.1,AC092384.2,AC092384.3,AC135782.1,AC135782.2,AC135782.3,AC138028.1,AC138028.2,AC138028.3,AC138028.4,AC138028.5,AC138028.6,ACSF3,APRT,CBFA2T3,CDH15,CDT1,CTU2,CYBA,GALNS,IL17C,LINC00304,LINC02138,MIR4722,MVD,PABPN1L,PIEZO1,RNF166,SLC22A31,SNAI3,SNAI3-AS1,TRAPPC2L,ZC3H18,ZNF778
chr3	132225000	132750000	11.6183	0.0973802	0.373659	AC020633.1,ACAD11,ACKR4,ACPP,CPNE4,DNAJC13,HSPA8P19,NIP7P2,NPHP3,NPHP3-ACAD11,NPHP3-AS1,RPL7P16,UBA5
chrX	110912500	111837500	11.6127	0.051575	0.581568	AL589880.1,ALG13,ALG13-AS1,CAPN6,DCX,EIF4BP7,FCF1P4,GLUD1P9,HMGB1P12,LINC00890,PAK3,RNA5SP512,RNU6-496P,RPL18AP15,TRPC5
chr12	82687500	84812500	11.6095	0.0178106	-0.336943	AC087798.1,AC087888.1,AC090680.1,AC090680.2,AC093025.1,AC093027.1,RNU6-977P,SNORA3,TMTC2
chr18	56600000	57537500	11.5979	0.250074	0.541971	AC012301.1,AC090340.1,AC100775.1,BOD1L2,LINC-ROR,LINC02565,ONECUT2,RNU6-737P,ST8SIA3,TXNL1,U3,WDR7,WDR7-OT1,Y_RNA
chr1	67525000	67862500	11.5788	0.10361	0.2163	AL590559.1,GADD45A,GNG12,GNG12-AS1,HNRNPCP9,LINC01702,RN7SL392P,RNU6-1031P,RNU7-80P
chr7	31150000	31775000	11.5766	0.143793	0.338324	AC005090.1,AC006380.1,CCDC129,NEUROD6,PDE1C,PPP1R17
chr2	203450000	203937500	11.5692	0.098043	0.198492	AC125238.1,AC125238.2,CD28,CTLA4,ICOS,KRT18P39,NPM1P33,RAPH1,RNU6-474P
chr11	8600000	8987500	11.5677	0.0372254	0.171475	AC026894.1,AC091053.1,AC091053.2,AKIP1,ASCL3,C11orf16,NRIP3,RNA5SP330,RPL27A,SNORA3A,SNORA3B,ST5,TMEM9B,TMEM9B-AS1,TRIM66,Y_RNA
chr14	62200000	63300000	11.5672	0.140098	0.399359	AL049871.1,AL137191.1,AL389895.1,ATP5A1P4,KCNH5,PARP1P2,RHOJ
chr5	111062500	111437500	11.537	0.124509	0.324949	AC008572.1,AC010275.1,AC010468.1,AC010468.2,AC010468.3,CAMK4,TSLP,WDR36
chr18	47012500	47275000	11.5114	0.296865	0.620508	AC012254.1,AC012254.2,AC012254.3,AC012254.4,AC012254.5,ELOA2,ELOA3,ELOA3B,HDHD2,IER3IP1,KATNAL2,RNU6-1131P,SKOR2
chr4	147175000	147525000	11.4955	0.440146	0.706561	AC010683.1,AC093908.1,EDNRA,GTF2F2P1,MIR548G,PRMT5P1
chrX	72287500	73787500	11.4948	0.168107	nan	AC004074.1,AC240504.1,AL662864.1,BX295541.1,CDX4,CHIC1,CITED1,DMRTC1,DMRTC1B,FAM226B,FAM236A,FAM236B,FAM236C,FAM236D,HDAC8,MAP2K4P1,MORF4L1P6,NAP1L2,NAP1L6,PABPC1L2A,PABPC1L2B,PABPC1L2B-AS1,PHKA1,PHKA1-AS1,PIN4,RNU1-112P,RNU2-68P,RNU6-1044P,RPL7P53,SEPHS1P4,TOMM20P4,U3,YWHAZP8
chr3	133837500	134125000	11.4919	0.276588	0.355875	C3orf36,LINC02000,RAB6B,RYK,SLCO2A1
chr19	42025000	42437500	11.4916	0.0210991	0.16988	AC006486.1,AC006486.2,AC010247.1,AC010247.2,AC011497.1,CIC,CNFN,CXCL17,DEDD2,ERF,GRIK5,GSK3A,LIPE,LIPE-AS1,MEGF8,MIR4323,MIR8077,PAFAH1B3,POU2F2,PRR19,TMEM145,ZNF526,ZNF574
chr8	20200000	20400000	11.4908	0.117291	0.202878	AC023403.1,ATP6V1B2,LZTS1,LZTS1-AS1,RNA5SP257,RNU6-892P
chr5	4862500	5475000	11.4883	0.0759905	0.434457	AC010451.1,AC010451.2,AC010451.3,AC022424.1,AC022424.2,AC026415.1,AC106799.2,ADAMTS16,ALG3P1,ICE1,LINC01020,LINC02121,MTCO1P30,MTCO1P31,MTCO2P30,RN7SKP73
chr2	103950000	104850000	11.4608	0.146721	0.684188	AC013402.1,AC013402.2,AC013402.3,AC068057.1,AC068057.2,AC068535.1,AC096554.1,AHCYP3,DAOA-AS1_2,HMGB3P11,LINC01102,LINC01103,LINC01114,LINC01158,LINC01831,LINC01965,RPL23AP27,SNORA72
chr5	108462500	108612500	11.4578	0.0722252	0.402035	AC133134.1
chr7	156962500	157425000	11.4537	0.122881	0.470833	AC004898.1,AC004975.1,AC004975.2,AC006967.1,AC006967.2,AC006967.3,DNAJB6,MNX1,MNX1-AS1,MNX1-AS2,NOM1,RPS27AP12,UBE3C
chrX	79475000	80612500	11.4481	0.154516	0.787162	AL512504.2,CHMP1B2P,FAM46D,HK2P1,HNRNPH3P1,TBX22
chr10	122112500	122775000	11.4231	0.189743	0.34147	AL603764.1,AL603764.2,ARMS2,BTBD16,C10orf120,DMBT1,DMBT1P1,HTRA1,MIR3941,PLEKHA1,RNU6-728P,TACC2
chr9	96837500	97375000	11.4153	0.161569	0.309998	AL158827.1,AL158827.2,AL445670.1,AL512590.2,AL512590.3,AL590705.1,AL590705.2,AL590705.3,AL590705.4,AL590705.5,ANKRD18CP,CCDC180,CTSV,FAM220CP,GAS2L1P2,MFSD14C,MIR1302-8,NUTM2G,RNU6-798P,TCEA1P1,VN1R51P,YRDCP2,ZNF322P1,ZNF782
chr11	119387500	120187500	11.4123	0.151987	0.247766	AP000679.1,AP001360.1,AP001360.2,AP001994.1,AP003390.1,AP003390.2,AP003393.1,AP003396.2,AP003396.4,AP003396.5,DUXAP5,KRT8P7,NECTIN1,RNU6-1123P,THY1,TRIM29,USP2-AS1
chr2	189450000	189612500	11.4002	0.0533653	0.109743	AC013439.1,SLC40A1,WDR75
chr1	233275000	234087500	11.39	0.132858	0.320262	AL133380.1,AL663058.1,KCNK1,MAP3K21,MIR4427,PCNX2,RAC1P7,RNU4-77P,RPS7P3,SLC35F3
chr3	118787500	119175000	11.389	0.200936	0.374766	AC083800.1,C3orf30,IGSF11,IGSF11-AS1,UPK1B
chr3	38525000	39000000	11.3831	0.253542	0.427386	AC116038.1,EXOG,RPL18AP7,SCN10A,SCN11A,SCN5A
chr8	106562500	106900000	11.3575	0.14078	0.410841	ABRA,AC090579.1,OXR1,RNU7-84P,TAGLN2P1
chr15	58175000	58575000	11.3411	0.0475337	0.175954	AC018904.2,AC066616.1,AC084781.1,AC084781.2,ALDH1A2,AQP9,LIPC,LIPC-AS1
chr10	125000000	125675000	11.3295	0.212212	0.414163	AL157888.1,AL731571.1,ALDOAP2,CTBP2,MIR4296,MRPS21P6,RPS27P18,TEX36,TEX36-AS1
chr7	24250000	24712500	11.3284	0.0975133	0.216951	AC004485.1,AC005084.1,DFNA5,MPP6,NPY,RNU6-1103P,SUMO2P14
chr14	53362500	54337500	11.3225	0.0948516	0.339131	AL138479.1,AL163953.1,AL365295.1,ATP5C1P1,BMP4,LINC02331,MIR5580,RPS3AP46
chr1	78162500	78762500	11.3009	0.142287	0.336091	AC096531.1,AC104837.1,AC104837.2,IFI44,IFI44L,MGC27382,PTGFR,RNA5SP23,RNFT1P2
chr2	161437500	161937500	11.2924	0.219381	0.805366	AC009487.2,AC062022.1,KRT18P46,RPEP5,SLC4A10,snoU13
chr20	52212500	53237500	11.291	0.0726568	0.271947	AL031674.1,AL049765.1,AL109610.1,AL121902.1,AL391097.1,AL391097.2,LINC01524,MRPS33P4,RN7SKP184,RPL36P1,TSHZ2,uc_338
chr15	93062500	94087500	11.2681	0.168648	0.381787	AC087641.1,AC091078.1,AC091078.2,AC091078.3,AC103996.1,AC103996.2,AC103996.3,AC104390.1,AC110023.1,AC112693.1,AC112693.2,AC112693.3,LINC01579,LINC01580,LINC01581,LINC02207,RGMA
chr15	67850000	68262500	11.2654	-0.0459633	-0.276912	AC009292.2,AC022254.1,AC107871.1,AC135628.1,CALML4,CLN6,HMGN2P40,PIAS1
chr7	42825000	43412500	11.2651	0.118156	0.255315	AC004692.1,AC004692.2,AC005537.1,AC010132.1,AC010132.2,AC010132.3,AC010132.4,C7orf25,HECW1,HECW1-IT1,MIR3943,MRPL32,PSMA2,RNU6-575P,RNU7-35P,Y_RNA
chr16	24500000	24887500	11.2582	0.107631	0.325432	AC008731.1,LINC01567,RBBP6,SLC5A11,TNRC6A
chr11	103087500	103600000	11.249	0.0864783	0.439022	AP003461.1,DCUN1D5,DYNC2H1,MTATP6P15,MTCO1P15,MTCO2P15,MTCO3P15,MTND1P36,MTND2P26
chr5	36025000	36675000	11.2348	0.158809	0.502213	AC008957.1,AC008957.2,AC008957.3,AC010631.1,AC016612.1,LMBRD2,MIR580,NADK2,NADK2-AS1,RANBP3L,RNA5SP181,RNU6-1305P,SKP2,SLC1A3,UGT3A2
chr2	73300000	73700000	11.2273	0.193403	0.42654	ALMS1,ALMS1-IT1,ALMS1P1,NAT8,RPSAP28
chr19	41662500	42025000	11.2196	0.104777	0.398698	AC010616.1,AC243967.1,AC243967.2,AC243967.3,ARHGEF1,ATP1A3,CD79A,CEACAM3,CEACAM5,CEACAM6,CEACAM7,DMRTC2,GRIK5,HNRNPA1P52,LYPD4,MIR6797,RABAC1,RPS19
chr2	15662500	16487500	11.2147	0.219428	0.454499	AC008278.1,AC010145.1,AC010745.1,AC010745.2,AC010745.3,AC010745.4,AC010880.1,AC113608.1,AC113608.2,AC130710.1,AC174048.1,GACAT3,LINC01804,MYCN,MYCNOS,MYCNUT,RN7SL104P,RNU5E-7P,SNORA40,snoU13
chr5	95450000	95937500	11.2136	0.0585997	-0.628556	AC008592.1,AC008592.3,AC008592.4,AC008592.5,AC008840.1,ARSK,ELL2,FAM81B,GLRX,GPR150,HSPD1P11,LINC01554,RFESD,RHOBTB3,RNU6-308P,SPATA9,TTC37
chr1	88050000	88600000	11.1993	0.104162	0.237845	AC093578.1,AL049861.1,PKN2-AS1,RN7SL583P,RPL36AP10,uc_338
chr1	171425000	172000000	11.1958	0.0580295	0.231251	AL031864.1,AL031864.2,CYCSP53,DNM3,DNM3-IT1,METTL13,MYOC,MYOCOS,PFN1P1,PRRC2C,RPL4P3,SCARNA20,VAMP4,Z98751.1,Z98751.2,Z98751.3
chr16	11400000	11875000	11.1952	-0.0666715	-0.168254	AC007216.4,AC007613.1,AC010654.1,AC099489.1,AC099489.3,BCAR4,GSPT1,LITAF,Metazoa_SRP,RSL1D1,SNN,TXNDC11,ZC3H7A
chr1	70537500	71162500	11.1946	0.230152	0.461644	AL031429.1,AL031429.2,AL513285.1,CASP3P1,LINC01788,MIR186,PTGER3,ZRANB2,ZRANB2-AS1,ZRANB2-AS2
chr19	28737500	29562500	11.1919	0.0246911	-0.248123	AC007786.1,AC007786.2,AC007786.3,AC007795.1,AC008991.1,AC008991.2,AC011474.1,AC011474.2,AC011474.3,AC011474.4,AC011524.1,AC011524.2,LINC00906,LINC01532,MAN1A2P1,RN7SL340P,RNA5SP470,UQCRFS1,VSTM2B
chr13	29737500	30112500	11.1906	0.0363427	0.29591	AL354674.1,LINC00297,LINC00365,LINC00544,LINC00572,Metazoa_SRP,TIMM8BP1,UBL3
chr4	107987500	108712500	11.1899	0.198419	0.408229	EXOC7P1,HADH,LEF1,LEF1-AS1,OSTC,RNU6-431P,RPL34,RPL34-AS1,RPSAP34,ZACNP1
chr3	142575000	143000000	11.1863	0.12178	0.208876	AC021074.1,AC021074.2,AC021074.3,ATR,PAQR9,PAQR9-AS1,PCOLCE2,PLS1,PLS1-AS1,RN7SKP25,RNA5SP143,RNU7-47P,RPL6P9,TRPC1,U2SURP
chr2	236687500	237112500	11.1858	0.104176	0.218635	AC084030.1,AC105760.1,AC105760.2,COPS8,RNU6-1051P
chr5	126287500	126600000	11.1828	0.172555	0.480399	AC093535.1,AC093535.2,ALDH7A1,GRAMD2B,RNU6-290P
chr2	190337500	190787500	11.1763	-0.0230073	-0.114438	AC006460.1,AC006460.2,AC093388.1,AC108047.1,HIBCH,INPP1,MFSD6,NAB1,NEMP2,RN7SKP179
chr8	24487500	25112500	11.17	0.280498	0.392114	AC024958.1,AC107373.1,AC107373.2,AC120193.1,ADAM7,AF106564.1,MIR6841,NEFL,NEFM
chr1	47812500	47975000	11.1635	0.305511	0.341673	AC096541.1,TRABD2B
chr8	9375000	9875000	11.1575	0.151761	0.319075	AC021242.1,AC021242.2,AC021242.3,AC022784.6,AC103834.1,MIR597,TNKS
chr15	28062500	29087500	11.1221	0.161657	nan	ABCB10P3,ABCB10P4,AC055876.1,AC055876.2,AC055876.3,AC055876.4,AC055876.5,AC091304.1,AC091304.10,AC091304.2,AC091304.3,AC091304.4,AC091304.5,AC091304.6,AC091304.9,AC127522.1,AC138749.1,AC138749.2,AC138749.3,AC138749.4,AC138749.5,AC174071.1,APBA2,GOLGA6L7P,GOLGA8F,GOLGA8G,GOLGA8M,HERC2,HERC2P11,HERC2P9,MIR4509-2,MIR4509-3,Metazoa_SRP,OCA2,PDCD6IPP2,RN7SL238P,RN7SL719P,RPL41P2,WHAMMP2
chr7	131537500	131675000	11.1139	0.279589	0.393083	AC093106.1,EEF1B2P6,PODXL
chr14	77837500	78862500	11.1082	0.213946	0.660372	AC009396.1,AC009396.2,AC009396.3,ADCK1,AF099810.1,FXNP1,NRXN3,RNA5SP388,RPS26P48
chr14	90787500	91212500	11.1073	0.0647128	0.283345	C14orf159,LINC02321,RNU7-30P,RPS6KA5,SNORA11B,TTC7B
chr11	31250000	31950000	11.1019	0.095325	0.352694	AC131571.1,AL137804.1,CYCSP25,DCDC1,DNAJC24,ELP4,IMMP1L,PAUPAR,PAX6,RCN1
chr17	74912500	75237500	11.0994	-0.0327917	-0.175351	AC022211.1,AC022211.3,AC022211.4,AC111186.1,ARMC7,ATP5H,CDR2L,GGA3,HID1,HID1-AS1,JPT1,KCTD2,MRPL58,NT5C,NUP85,OTOP2,OTOP3,RN7SL573P,RNU6-362P,SLC16A5,SUMO2,TRIM80P,USH1G,Y_RNA
chr13	43225000	43862500	11.0915	0.209477	0.364959	AL162713.1,CCDC122,ENOX1,ENOX1-AS1,ENOX1-AS2,RPL36P19
chr10	42812500	43125000	11.0897	-0.0391318	-0.206512	AL365199.1,BMS1,LINC01264,MIR5100,RET,RNU6-885P
chr9	133162500	133525000	11.0787	0.070329	0.449325	ABO,ADAMTS13,AL772161.1,CACFD1,GBGT1,LCN1P1,LCN1P2,MED22,MYMK,OBP2B,REXO4,RPL7A,SLC2A6,SNORD24,SNORD36A,SNORD36B,SNORD36C,STKLD1,SURF1,SURF2,SURF4,SURF6,Y_RNA
chr10	15912500	16337500	11.0771	0.0942184	0.178323	AL355339.1,FTLP19,RNU6-1075P,SNORA31
chr3	181662500	182675000	11.0589	0.221556	0.465728	AC007547.1,AC007547.2,AC012081.1,AC084211.1,AC125613.1,EIF4EP3,LINC01206,LINC01994,LINC01995,LINC02031,RN7SKP265,RN7SL703P,RNA5SP150,RPL7L1P8,SOX2,SOX2-OT,SOX2OT_exon3,SOX2OT_exon4
chr9	20350000	21150000	11.0556	0.00927996	0.35063	AL163193.1,AL390882.1,FOCAD,FOCAD-AS1,HACD4,IFNB1,IFNNP1,IFNW1,IFNWP4,MIR4473,MIR4474,MIR491,MLLT3,RNU4-26P,SNORA30B
chrX	96337500	97787500	11.0552	-0.0712156	0.4776	AL606530.1,BRDTP1,DIAPH2,DIAPH2-AS1,Metazoa_SRP,NDUFB5P2,RN7SKP194,RN7SL74P,RPA4,Y_RNA
chr12	9587500	9787500	11.0551	-0.23887	-0.598202	AC007068.1,AC010186.1,AC010186.2,AC010186.3,AC010186.4,AC092821.3,CD69,CLEC2D,CLECL1,GOT2P3,KLRB1,LINC02390,RNU6-700P
chr4	82450000	82812500	11.0471	0.296383	0.4082	AC067942.1,AC067942.2,AC067942.3,AC073413.1,AC073413.2,ENOPH1,LINC00575,MIR575,RPL7AP26,SCD5,TMEM150C
chr2	202912500	203450000	11.0376	0.0813062	0.211057	ABI2,AC010900.1,AC010900.2,AC023271.1,AC080075.1,CARF,CYP20A1,MRPL50P2,NBEAL1,RAPH1,RN7SL670P,RPL12P16,RPL23AP36,RPL7P14,SNORA1,WDR12
chr20	23650000	24912500	11.0336	0.0607593	0.327108	AL049594.1,AL110503.1,AL121894.1,AL133466.1,AL157413.1,AL158090.1,AL591074.1,CST1,CST2,CST2P1,CST4,CST5,CSTP1,CSTP2,GAPDHP53,GGTLC1,LINC01721,POM121L3P,RNU1-23P,SYNDIG1
chrX	137087500	138750000	11.031	0.250803	0.855541	AL031386.1,AL035443.1,AL355309.1,FGF13,FGF13-AS1,KRT8P6,MAGEA13P,MIR504,RAC1P4,RN7SKP31,RN7SL325P,RNU6-985P,Z96074.1,ZFYVE9P1,ZIC3
chr11	29387500	30112500	11.0235	0.0982179	-0.514108	AC090124.1,AC090124.2,AC090124.3,AC107973.1,AC110058.1,AC124657.1,AL135933.1,HNRNPRP2,KCNA4,LINC01616,LINC02546,RN7SL240P
chr5	168687500	169550000	11.013	0.252584	0.499508	AC011365.1,AC011389.1,AC011389.2,AC011389.3,MIR218-2,MIR585,SLIT3,Y_RNA
chr11	127987500	128125000	11.0086	0.187347	0.248257
chr4	73312500	73712500	10.9949	0.249706	0.437867	AC053527.1,AC074250.1,AC108157.1,AC112518.1,AFM,AFP,ALB,LINC02499,RASSF6
chr9	1075000	2225000	10.9906	0.1666	0.398777	AL356498.1,AL358934.1,AL359076.1,AL591644.1,RNA5SP279,RNU2-25P,RPS27AP14,SMARCA2
chr13	102887500	103225000	10.9892	0.152166	0.223814	AL137246.1,AL137246.2,METTL21EP,SLC10A2
chr1	35412500	35825000	10.9719	0.0421571	0.323272	AC004865.1,AC004865.2,AGO4,AL354864.1,C1orf216,CLSPN,KIAA0319L,NCDN,PSMB2,TFAP2E,ZMYM4
chr3	63312500	63775000	10.9716	0.157023	0.353688	AC104162.1,RNA5SP134,SNTN,SYNPR,SYNPR-AS1
chr10	128262500	128925000	10.971	0.197761	0.444139	AL355537.1,AL390763.1,LINC01163
chrX	94987500	96337500	10.9639	0.180242	0.47279	AL022161.1,AL137845.1,AL137845.2,AL365400.1,AL365400.2,BRDTP1,CALM1P1,HNRNPDLP1,HNRNPDLP3,MIR548M,RN7SL379P,RNA5SP510,RPS29P28,RPS7P13
chr11	4137500	4637500	10.9635	0.0623966	0.209819	AC015689.1,AC015689.2,AC018793.1,AC018793.2,AC018793.3,AC018793.4,AC018793.5,C11orf40,OR51D1,OR51R1P,OR52B3P,OR52B4,OR52I1,OR52I2,OR52K1,OR52K2,OR52K3P,OR52M1,OR52M2P,OR52P2P,OR55B1P,RRM1,RRM1-AS1,SSU72P6,TRIM21,TRIM68
chr21	38137500	38412500	10.9609	-0.0512289	-0.331309	AP001425.1,AP001434.1,DSCR10,DSCR8,ERG,KCNJ15,LINC01423,SPATA20P1
chr11	70200000	70487500	10.9607	0.16194	0.484381	AP000487.1,AP000487.2,AP000879.1,AP001271.1,AP002336.1,AP002336.2,AP002336.3,CTTN,FADD,H2AFZP4,MIR548K,PPFIA1,SHANK2
chr5	55175000	55762500	10.9572	0.0593527	0.299651	AC010480.1,AC016632.1,AC020728.1,AC026704.1,AK4P2,CCNO,DDX4,DHX29,MCIDAS,MIR5687,PLPP1,RNF138P1,SKIV2L2,SLC38A9
chr20	32500000	32825000	10.9408	0.0364722	0.23461	AL034550.2,AL133343.1,AL133343.2,AL133343.3,BAK1P1,C20orf203,COMMD7,DNMT3B,MAPRE1,NOL4L
chr13	99637500	100537500	10.9333	0.152962	0.24096	AL136526.1,AL355338.1,AL356575.1,AL356966.1,ASNSP3,CLYBL,CLYBL-AS1,CLYBL-AS2,GGACT,LINC00554,MIR4306,NDUFA12P1,PCCA,PCCA-AS1,RPL15P18,SNORA25,ZIC2,ZIC5
chr9	133725000	134137500	10.9262	0.0448088	0.296404	AL445931.1,ARF4P1,BRD3,BX649632.1,LINC00094,SARDH,VAV2,WDR5
chr8	27225000	27750000	10.9197	0.161579	0.547594	AC013643.1,AC013643.2,AC013643.3,CCDC25,CHRNA2,CLU,EPHX2,GULOP,MIR3622A,MIR3622B,MIR6842,MIR6843,PTK2B,RNU6-1086P,SCARA3,STMN4,TRIM35
chr8	123762500	124487500	10.9173	0.0753377	0.222764	AC090192.1,AC090192.2,AC090753.1,AC090921.1,AC100871.1,AC100871.2,ARF1P3,FAM91A1,FER1L6,FER1L6-AS1,FER1L6-AS2,RNF139,RNF139-AS1,RNU6-756P,TMEM65,TRMT12
chr11	121662500	122537500	10.9121	0.158636	0.453436	AP000755.1,AP000755.2,BLID,MIR100,MIR100HG,MIR125B1,MIRLET7A2,RNU4ATAC10P,RNU4ATAC5P,RNU6-256P
chr13	28825000	29400000	10.9061	0.218118	0.478781	AL596092.1,GAPDHP69,MTUS2,MTUS2-AS2
chr9	128162500	129087500	10.9001	0.063462	0.211741	AL356481.1,AL356481.2,AL356481.3,AL359091.1,AL359091.2,AL359091.3,AL359091.4,AL441992.1,AL592211.1,AL672142.1,C9orf16,CERCAM,CIZ1,COQ4,DNM1,DOLK,DOLPP1,ENDOG,GLE1,GOLGA2,HMGA1P4,KYAT1,LRRC8A,MIGA2,MIR199B,MIR219A2,MIR219B,MIR3154,Metazoa_SRP,NUP188,ODF2,ODF2-AS1,PHYHD1,PKN3,RN7SL560P,RNU7-171P,SET,SH3GLB2,SLC27A4,SPOUT1,SPTAN1,SWI5,TBC1D13,TMSB4XP4,TRUB2,URM1,VTI1BP4,WDR34,ZDHHC12,ZER1
chr15	35062500	35412500	10.8922	0.162239	0.239341	AC019288.1,AC021231.1,AC021231.2,AC021231.3,ANP32AP1,DPH6,HNRNPA1P45,MIR3942,NANOGP8,NUTF2P6,PRELID1P4,RBM17P4
chr11	114700000	115362500	10.8805	0.222622	0.396369	ACA59,AP000462.3,CADM1,NXPE2
chr1	179437500	179800000	10.8796	0.177974	0.446379	AL160286.1,AL160286.2,AL160286.3,AL359853.3,AXDND1,FAM163A,HNRNPA1P54,MEF2AP1,NPHS2,RNU5F-2P,TDRD5
chr8	72312500	72862500	10.876	0.150537	0.284546	AC011131.1,AC013562.1,AC013562.2,AC124293.1,HAUS1P3,KCNB2,RNA5SP271
chr14	63300000	63787500	10.8704	0.0783785	0.174554	AL136038.1,AL136038.2,AL136038.3,AL136038.4,AL136038.5,AL161670.1,AL161670.2,GPHB5,HSPE1P2,PPP2R5E,RNU6-1162P,RNU6-597P,RNU7-116P,SCARNA20,SGPP1,U3,WDR89,Y_RNA
chr3	8137500	8712500	10.8648	0.166569	0.451378	AC023481.1,AC034187.1,LMCD1,LMCD1-AS1,OR7E122P,RNU4ATAC17P,SSUH2
chr11	4637500	5462500	10.8623	0.192211	0.418604	AC087380.1,AC103710.1,AC103710.2,AC103710.3,AC103710.4,AC104389.1,AC104389.2,AC104389.3,AC113331.1,AC113331.2,BGLT3,CoTC_ribozyme,HBB,HBBP1,HBD,HBE1,HBG1,HBG2,KRT8P49,MMP26,OR51A1P,OR51A2,OR51A3P,OR51A4,OR51A5P,OR51A6P,OR51A7,OR51A8P,OR51A9P,OR51AB1P,OR51B2,OR51B3P,OR51B4,OR51B5,OR51B6,OR51B8P,OR51C1P,OR51D1,OR51E1,OR51E2,OR51F1,OR51F2,OR51G1,OR51G2,OR51H1,OR51H2P,OR51I1,OR51I2,OR51J1,OR51K1P,OR5…
chr3	52700000	53112500	10.8569	0.0417097	0.108536	AC006254.1,AC006254.2,AC006254.3,AC096887.1,AC096887.2,AC099667.1,AC104446.1,GLT8D1,ITIH1,ITIH3,ITIH4,ITIH4-AS1,MIR8064,MUSTN1,NEK4,RFT1,SERBP1P3,SFMBT1,SPCS1,TMEM110,TMEM110-MUSTN1
chr16	65125000	66312500	10.8533	0.0963903	0.444534	AC009055.1,AC009055.2,AC022164.1,AC025281.1,AC092138.1,AC092138.2,CDH11,LINC00922,LINC02126,RNA5SP428
chr2	74225000	74637500	10.8487	-0.0396487	-0.176667	AC005033.1,AC005041.1,AC005041.2,AC005041.3,AC006030.1,AUP1,C2orf81,CCDC142,DCTN1,DCTN1-AS1,DOK1,DQX1,HMGA1P8,HTRA2,INO80B,INO80B-WBP1,KRT18P26,LBX2,LBX2-AS1,LOXL3,M1AP,MOGS,MRPL53,NECAP1P2,PCGF1,RNU6-542P,RTKN,SLC4A5,TAF13P2,TLX2,TTC31,TVP23BP2,WBP1,WDR54
chr5	77525000	78312500	10.8416	0.104842	0.402073	AC010234.1,AC024568.1,AC104108.1,AC108482.1,ACTBP2,AP3B1,ATP6V1G1P6,OTP,RPL7P23,TBCA,WDR41
chr10	112087500	112512500	10.8362	0.0448686	-0.391334	ACSL5,AL157786.1,GPAM,GUCY2GP,MIR6715A,MIR6715B,TECTB,VTI1A,ZDHHC6
chr1	230362500	230625000	10.8349	0.170462	0.263669	AL133516.1,AL158214.1,LINC01737,PGBD5
chr9	134487500	135500000	10.8264	0.0575344	0.303483	AL353611.1,AL353611.2,AL353615.1,AL390778.1,AL390778.2,AL603650.1,AL669970.1,AL669970.2,AL669970.3,C9orf116,C9orf62,COL5A1,COL5A1-AS1,FCN1,FCN2,MIR3689A,MIR3689B,MIR3689C,MIR3689D1,MIR3689D2,MIR3689E,MIR3689F,MRPS2,OLFM1,PPP1R26,PPP1R26-AS1,SOCS5P2
chr16	70825000	71362500	10.8239	0.0269257	0.396474	AC106736.1,AC138625.1,AC138625.2,CALB2,CMTR2,HYDIN,RNU6ATAC25P
chr13	23912500	24287500	10.819	0.0092431	-0.0976506	AL359736.1,ANKRD20A19P,IPO7P2,MIR2276,SPATA13,SPATA13-AS1
chr1	115587500	116087500	10.797	0.0966613	0.178151	AL357137.1,AL365318.1,CASQ2,HNRNPA1P43,LINC01649,NHLH2,RN7SL420P,SLC22A15,SNORA42,VANGL1
chr7	122037500	122637500	10.7962	0.0584515	0.485161	AASS,AC004594.1,AC006020.1,AC015983.1,AC015983.2,CADPS2,FEZF1,FEZF1-AS1,PTPRZ1,RNU7-154P
chr15	34637500	35062500	10.7896	0.0621505	0.267859	AC018868.1,AC018868.2,AC087457.1,AC114546.1,AC114546.2,AC114546.3,AC114546.4,ACTC1,AQR,GJD2,LINC02252,ZNF770
chrX	48450000	49850000	10.772	-0.289844	nan	AC115618.1,AC115618.2,AC115618.3,AC231533.1,AC231533.2,AC231657.1,AC231657.2,AC232271.1,AC233300.1,AF196972.1,CACNA1F,CCDC120,CCDC22,EBP,ERAS,FOXP3,FTSJ1,GAGE1,GAGE10,GAGE12B,GAGE12C,GAGE12D,GAGE12E,GAGE12F,GAGE12G,GAGE12H,GAGE12J,GAGE13,GAGE2A,GAGE2E,GATA1,GLOD5,GPKOW,GRIPAP1,HDAC6,HSPB1P2,KCND1,MAGIX,MRPL32P1,Metazoa_SRP,OTUD5,PAGE1,PAGE4,PCSK1N,PIM2,PLP2,PORCN,PPP1R3F,PQBP1,PRAF2,PRICKLE3,RBM3…
chr7	35087500	35587500	10.7661	0.0831102	0.282961	AC007652.1,AC009531.1,DPY19L2P1,S100A11P2,TBX20
chr2	239462500	240100000	10.7546	0.00624269	-0.253094	AC013469.1,AC079612.1,AC079612.2,AC093802.1,AC093802.2,MIR4786,NDUFA10,OR6B2,OR6B3,PRR21
chr5	137575000	138162500	10.7483	0.146561	0.365792	AC106791.1,AC106791.2,AC113382.1,AC113382.2,BRD8,FAM13B,HNRNPA0,KLHL3,MIR874,MYOT,NME5,NPY6R,PKD2L2,RNU6-1148P,RNU6-460P,RNU6-888P,SPOCK1,WNT8A
chr5	31337500	32087500	10.7443	0.29227	0.73175	AC010469.1,AC010469.2,AC022417.1,AC022447.1,AC022447.2,AC022447.3,AC022447.4,AC022447.5,AC022447.6,AC022447.7,AC025458.1,C5orf22,DROSHA,MIR4279,PDZD2,RNU6-358P,RNU6-363P,RNU6-760P,RPL5P14,TPT1P5,Y_RNA
chr9	93987500	94275000	10.7412	0.062554	0.319858	AL158152.1,AL158152.2,CYCSP24,MIRLET7A1,MIRLET7D,MIRLET7DHG,MIRLET7F1,PTPDC1,ZNF169
chr7	12012500	12512500	10.7386	0.0126607	-0.210783	AC013470.1,AC013470.2,AC013470.3,AC013470.4,TAS2R2P,TMEM106B,VWDE
chr2	190075000	190337500	10.7338	0.0679849	0.139167	C2orf88,HIBCH
chr12	34262500	38087500	10.7336	0.0654315	nan	AK6P2,CLUHP8,ZNF970P
chr21	24762500	25362500	10.7287	0.0493656	0.291657	AP000146.1,AP000233.1,AP000233.2,AP000235.1,AP000402.1,AP001341.1,AP001342.1,LINC01692,RN7SKP236,RNA5SP489,RPL13AP7
chr8	60062500	60425000	10.7242	0.0597613	0.396286	AC021393.1,CA8,LINC01301,PDCL3P1,SLC2A13P1
chr17	49087500	49437500	10.7232	0.0351403	0.175133	ABI3,AC069454.1,AC091180.1,AC091180.2,AC091180.3,AC091180.4,AC091180.5,B4GALNT2,EIF4EP2,FLJ40194,GNGT2,MIR6129,PHB,PHOSPHO1,Y_RNA,ZNF652
chr7	155837500	156537500	10.7231	0.140777	0.298606	AC021218.1,AC073133.1,AC073133.2,AC093813.1,LINC01006,Y_RNA
chr13	94700000	95062500	10.7183	0.251603	0.322637	ABCC4,BRD7P5,LINC00391,LINC00557,RNU6-62P,RPL21P112,SOX21,SOX21-AS1
chr19	33750000	34112500	10.6936	0.0245121	0.293079	AC008556.1,CHST8,KCTD15,RN7SL150P,RPS4XP20,RPS4XP21,RPS4XP23
chr5	149262500	149612500	10.6579	0.11776	0.317985	AC012613.1,AC012613.2,AC021078.1,AC131025.1,AC131025.2,AFAP1L1,ARHGEF37,CARMN,CSNK1A1,GRPEL2,GRPEL2-AS1,IL17B,MIR143,MIR145,PCYOX1L,RNU6-588P,RPL29P14
chr5	177587500	178237500	10.6545	0.0408778	0.373395	AC106795.1,AC106795.2,AC106795.3,AC106795.5,AC136632.1,AC136632.2,AC138819.1,AC139795.1,AC139795.2,AC140125.1,AC140125.2,AC140125.3,B4GALT7,FAM153A,FAM153C,GMCL1P1,HNRNPAB,N4BP3,NHP2,OR1X5P,PHYKPL,PROP1,RMND5B,SUDS3P1,TMED9
chr9	126237500	126612500	10.6397	0.0426704	0.238252	AL161908.1,AL162391.1,AL356309.1,AL356309.2,AL356309.3,MVB12B,NRON,SNORD116
chr5	163387500	163500000	10.6379	0.135912	0.311314	AC008723.1,AC091976.1,CCNG1,HMMR,HMMR-AS1,NUDCD2
chr9	109175000	109512500	10.623	0.216805	0.505359	EPB41L4B,MIR3927,MTND2P11,PTPN3,RNU6-984P,Y_RNA
chr15	68962500	69462500	10.6172	0.0736275	0.305882	AC026992.1,AC026992.2,AC027088.1,AC027088.2,AC027088.3,AC027088.4,AC027237.1,AC027237.2,AC027237.3,AC027237.4,EWSAT1,GLCE,KIF23,NOX5,PAQR5,RPLP1,U3,Y_RNA
chr12	101237500	101887500	10.612	-0.111652	-0.535713	AC010205.1,AC063948.1,AC063950.1,AC117505.1,ARL1,CHPT1,DRAM1,GNPTAB,HSPE1P4,MYBPC1,RNA5SP367,RNA5SP368,RNA5SP369,RNU5E-5P,RNU6-101P,RNU6-1068P,RNU6-1183P,RNU6-172P,RNY1P16,RPS27P23,SPIC,SYCP3,UTP20,Y_RNA
chr1	53762500	54062500	10.6075	0.156657	0.445603	AL049745.1,AL353898.3,DIO1,HNRNPA3P12,HSPB11,LDLRAD1,LRRC42,MIR4781,NDC1,SNORA58,TCEANC2,TMEM59,YIPF1
chr10	117187500	117475000	10.589	0.0527142	0.300007	AC005871.2,AL391988.1,AL731557.1,EMX2OS,KCNK18,PDZD8,RPL12P26,SLC18A2
chr11	73862500	74237500	10.5492	0.131515	0.437474	5S_rRNA,AP000577.1,AP002392.1,AP002770.2,AP003717.1,AP003717.2,AP003717.3,C2CD3,COA4,DNAJB13,MRPL48,P4HA3,PAAF1,PPME1,UCP2,UCP3
chr11	73275000	73862500	10.5446	0.0256192	-0.263164	AP000763.1,AP000763.2,AP000763.3,AP000763.4,AP000860.1,AP002761.3,AP002770.1,AP002993.1,ARHGEF17,CCDC58P5,FAM168A,HMGN2P38,MRPL48,P2RY6,PLEKHB1,RAB6A,RELT,RN7SKP243
chr1	247612500	248325000	10.5305	0.0830322	0.431906	AC118470.1,AL390860.1,AL606804.1,CLK3P2,HSD17B7P1,OR11L1,OR13G1,OR14A16,OR14A2,OR14K1,OR14L1P,OR1C1,OR2AJ1,OR2AK2,OR2L13,OR2L1P,OR2L2,OR2L3,OR2L5,OR2L6P,OR2L8,OR2L9P,OR2M1P,OR2M2,OR2M3,OR2M4,OR2M5,OR2M7,OR2T12,OR2T32P,OR2T33,OR2T8,OR2W3,OR2X1P,OR3D1P,OR6F1,OR6R1P,OR9H1P,TRIM58,Y_RNA
chr3	123762500	124537500	10.5222	0.246068	0.338712	CCDC14,KALRN,MIR5002,MIR6083,MYLK,RNU6-143P,ROPN1,RPL7P15,SNORA5
chr1	200037500	200537500	10.5199	0.00514193	0.199207	AC096633.1,AC097065.1,AC097065.2,AC104461.1,AL359834.1,FAM58BP,LINC00862,NR5A2,RNU6-570P,ZNF281
chr19	30700000	32262500	10.4939	-0.0234497	-0.345312	AC008794.1,AC008794.2,AC008992.1,AC011456.1,AC011507.1,AC011518.1,AC011525.1,AC011525.2,AC020897.1,AC020912.1,AC025809.1,AC025809.2,LINC01533,LINC01782,LINC01791,LINC01834,LINC01837,RNA5SP471,RNA5SP472,RNU6-967P,TSHZ3,ZNF536
chr4	81075000	81375000	10.4718	0.161917	0.478535	AC139722.1,PRKG2,RNU5A-2P
chr11	74237500	74662500	10.4681	0.144993	0.438656	AP001085.1,AP001372.1,AP001372.2,AP001372.3,AP001372.4,CYCSP27,HNRNPA1P40,KCNE3,LIPT2,MIR548AL,P4HA3,P4HA3-AS1,PGM2L1,POLD3,PPME1,RANP3,SNORA7
chr1	20600000	21212500	10.4614	-0.0757798	-0.519148	AL627311.1,AL663074.1,AL663074.2,CDA,DDOST,EIF4G3,HP1BP3,HSPE1P27,KIF17,MIR1256,MIR6084,PINK1,PINK1-AS,RNU7-200P,RPS15AP6,SH2D5
chr5	40900000	41687500	10.4552	0.220408	0.415753	AC008817.1,AC114967.1,C6,C7,MROH2B,PLCXD3,RNU7-161P
chr15	44512500	44837500	10.4518	-0.010972	0.291805	AC009996.1,AC025430.1,AC122108.1,AC122108.2,B2M,CTDSPL2,EIF3J,EIF3J-AS1,PATL2,SORD2P,SPG11,TRIM69,Y_RNA
chr3	186587500	186800000	10.4373	0.0320828	0.239173	AC068631.1,AC068631.2,AC068631.3,AC109780.1,AC109780.2,AC112907.3,AHSG,EIF4A2,FETUB,GPS2P2,HRG,KNG1,MIR1248,Metazoa_SRP,PSMD10P2,RFC4,RNU6-1105P,SNORA4,SNORA63,SNORA81,SNORD2
chr8	9037500	9375000	10.4325	0.114259	0.247698	AC021242.2,AC021736.1,AC022784.1,AC022784.2,AC022784.3,AC022784.4,AC022784.5,AC022784.6,AC022784.7,AC022784.8,ERI1,MIR4660,Metazoa_SRP,PPP1R3B,RNU6-1151P,RNU6-526P,RNU7-55P
chr16	89237500	89625000	10.432	-0.0249614	0.271245	AC092120.1,AC092120.2,AC092120.3,AC092123.1,AC092123.2,AC137932.1,AC137932.2,AC137932.3,ANKRD11,CPNE7,DPEP1,RNU6-430P,RPL13,SNORD68,SPG7
chr4	142062500	142837500	10.4318	0.1115	0.425931	AC139720.1,AC139720.2,INPP4B,LSM3P4,RPL5P13
chr1	214687500	215662500	10.4266	0.0827744	0.207068	AC099563.1,AL450990.1,GAPDHP24,KCNK2,KCTD3,SNORD116,USH2A,VDAC1P10
chr20	3025000	3662500	10.423	0.00532604	0.359665	AL109976.1,AL353193.1,ATRN,AVP,C20orf194,DDRGK1,FASTKD5,GFRA4,GNRH2,ITPA,LZTS3,MRPS26,OXT,PTPRA,RN7SL555P,RNU6-1019P,SF3A3P1,SLC4A11,U3,UBE2V1P1,UBOX5,UBOX5-AS1
chr13	35187500	35850000	10.4116	0.24467	0.458677	DCLK1,LINC00445,MAB21L1,NBEA,PHBP13
chr13	77575000	77775000	10.4041	-0.0877166	-0.316469	MIR3665,RNY3P7,SCEL,SCEL-AS1,SLAIN1,SPTLC1P5
chr3	27712500	28400000	10.4002	0.0649535	-0.312359	AC098650.1,AZI2,CMC1,EOMES,LINC01967,LINC01980,LINC01981,LINC02084,ZCWPW2
chr1	62900000	63287500	10.3928	0.195499	0.316336	AC096543.1,AC096543.2,AC099794.1,AC099794.2,AL162400.1,AL162400.2,LINC00466,LINC01739,RNA5SP49,RPSAP65
chr21	17337500	17587500	10.3823	0.0985158	0.210661	BTF3L4P1,CXADR,LINC01549,RN7SL163P,RNU6-113P,RPL39P40,Y_RNA
chr15	40862500	41237500	10.3808	-0.0633318	-0.207872	AC020661.1,AC020661.2,AC020661.3,AC020661.4,AC020661.5,AC021753.1,AC025166.1,CHAC1,CHP1,CYCSP2,DLL4,EXD1,FAM92A1P1,INO80,INO80-AS1,RHOV,RN7SL497P,VPS18
chr11	123762500	123987500	10.3789	-0.00897322	-0.191617	OR10S1,OR4D5,OR6M1,OR6M2P,OR6M3P,OR6T1,OR8D4,RNU1-21P,TMEM225
chr14	33812500	34312500	10.3758	0.0990046	0.270371	EGLN3,EGLN3-AS1
chr10	77775000	78012500	10.3568	0.15934	0.283826	AL391421.1,AL450306.1,DLG5,DLG5-AS1,H2AFZP5,IMPDH1P5,Metazoa_SRP,POLR3A,RN7SL284P,RNU6-1266P
chr4	153775000	154275000	10.3466	0.293614	0.552381	AC079298.1,AC079298.2,AC079298.3,DCHS2,SFRP2
chr17	81012500	81637500	10.3453	0.00109284	-0.14366	AATK,AATK-AS1,AC027601.1,AC027601.2,AC027601.3,AC027601.4,AC027601.5,AC110285.1,AC110285.2,AC110285.3,AC110285.4,AC110285.5,AC110285.6,AC110285.7,AC115099.1,AC127496.2,AC127496.5,AC139149.1,ACTG1,BAHCC1,BAIAP2,BAIAP2-AS1,CEP131,FAAP100,FSCN2,LINC00482,LINC01971,MIR1250,MIR3065,MIR3186,MIR338,MIR4740,MIR657,NDUFAF8,NPLOC4,SLC38A10,TEPSIN,TMEM105,TSPAN10,Y_RNA
chr2	201787500	202212500	10.3306	0.0228024	0.1514	AC069148.1,AC079354.1,AC079354.3,CDK15,DAZAP2P1,FZD7,KIAA2012,PSMA2P3,RNU6-440P,SUMO1,UBE2V1P11,Y_RNA
chr13	78162500	78837500	10.3272	0.146993	0.567571	AL138957.1,AL445209.1,ELOCP23,LINC00331,POU4F1,RNF219,RNF219-AS1,RNY3P3,RPL21P111,RPL31P54,SRGNP1
chr18	49162500	49500000	10.3266	0.000931752	-0.456521	AC044840.1,AC091170.1,AC100778.1,AC100778.2,AC100778.3,AC100778.4,C18orf32,DYM,MIR1539,PRR13P4,RPL17,RPL17-C18orf32,SNORD58A,SNORD58B,SNORD58C
chr11	71787500	72262500	10.3253	0.144687	0.489731	ALG1L9P,ANAPC15,AP000593.2,AP000812.1,AP000812.2,AP000812.3,AP002490.1,AP002490.2,AP002495.1,DEFB108B,DEFB130C,DEFB131B,FAM86C1,FOLR1,FOLR2,FOLR3,IL18BP,INPPL1,LAMTOR1,LRTOMT,MIR3165,NUMA1,OR7E126P,OR7E128P,PHOX2A,RNA5SP342,RNF121,RNU6-72P,RPEP6,ZNF705E
chr5	169550000	170075000	10.3117	0.0801138	0.345421	AC008680.1,DOCK2,FAM196B,MIR378E,RNU6-477P,SPDL1
chr3	192787500	193112500	10.2997	0.0818529	0.189161	MB21D2
chr16	19037500	19525000	10.2956	-0.0259687	0.236345	AC099518.1,AC099518.2,AC099518.3,AC099518.4,AC099518.5,AC099518.6,AC130456.1,AC130456.2,AC130456.3,AC130456.4,AC130456.5,AC130456.6,AC130456.7,CCP110,CLEC19A,COQ7,GDE1,ITPRIPL2,RNU4-46P,SYT17,TMC5,TMC7
chr17	2350000	2737500	10.2929	-0.0691991	-0.280479	AC005696.1,AC005696.2,AC005696.3,AC005696.4,AC006435.1,AC006435.2,AC006435.3,AC006435.4,AC006435.5,AC015799.1,CCDC92B,CLUH,EIF4A1P9,METTL16,MIR6776,MNT,PAFAH1B1,RN7SL33P,RN7SL608P,SAMD11P1,SGSM2
chr17	15162500	15537500	10.2907	0.00466275	-0.152424	AC005517.1,AC005517.2,AC005703.1,AC005703.2,AC005703.3,AC005703.4,AC005703.5,AC005703.6,AC005838.2,CDRT4,MIR4731,PMP22,RN7SL792P,RNU6-799P,TEKT3,TVP23C,TVP23C-CDRT4
chr13	24287500	25000000	10.2588	0.172712	0.259824	AL354798.1,AL359538.1,AL359736.1,AL359736.2,AL359736.3,ANKRD20A10P,ATP12A,C1QTNF9,C1QTNF9-AS1,CENPJ,CYCSP33,IRX1P1,LINC00566,NUS1P3,PARP4,PSPC1P2,RNF17,RNY1P7,RPL26P34,RPL34P27,SLC25A15P3,SPATA13,TPTE2P1,TPTE2P6
chr16	82587500	83737500	10.2538	0.0541102	0.348676	AC009063.1,AC009063.2,AC009063.3,AC009142.1,AC099506.1,AC099506.2,AC125793.1,CDH13,MIR3182,MIR8058,RN7SL134P
chr9	27062500	27275000	10.2447	0.24667	0.328952	AL355432.1,AL355433.1,IFT74,LINC00032,RNA5SP280,TEK
chr1	29250000	30675000	10.2423	0.190764	0.459935	AC092265.1,AL021921.1,AL137076.1,AL161638.1,AL161638.2,AL645944.1,AL645944.2,AL671862.1,LINC01648,LINC01756,PTPRU
chr14	58487500	59062500	10.2383	0.149822	0.257002	AL049873.1,AL049873.2,AL135752.1,DACT1,HNRNPCP1,KIAA0586,LINC01500
chr15	42650000	43000000	10.223	0.029208	0.235225	AC090510.1,AC090510.2,AC090510.3,CDAN1,FDPSP4,KRT8P50,STARD9,TTBK2,UBR1
chr4	183762500	184212500	10.2132	0.233882	0.301035	AC074194.1,AC074194.2,AC107222.1,AC108477.1,ENPP6,STOX2
chr15	81462500	82100000	10.2082	-0.0156553	-0.19288	AC023034.1,AC023034.2,AC025219.1,AC026956.1,AC060809.1,AC104041.1,LINC01583,MEX3B,TMC3-AS1
chr18	61550000	62125000	10.1972	0.164414	0.361017	AC090409.1,AC090409.2,AC105094.1,AC105094.2,CDH20,LINC01544,PIGN,RNF152,RPIAP1
chr22	38737500	39175000	10.1734	-0.106143	-0.355356	AL021707.1,AL021707.3,AL021707.5,AL021707.6,AL021707.7,AL022318.1,AL022318.2,AL022318.4,AL031846.1,AL031846.2,APOBEC3A,APOBEC3B,APOBEC3B-AS1,APOBEC3C,APOBEC3D,APOBEC3F,APOBEC3G,APOBEC3H,CBX6,CBX7,COX5BP7,DNAL4,FUNDC2P4,GTPBP1,NPTXR,SUN2
chr18	49937500	50450000	10.1646	0.0930357	0.26944	AC090246.1,AC091044.1,AC105224.1,AC105227.1,AC105227.2,ADAD1P2,CFAP53,CXXC1,MBD1,MIR4320,MYO5B,RN7SL310P,RNA5SP457,RNA5SP458,SKA1
chr1	214150000	214687500	10.1635	0.0938679	0.236309	ABHD17AP3,AL445305.1,AL592287.1,AL929236.1,CENPF,KRT18P12,PTPN14,SMYD2,UBE2V1P13
chr13	45937500	46337500	10.1565	0.10643	0.655029	AL137141.1,CPB2,CPB2-AS1,FAM206BP,LCP1,LINC00563,LRRC63,RN7SKP5,RN7SL288P,ZC3H13
chr9	7212500	7550000	10.1526	0.15247	0.219114	RPL4P5
chr4	41262500	41687500	10.1488	0.132528	0.213651	LIMCH1,RPL12P20,UCHL1,Y_RNA
chr11	114325000	114700000	10.1444	0.108863	0.304637	AC020549.1,AC020549.2,AP002373.1,AP002373.2,AP002518.1,AP002518.2,C11orf71,NXPE1,NXPE2,NXPE2P1,NXPE4,RBM7,REXO2,snoU13
chr7	50475000	51437500	10.1343	0.119854	0.375688	AC004830.1,AC004920.1,AC009296.1,AC012441.1,AC012441.2,CICP17,COBL,DDC,DDC-AS1,FIGNL1,GRB10,RPL7L1P2,SNORA4
chr2	71550000	72712500	10.102	0.256143	0.453113	AC006461.1,CYP26B1,DYSF,EXOC6B,RPS20P10
chrX	121637500	123575000	10.1018	0.122269	1.28556	AL030996.1,AL357562.1,AL359851.1,AL441985.1,AL590139.1,GRIA3,MRRFP1,RPL3P12,TPT1P13,TUBB4AP1,U3
chr3	193112500	193587500	10.0951	0.249898	0.478937	AC048351.1,AC092966.1,ATP13A4,ATP13A4-AS1,ATP13A5,ATP13A5-AS1,HRASLS,VEZF1P1
chrX	101325000	102912500	10.0921	-0.125545	nan	AC234775.1,AC234775.2,AC234775.3,AC234791.1,AC235565.1,AL035422.1,AL035422.2,AL035427.1,AL035551.1,AL672207.1,ARMCX1,ARMCX2,ARMCX3,ARMCX3-AS1,ARMCX4,ARMCX5,ARMCX5-GPRASP2,ARMCX6,ARMCX7P,BEND7P1,BEX5,BHLHB9,BTK,FO082842.1,FOXN3P1,GLA,GPRASP1,GPRASP2,HNRNPH2,LINC00630,MTATP6P19,MTCO1P19,MTCO2P19,MTCO3P19,MTCYBP32,MTND1P32,MTND2P2,MTND4P32,MTND5P26,MTND6P13,MTND6P32,NXF2,NXF2B,NXF4,NXF5,RNU6-30P,RNU…
chr12	57037500	57225000	10.0905	-0.119176	-0.252237	LRP1,LRP1-AS,MIR1228,MYO1A,NAB2,NEMP1,NXPH4,STAT6
chr1	65737500	65875000	10.084	0.0124388	0.118206	PDE4B,RN7SL854P
chr2	98387500	98912500	10.0761	0.119244	0.322455	AC109826.1,CNGA3,COA5,INPP4A,KIAA1211L,MGAT4A,RNU4-84P,RNU7-46P,UNC50,YWHAQP5
chr11	28362500	29387500	10.0757	0.123794	-0.431065	AC013714.1,AC090124.1,AC090791.1,AC090833.1,AC100773.1,AC110056.1,METTL15,MIR8068,OR2BH1P
chr2	25675000	26412500	10.0619	0.135851	0.62365	AC011742.1,AC011742.2,AC011742.3,AC064847.1,ADGRF3,ASXL2,DRC1,GAREM2,HADHA,HADHB,KIF3C,NDUFB4P4,PPIL1P1,PTGES3P2,RAB10,RNU6-942P,SELENOI,SMARCE1P6,TPM3P7,TRMT112P6,UQCRHP2,Y_RNA
chr14	59525000	59912500	10.0482	0.105764	0.202083	AL121694.1,CCDC175,MIR5586,RTN1
chr1	219437500	219887500	10.0444	0.26079	0.544155	AL356364.1,AL513283.1,RNA5SP76,SLC30A10,ZC3H11B
chr2	16800000	17375000	10.0399	0.0525694	0.132291	AC008069.1,LINC01866,RN7SKP168,ZFYVE9P2
chr12	71987500	74637500	10.0343	-0.076124	-0.408725	AC016256.1,AC025257.1,AC087879.1,AC090109.1,AC090502.1,AC090502.2,AC090502.3,AC090502.4,AC090503.1,AC090503.2,AC133480.1,AC136188.1,ATXN7L3B,CHCHD3P2,LINC02394,LINC02444,LINC02445,RNU6-1012P,TPH2,TRHDE,TRHDE-AS1,U8,VENTXP3
chr7	131675000	132662500	10.0223	0.242941	0.597923	AC009518.1,AC009518.2,AC009518.3,AC011625.1,AC018643.1,AC093106.2,AC105443.1,FLJ40288,NDUFB9P2,PLXNA4
chr3	106675000	107150000	10.0193	0.181134	0.371332	AC074043.1,FCF1P3,LINC00882,MTATP6P22,MTCO1P35,MTCO3P35,MTND1P16,MTND2P14,MTND3P6,MTND4LP3,MTND4P16,MTND5P16,MTND6P6,RNU6-1308P,Y_RNA
chr16	56350000	56775000	10.0145	0.0408774	0.453811	AC009102.2,AC026461.1,AC026461.2,AC026461.3,AC026461.4,AC092140.1,AC092140.2,AC106779.1,AMFR,BBS2,DPPA2P4,GNAO1,MT1A,MT1B,MT1CP,MT1DP,MT1E,MT1F,MT1G,MT1H,MT1JP,MT1L,MT1M,MT1X,MT2A,MT3,MT4,NUDT21,NUP93,OGFOD1
chr14	24725000	25262500	10.0112	0.0470432	0.229884	LINC02286,STXBP6
chr7	70087500	70837500	10.0096	0.0521348	0.296357	AUTS2
chr5	136262500	137575000	9.99823	0.307824	0.531909	AC063980.1,AC109439.1,AC109439.2,AC112178.1,HNRNPA1P13,HSPD1P18,RNA5SP193,SPOCK1,TRPC7,TRPC7-AS2
chr2	132262500	133200000	9.9889	0.143516	0.424936	AC010974.1,AC011755.1,AC016909.1,AC016909.2,AC097532.1,AC097532.2,CDC27P1,FAM201B,GPR39,LYPD1,NCKAP5,RN7SKP103,RNU6-175P,YBX1P7,ZNF806
chr3	179775000	180562500	9.98127	0.174455	0.313056	AC007687.1,AC068760.1,AC134503.1,GAPDHP36,LINC02053,PEX5L,PEX5L-AS1,PEX5L-AS2,RNA5SP149,U8,USP13
chr7	120725000	121087500	9.96133	0.0790165	0.272339	AC004888.1,CPED1,HMGN1P18,ING3,KCND2,RNA5SP240,RNA5SP241,TSPAN12
chr16	47725000	48187500	9.96027	0.076954	0.283903	ABCC11,ABCC12,AC096996.1,AC096996.2,AC141846.1,LINC02133,LINC02134,LINC02192
chr15	53837500	55137500	9.9532	-0.00474955	-0.427126	AC010867.1,AC025272.1,AC084759.1,AC084759.2,AC084759.3,HNRNPA1P74,UNC13C
chr16	56775000	57225000	9.94621	0.0149748	0.383557	AC009090.2,AC009090.4,AC009090.5,AC012181.1,AC012181.2,AC012181.3,AC023825.1,AC023825.2,CETP,CPNE2,FAM192A,HERPUD1,MIR138-2,MIR6863,NLRC5,NUP93,RSPRY1,SLC12A3
chr22	33250000	35212500	9.94376	0.0496379	0.445177	AL021877.1,AL021877.2,ISX,ISX-AS1,LARGE-AS1,LARGE-IT1,LARGE1,LINC01399,LINC01643,MIR4764,SNORA50B,Z68323.1,Z73429.1,Z82173.1,Z82196.1,Z82196.2,Z99755.1,Z99755.2
chr11	2087500	2537500	9.94299	0.0556216	0.156416	AC124057.1,AC132217.1,ASCL2,C11orf21,CD81,CD81-AS1,IGF2,IGF2-AS,INS,INS-IGF2,KCNQ1,MIR4686,MIR483,RNU6-878P,RPL26P30,TH,TRPM5,TSPAN32,TSSC4,Y_RNA
chr20	5225000	5487500	9.92799	-0.0286171	0.172241	AL121757.1,AL121757.2,LINC00658,PROKR2,RNA5-8SP7,UBE2D3P1
chr13	33575000	33912500	9.92454	0.235474	0.755041	AL139081.1,AL139383.1,AL161719.1,AL161891.1,RFC3,RNU5A-4P
chr20	61937500	62412500	9.92368	-0.0214217	0.0998554	ADRM1,AL121832.2,AL121832.3,AL137077.1,AL137077.2,AL354836.1,CABLES2,CDH4,HRH3,LAMA5,LAMA5-AS1,LSM14B,MIR1257,MIR3195,MIR4758,MTG2,OSBPL2,PSMA7,RBBP8NL,RPS21,SS18L1,TAF4
chr7	139450000	140012500	9.90317	0.0588402	0.335363	AC005531.1,CLEC2L,ERHP1,HIPK2,KLRG2,TBXAS1
chr9	92887500	93412500	9.88434	0.0627014	0.247834	AL136981.1,AL390760.1,AL451065.1,ALOX15P2,ANKRD19P,C9orf129,CARD19,FGD3,NINJ1,RNU6-829P,SNX18P2,SUSD3,WNK2
chr2	6787500	7112500	9.86242	0.0460511	0.119735	AC017076.1,AC068481.1,CMPK2,NRIR,RNF144A,RNF144A-AS1,RSAD2
chr14	72437500	72975000	9.84742	-0.04656	-0.495172	AC004828.1,AC007160.1,AL442663.1,AL442663.4,DCAF4,DPF3,MIR7843,RGS6,Y_RNA,ZFYVE1
chr2	172712500	172950000	9.84192	0.183341	0.323073	ALDH7A1P2,RAPGEF4,RAPGEF4-AS1
chr20	30787500	31450000	9.82834	0.0505255	nan	5S_rRNA,AL121723.1,DEFB115,DEFB116,DEFB117,DEFB118,DEFB119,DEFB121,DEFB122,DEFB123,DKKL1P1,HAUS6P2,RNA5SP480,RPL31P3,SNORA40
chr2	28875000	29287500	9.82163	0.100776	0.200831	AC105398.1,ALK,C2orf71,CLIP4,SNORD53,SNORD53B,SNORD92,TOGARAM2,WDR43,Y_RNA
chr15	92100000	92725000	9.8163	0.185543	0.666838	AC090985.1,AC091544.1,AC091544.2,AC091544.3,AC091544.4,AC091544.5,AC091544.6,AC091544.7,AC091544.8,AC116903.1,AC116903.2,C15orf32,DUXAP6,ENO1P2,FAM174B,HMGN1P38,LINC00930,NPM1P5,SLCO3A1,ST8SIA2,snoU109
chr10	116600000	117187500	9.80929	0.101267	0.205271	AC012308.1,AC016825.1,AC023283.1,C10orf82,ENO4,HSPA12A,MIR3663,MIR3663HG,PNLIPRP1,PNLIPRP2,RPL5P27,SHTN1,VAX1
chr5	110725000	111062500	9.8085	0.157784	0.297632	AC008782.1,AC010395.1,AC010395.2,BCLAF1P1,SLC25A46,TMEM232
chr1	226437500	226537500	9.80827	0.269669	0.297583	AL359704.1,CDKN2AIPNLP1,RN7SKP165
chr22	28562500	28900000	9.79947	0.0129405	0.289245	CCDC117,CHEK2,HSCB,RN7SL162P,TTC28,XBP1,Z93930.1,Z93930.2,Z93930.3,ZNRF3
chr17	33750000	34150000	9.79662	-0.00812411	-0.204686	AC004147.1,AC004147.3,AC004147.4,AC004147.5,AC024610.1,AC024610.2,AC024614.4,AC123769.1,AC123769.2,ASIC2,RNA5SP438
chr3	183837500	184350000	9.78916	0.050262	-0.228688	ABCC5,ABCC5-AS1,ABCF3,AC131160.1,AC131235.1,AC131235.2,AC131235.3,AC131235.4,ALG3,AP2M1,CAMK2N2,CLCN2,CYP2AB1P,DVL3,ECE2,EEF1A1P8,EIF2B5,EIF4G1,FAM131A,HSP90AA5P,HTR3C,HTR3D,HTR3E,HTR3E-AS1,MIR1224,MIR4448,PARL,PSMD2,RPSAP31,SNORD66,VWA5B2,Y_RNA
chr3	159325000	159775000	9.7854	0.207282	0.457858	AC063955.1,AC092943.1,IQCJ-SCHIP1,IQCJ-SCHIP1-AS1
chr18	21950000	22737500	9.77496	0.175359	0.360288	AC027449.1,AC090912.1,AC090912.2,AC091043.1,AC091588.1,AC091588.2,AC091588.3,AC099849.1,CTAGE1,GATA6,GATA6-AS1,LINC01900,RNU6-1032P,RNU6-702P,RNU6ATAC20P,RPS4XP18
chr8	97537500	98112500	9.77066	0.15739	0.293374	AP002906.1,AP002982.1,AP003352.1,AP003357.1,ERICH5,LAPTM4B,MATN2,MTDH,RIDA,RNU6-703P,RPL30,RPS23P1,SNORA72,SUMO2P18,Y_RNA
chr1	182437500	182887500	9.76974	0.0625849	0.460689	AL353778.1,DHX9,LINC01686,LINC01688,Metazoa_SRP,NPL,RGS16,RGS8,RGSL1,RNASEL,TEDDM2P
chr15	38762500	39625000	9.76668	0.0947301	0.339997	AC013652.1,AC013652.2,AC022196.1,AC022929.2,AC037198.1,AC037198.2,AC037198.3,AC087878.1,AC109630.1,AC113146.1,AC113146.2,C15orf54,FSIP1,THBS1
chr17	41675000	42175000	9.76232	-0.008281	-0.226771	AC099811.2,AC099811.3,AC125257.1,AC125257.2,ACLY,C17orf113,CNP,DHX58,DNAJC7,EIF1,FKBP10,GAST,HAP1,HSPB9,JUP,KAT2A,KCNH4,KLHL10,KLHL11,NKIRAS2,NT5C3B,P3H4,RAB5C,RN7SL399P,RNA5SP442,TTC25,ZNF385C
chr12	59875000	62175000	9.76174	-0.129953	-0.364666	AC078789.1,AC080011.1,AC087883.1,AC090017.1,AC090022.1,DUX4L52,FAM19A2,KRT8P19,RPL21P104,RPS3P6,SNORA19,Y_RNA
chr3	59150000	59562500	9.76135	0.0740599	0.204344	AC126121.1,AC126121.2,AC138057.1
chr5	151812500	152275000	9.75853	0.125581	0.381012	AC091982.3,G3BP1,GLRA1,LINC01933,RNA5SP198
chr19	38987500	39562500	9.75304	0.0661404	0.410814	AC010605.1,AC011443.1,AC011445.1,AC011445.2,AC011500.2,AC011500.3,ACP7,DLL3,EID2,EID2B,FBXO27,GMFG,IFNL1,IFNL2,IFNL3,IFNL3P1,IFNL4,IFNL4P1,LRFN1,MED29,MIR4530,MSRB1P1,NCCRP1,PAF1,PAK4,PLEKHG2,RN7SL566P,RPS16,SAMD4B,SELENOV,SUPT5H,SYCN,TDGF1P7,TIMM50,ZFP36
chr3	156025000	156500000	9.75304	0.035407	-0.163564	AC091607.1,ALG1L15P,KCNAB1,KCNAB1-AS1,KCNAB1-AS2,MRE11P1,VN2R1P
chr11	83862500	84337500	9.74711	0.164424	0.318551	DLG2
chr11	69100000	69675000	9.73449	-0.0498199	-0.11329	AP000439.1,AP000439.2,AP000439.3,AP000439.4,AP003071.1,AP003071.2,AP003071.5,AP005233.1,AP005233.2,CCND1,IFITM9P,MYEOV,ORAOV1,TPCN2
chrX	93312500	94612500	9.73115	0.0337604	0.307207	AL023280.1,AL390840.1,FAM133A,NAP1L3,RNU6-332P,RPL7P55,Y_RNA,Z94722.1
chr5	96337500	96625000	9.72983	0.146069	0.348258	AC104123.1,CAST,PCSK1
chrX	118287500	118837500	9.72444	-0.148311	0.862487	AL391280.1,DOCK11,IL13RA1,MIR1277,RBBP8P1,SNORA35,WDR44,Y_RNA,ZCCHC12
chr14	99362500	99937500	9.72142	0.00865677	0.431648	AL110504.1,AL160313.1,AL160313.2,CCDC85C,CCNK,CYP46A1,EML1,HHIPL1,RNU6-91P,SETD3,Y_RNA
chr2	174737500	175050000	9.70827	0.0252045	0.161247	AC007435.1,AC010894.3,CHN1,CHRNA1,RNU6-1290P,RNU6-763P
chr9	17012500	17525000	9.7012	-0.0590832	-0.348673	AL162725.1,AL162725.2,CNTLN,RN7SL720P,RPS29P33,SAMM50P1
chr1	3412500	3875000	9.69654	-0.0012181	0.181189	AL136528.1,AL136528.2,AL365330.1,AL512413.1,AL513320.1,ARHGEF16,CCDC27,CEP104,DFFB,LRRC47,MEGF6,MIR551A,PRDM16,RN7SL574P,SMIM1,TP73,TP73-AS1,TPRG1L,WRAP73
chr9	94637500	95187500	9.68587	0.0924517	0.270786	AL353768.1,AL354893.1,AL354893.2,AL807757.1,AL807757.2,C9orf3,FANCC,FBP1,MIR2278,MIR23B,MIR24-1,MIR27B,MIR3074,MIR6081,RNA5SP288
chr13	35850000	36262500	9.6751	0.233849	0.62286	CCDC169,CCDC169-SOHLH2,DCLK1,SOHLH2
chr8	74087500	74362500	9.67042	0.0780021	0.327011	AC087627.1,AC087672.2,AC087672.3,AC103952.1,GDAP1,JPH1
chr3	73125000	73575000	9.66973	0.189416	0.408283	CCDC75P1,PDZRN3,RNU6-1270P
chr15	32612500	33075000	9.66689	-0.0984145	nan	AC090877.1,AC090877.2,AC123768.1,AC123768.2,AC123768.3,ARHGAP11A,FMN1,GREM1,HNRNPA1P71,SCG5,SNORD77
chr13	26937500	27362500	9.64733	0.0712984	0.372728	AL158062.1,AL160035.1,LINC00412,LINC02340,RASL11A,RNU6-70P,RPL21,RPS20P32,RPS21P8,SNORA27,SNORD102,USP12,USP12-AS1,USP12-AS2
chr17	70612500	72575000	9.62751	0.0583211	-0.29733	AC005144.1,AC005181.1,AC005771.1,AC007423.1,AC007639.1,AC118653.1,CASC17,LINC00511,LINC01152,LINC02003,LINC02095,LINC02097,MYL6P5,RNU7-155P,SOX9,SOX9-AS1
chr16	63312500	64037500	9.61697	-0.114892	-0.532117	AC018846.1,AC092337.1,AC138305.1,AC138305.2,AC138305.3,LINC02165,RPS15AP34
chr17	79687500	80062500	9.60537	0.0289015	0.260459	AC100791.1,AC100791.2,AC100791.3,AC116025.1,AC116025.2,CBX2,CBX4,CBX8,CCDC40,ENPP7,LINC01977,LINC01978,LINC01979,LINC02078,MIR4739,TBC1D16
chr16	1262500	1837500	9.60196	0.00723106	0.521366	AC120498.4,AC120498.5,AC120498.7,AC120498.9,AL031009.1,AL031600.1,AL031600.2,AL031600.3,AL031705.1,AL031708.1,AL031709.1,AL031710.1,AL031710.2,AL031714.1,AL031717.1,AL031719.1,AL031719.2,AL032819.1,AL032819.2,AL032819.3,AL133297.1,AL133297.2,BAIAP3,C16orf91,CCDC154,CLCN7,CRAMP1,EME2,FAHD1,GNPTG,HAGH,IFT140,IGFALS,JPT2,MAPK8IP3,MEIOB,MIR3177,MRPS34,NME3,NUBP2,PRSS29P,PTX4,RPS20P2,RPS3AP2,SPSB3,TEL…
chr10	5387500	5625000	9.60049	0.141673	0.312263	AL365356.2,AL365356.3,AL365356.4,AL365356.5,AL732437.1,CALML3,CALML3-AS1,CALML5,NET1,TUBAL3
chr15	44200000	44512500	9.5991	0.103506	0.504329	AC025043.1,AC090519.1,AC090519.2,CASC4,CTDSPL2,HNRNPMP1
chr2	216700000	217725000	9.59307	0.169247	0.428023	AC007557.1,AC007557.2,AC007557.3,AC007557.4,AC007563.1,AC007563.2,AC007563.3,AC007749.1,AC010886.1,DIRC3,DIRC3-AS1,FABP5P14,LINC01921,Pinc,RN7SKP43,RNA5SP120,TNP1
chr7	128875000	129300000	9.58711	0.046178	0.17548	AC011005.1,AC011005.2,AC011005.3,AC011005.4,AC018639.1,AC025594.1,AC025594.3,AHCYL2,CYCSP20,IRF5,KCP,ODCP,RN7SL306P,RNY1P11,SMO,TNPO3,TPI1P2,TSPAN33
chr18	60087500	60612500	9.58232	0.0878425	0.269596	AC010928.1,AC010928.2,AC010928.3,AC090621.1,AC090771.1,AC090771.2,MC4R,MRPS5P4,RNU4-17P,RPS3AP49
chr7	128325000	128875000	9.56758	-0.00226183	-0.212809	AC010655.1,AC010655.2,AC010655.3,AC010655.4,AC018638.1,AC018638.2,AC018638.3,AC018638.4,AC018638.5,AC018638.6,AC018638.7,AC018638.8,AC025594.2,AC090114.1,AC090114.2,AC090114.3,AC108010.1,ATP6V1F,CALU,CCDC136,CICP14,FAM71F1,FAM71F2,FLNC,FLNC-AS1,HILPDA,IMP3P2,IMPDH1,KCP,METTL2B,Metazoa_SRP,OPN1SW,PRRT4,RBM28,RN7SL81P,RNA5SP242,RNA5SP243,RNU6-177P,RNU7-27P,RNU7-54P
chr11	11037500	11750000	9.55097	0.167229	0.431226	AC023946.1,AC104031.1,AC111188.1,AC111188.2,AC111188.3,AC131935.2,CSNK2A3,GALNT18,KC877392.1,MIR4299,MTND5P21
chr11	70487500	71575000	9.53772	0.0923092	0.339479	AP000590.1,AP000867.1,AP000867.2,AP001271.2,AP002387.1,DHCR7,FLJ42102,KRTAP5-10,KRTAP5-7,KRTAP5-8,KRTAP5-9,MIR3664,MIR6754,NADSYN1,SHANK2,SHANK2-AS1,SHANK2-AS2,SHANK2-AS3,Y_RNA
chr8	113937500	114500000	9.53708	0.105479	0.261206	AC025881.1,AC064802.1,Y_RNA
chr20	9350000	9662500	9.53401	-0.104007	-0.380852	AL353612.1,LAMP5,LAMP5-AS1,PAK5,PLCB4
chr20	22262500	22700000	9.53076	-0.039008	-0.241959	AL049737.1,AL121722.1,AL121912.1,AL133464.1,AL158175.1,FOXA2,LINC00261,LINC01384,LINC01427,LINC01747
chr11	85575000	85937500	9.52251	-0.088222	-0.433864	AP000974.1,AP003128.1,CCDC83,CCDC89,CREBZF,DLG2,SLC25A1P1,SYTL2,TMEM126A,TMEM126B
chr17	16812500	17337500	9.52132	0.0246766	-0.253409	AC022596.2,AC055811.1,AC055811.2,AC055811.3,AC055811.4,AC098850.5,AC104024.1,AC104024.2,ACTG1P24,AL353996.1,COPS3,COTL1P1,FLCN,KRT16P2,KRT16P6,KRT17P1,KRT17P4,LINC02090,MPRIP,MPRIP-AS1,NOS2P4,NT5M,PLD6,RN7SL775P,RNU6-767P,TBC1D27,TNFRSF13B
chr2	149000000	149612500	9.51931	0.0960902	0.225305	AC007364.1,AC007394.1,FAM8A3P,KIF5C,LYPD6,LYPD6B,MMADHC,RNU6-601P,TXNP5
chr3	24712500	25537500	9.51444	0.287925	0.729648	AC092422.1,AC133141.1,CFL1P7,RARB,RN7SL216P,RNA5SP125,RNA5SP126
chr14	89937500	90250000	9.5119	0.0467	0.187683	AL137230.2,EFCAB11,GLRXP2,KCNK13,TDP1,Y_RNA
chr15	37175000	37925000	9.50821	-0.0249469	-0.458057	AC016304.1,AC068875.1,AC087283.1,Metazoa_SRP,TMCO5A
chr3	67400000	67850000	9.48733	0.0549391	0.278617	NDUFB4P1,SUCLG2,SUCLG2-AS1
chr7	129687500	130062500	9.4806	0.02954	0.204995	AC073320.1,AC084864.1,MIR182,MIR183,MIR96,NRF1,RNA5SP244,RNA5SP245,UBE2H,Y_RNA,ZC3HC1
chr1	116087500	116562500	9.476	-0.0732793	-0.47351	AL136376.1,AL390066.1,ATP1A1,ATP1A1-AS1,CD58,LINC01762,LINC01779,MAB21L3,MIR548AC,NAP1L4P1,RNU6-817P,U3,Y_RNA
chr17	16012500	16737500	9.47526	0.0909548	0.508192	AC002553.1,AC002553.2,AC002553.3,AC002553.4,AC005822.1,AC093484.1,AC093484.2,AC093484.3,AC093484.4,AC093484.5,AC098850.1,AC098850.3,AC098850.4,AC127540.1,CCDC144A,CENPV,LRRC75A,LRRC75A-AS1,MIR1288,NCOR1,NEK4P2,PIGL,RN7SL442P,RN7SL620P,RNU6-314P,RNU6-405P,RNU6-862P,SNORD49A,SNORD49B,SNORD65,TRPV2,TTC19,UBB,ZNF287,ZNF624
chr20	46512500	46775000	9.46949	0.0125533	0.19102	AL031055.1,AL133520.1,OCSTAMP,SLC13A3,SLC2A10,TP53RK,ZNF334
chr9	116662500	117575000	9.46276	0.167409	0.490427	AL445644.1,ASTN2,RN7SKP125,RN7SKP128,RPL10P3,SNORA70C,TRIM32
chr3	137087500	138025000	9.45427	0.173325	0.370238	AC007159.1,AC016252.1,AC117440.1,CLDN18,HSPA8P9,LINC01210,NPM1P17,RNA5SP142,SOX14
chr3	51362500	51912500	9.45059	0.0613584	0.212189	DCAF1,DOCK3,GRM2,IQCF1,IQCF2,IQCF3,IQCF4,IQCF5,IQCF5-AS1,IQCF6,MANF,RAD54L2,RBM15B,RN7SL504P,RNA5SP132,RNU6ATAC29P,TEX264
chr12	77000000	79412500	9.449	0.00948742	0.440828	AC027288.3,AC068993.1,AC068993.2,AC073571.1,AC073591.1,AC079362.1,AC090709.1,AC128707.1,AC130415.1,AC138331.1,E2F7,FAM213AP1,LINC02424,LINC02464,NAV3,SYT1
chr5	147012500	147187500	9.43584	0.196898	0.258029	PPP2R2B,STK32A-AS1
chr14	80712500	80887500	9.43315	0.161399	0.368761	AC022404.1,CEP128
chr2	43887500	44437500	9.43142	0.131611	0.309218	AC019129.1,AC019129.2,CAMKMT,LRPPRC,PDSS1P2,PPM1B,PREPL,RN7SL455P,RNU6-1048P,RNU6-566P,RPL12P19,SLC3A1
chr12	104362500	104762500	9.42537	-0.182776	-0.399771	AC079316.1,AC079316.2,CHST11,MIR3922
chr17	5100000	5537500	9.40201	0.0510859	0.304917	AC004148.1,AC004148.2,AC012146.1,AC012146.4,AC015727.1,AC055839.1,AC087500.1,AC087500.2,C1QBP,DERL2,DHX33,MIS12,NLRP1,NUP88,RABEP1,RPAIN,SCIMP,USP6,ZNF232,ZNF594
chr2	1550000	1862500	9.39038	0.0555231	0.167128	AC093390.1,AC093390.2,AC141930.1,AC141930.2,AC141930.3,AC144450.1,MYT1L,PXDN
chr13	29400000	29737500	9.38965	0.0974802	0.494739	MTUS2,MTUS2-AS1,SLC7A1
chr11	5887500	6337500	9.36263	0.0159002	0.190677	AC022762.1,AC022762.2,AC025016.1,AC068733.2,AC068733.3,C11orf42,CAVIN3,CCKBR,CNGA4,FAM160A2,KRT18P58,OR52B1P,OR52B2,OR52E5,OR52L1,OR52L2P,OR52W1,OR52X1P,OR56A1,OR56A3,OR56A4,OR56A5,OR56A7P,OR56B3P,OR56B4,RNA5SP329,TRIM5
chr9	97912500	98312500	9.36208	-0.00662017	0.278763	AL354726.1,AL360081.1,ANP32B,CORO2A,GABBR2,HEMGN,MIR6854,Metazoa_SRP,NANS,RNU6-918P,TBC1D2,TRIM14,TRMO,Y_RNA
chr7	122637500	123450000	9.34266	0.21494	0.45693	AC004986.1,AC006463.1,AC006463.2,AC073311.1,CADPS2,LYPLA1P1,RNF133,RNF148,SLC13A1,TAS2R16
chr13	20187500	20450000	9.34041	-0.0313854	-0.12108	AL138688.1,CRYL1,GJB2,GJB6,MIR4499
chr1	33150000	33587500	9.33937	0.150616	0.423112	A3GALT2,AC115285.1,AL513327.1,AL513327.2,AL513327.3,AL662907.2,AL662907.3,CSMD2,MIR3605,PHC2,RN7SKP16,TLR12P,TRIM62,ZNF362,ZSCAN20
chr10	62312500	62425000	9.33686	-0.258713	-0.376748	RN7SL591P,ZNF365
chr17	47012500	47675000	9.3352	-0.0400396	-0.239397	AC002558.1,AC002558.2,AC002558.3,AC005670.2,AC025682.1,AC040934.1,AC068152.1,AC068234.1,AC068234.2,CDC27,EFCAB13,ITGB3,KPNB1,LRRC37A17P,MRPL45P2,MYL4,NPEPPS,RN7SL270P,RNU7-186P,THCAT158,Y_RNA
chr12	31662500	32025000	9.33427	-0.380657	-0.621833	AC016957.1,AC016957.2,AC023050.1,AC023050.2,AC023050.3,AC023050.4,AC023157.1,AC023157.2,AC023157.3,AMN1,ETFBKMT,H3F3C,KIAA1551,LINC02422,RNU6-1069P,RPL12P32,SNORA25,STMN1P1
chr18	70500000	72662500	9.31481	0.198404	0.541928	AC027458.1,AC069114.1,AC069114.2,AC090312.1,AC090312.2,AC090415.1,AC090415.2,AC091691.1,AC091691.2,CBLN2,GTSCR1,HNRNPA1P11,LINC01541,LINC01899,RN7SL795P
chr11	89037500	89687500	9.31454	0.0497121	-0.346436	AP000720.1,AP000720.2,AP002404.1,AP003400.1,AP003400.2,AP003400.3,AP003400.4,AP003400.5,AP003400.6,CBX3P7,FOLH1B,GRM5,NOX4,TYR
chr1	110512500	111000000	9.30624	0.0593524	0.282672	AL360270.1,AL360270.2,AL360270.3,AL365361.1,CD53,KCNA10,KCNA2,KCNA3,LRIF1,NRBF2P3,OR11I1P,Y_RNA
chr10	94250000	94637500	9.30063	0.235243	0.573981	AL138759.1,AL139124.1,HELLS,NOC3L,PLCE1,PLCE1-AS1,TBC1D12
chr1	21212500	21612500	9.29763	-0.0268198	-0.489652	AL031005.1,AL031728.1,AL359815.1,AL592309.1,AL592309.2,ALPL,CROCCP5,ECE1,HS6ST1P1,NBPF2P,NBPF3,PFN1P10,PPP1R11P1,RAP1GAP
chr3	158850000	159325000	9.29341	0.162617	0.410797	AC092999.1,IQCJ,IQCJ-SCHIP1,MIR3919
chr2	162387500	162462500	9.2808	0.150764	0.324767	KCNH7
chr1	3875000	5837500	9.28041	0.136196	0.391449	AJAP1,AL139823.1,AL355602.1,AL365255.1,AL691497.1,AL805961.1,AL805961.2,BX005132.1,BX005132.2,C1orf174,DFFB,EEF1DP6,LINC01134,LINC01345,LINC01346,LINC01646,LINC01777,MIR4417,Z97988.1,Z98259.1,Z98259.2,Z98259.3,Z98747.1
chr16	25287500	27087500	9.27215	0.0626094	0.377736	AC009035.1,AC009158.1,AC092725.1,AC093524.1,AC130464.1,C16orf82,CYCSP39,HMGN2P3,HS3ST4,HSPE1P16,LINC02191,LINC02195,MIR548W,RNA5SP405
chrX	84237500	85775000	9.24731	0.0692983	-0.340061	AC003001.1,AC003001.2,AL450471.1,APOOL,HDX,POF1B,SATL1,SETP4,UBE2DNL,Z83820.1,Z99571.1,ZNF711
chr1	204937500	205550000	9.24686	0.0674146	0.464362	AC093422.1,AC093422.2,AC093422.3,AC098936.1,AL391822.1,AL583832.1,BLACAT1,CDK18,CNTN2,DSTYK,KLHDC8A,LEMD1,LEMD1-AS1,MIR135B,NFASC,NUAK2,RBBP5,SNRPGP10,TMCC2,TMEM81
chr13	76975000	77575000	9.23873	-0.0758441	-0.354812	AC001226.1,AC001226.2,CLN5,DHX9P1,FBXL3,MYCBP2,MYCBP2-AS1,MYCBP2-AS2,RPL7P44,SCEL
chr10	46612500	46712500	9.23512	0.225321	0.767387	AL356056.3,FAM35BP,RHEBP1,RN7SL248P
chr16	19525000	19937500	9.22114	-0.00886	-0.168724	AC002550.1,AC002550.2,AC027130.1,C16orf62,CCP110,GPRC5B,IQCK,KNOP1,LARP7P2
chr11	77625000	78087500	9.22081	0.0666696	0.275367	AAMDC,AP000580.1,AP002812.1,AP002812.2,AP002812.3,AP002812.4,AP002812.5,AP003032.1,AP003032.2,CLNS1A,FTH1P16,INTS4,KCTD14,NDUFC2,NDUFC2-KCTD14,RSF1,RSF1-IT1,RSF1-IT2,THRSP,Y_RNA
chr12	31262500	31662500	9.21368	-0.230127	-0.639064	AC022080.1,AC022080.2,AC022080.3,AC024940.3,AC024940.5,AC068792.1,AK4P3,DENND5B,DENND5B-AS1,ETFBKMT,FAM60A,FLJ13224,LINC02387,RNU5F-4P,RNU6-618P,RPL31P50,U6,Y_RNA
chr2	215012500	215262500	9.19774	0.137112	0.214032	ABCA12,AC072062.1
chr1	19725000	20212500	9.18742	0.129298	0.445763	AL391883.1,OTUD3,PLA2G2A,PLA2G2C,PLA2G2D,PLA2G2E,PLA2G2F,PLA2G5,RN7SL304P,RNF186,TMCO4,UBXN10,UBXN10-AS1,Z98257.1
chr1	60837500	60912500	9.17409	-0.0427791	-0.107157	AC099792.1,NFIA
chr14	32350000	32512500	9.16886	0.122757	0.257699	AKAP6,AL136298.1,MTCO1P2,RN7SL660P
chr17	63400000	63862500	9.16279	-0.0168241	-0.190791	AC005828.1,AC005828.3,AC005828.4,AC005828.5,AC046185.1,AC046185.2,AC046185.3,AC113554.1,AC113554.2,ACE,ACE3P,CCDC47,CYB561,DCAF7,DDX42,EEF1DP7,FTSJ3,KCNH6,LIMD2,MAP3K3,PSMC5,RNU6-288P,SMARCD2,STRADA,TACO1,TANC2,TCAM1P
chr5	79000000	79525000	9.1625	0.0889436	0.301583	AC016559.1,AC016559.2,AC020898.1,AC020937.1,AC093270.1,BHMT,BHMT2,DMGDH,HOMER1,JMY,RNY3P1,SNORA18
chr20	47162500	47687500	9.14719	0.0471423	0.434448	AL031666.1,AL031666.2,AL031666.3,AL034418.1,AL353777.1,AL354813.1,EYA2,LINC01754,MIR3616,NCOA3,RNU6-497P,RNU6-563P,SULF2,ZMYND8
chr18	32162500	32612500	9.14578	0.0706083	0.208598	AC015563.1,AC015563.2,AC021224.1,AC025887.1,CLUHP6,GAREM1,HNRNPA1P7,MEP1B,RNA5SP453,WBP11P1,Y_RNA
chr2	191162500	191525000	9.14301	-0.00677454	-0.223841	AC092614.1,HMGB1P27,MYO1B,RNU6-1045P
chr7	123962500	124775000	9.13512	0.138392	0.304384	AC004690.2,AC004925.1,AC004930.1,AC005521.1,AC006148.1,AC006148.2,GPR37,RNU6-102P,SPAM1,SSU72P8,TMEM229A
chr1	175387500	175900000	9.13277	0.144153	0.498193	LINC01657,TNR,TNR-IT1
chr19	43837500	44537500	9.09172	0.0427252	0.249559	AC006213.1,AC006213.2,AC006213.3,AC006213.4,AC006213.5,AC006213.6,AC021092.1,AC067968.1,AC067968.2,AC138470.1,AC138473.1,AC245748.1,AC245748.2,AC245748.3,CEACAM20,CEACAM22P,NDUFA3P1,RNU6-902P,ZNF112,ZNF155,ZNF180,ZNF221,ZNF222,ZNF223,ZNF224,ZNF225,ZNF226,ZNF227,ZNF229,ZNF230,ZNF233,ZNF234,ZNF235,ZNF283,ZNF284,ZNF285,ZNF285B,ZNF404,ZNF45
chr22	36150000	36537500	9.09001	0.0355808	0.488248	AL022313.1,AL022313.2,APOL1,APOL2,APOL3,APOL4,EIF3D,FO393418.1,FOXRED2,MIR6819,MTATP6P20,MTCO1P20,MTCO2P20,MTCO3P20,MTCYBP34,MTND1P10,MYH9,RPS15AP38,TXN2,Y_RNA
chr16	73250000	74250000	9.07366	0.07161	0.435	AC009033.1,AC009120.3,AC009120.7,AC087565.1,AC087565.2,AC087565.3,AC092114.1,AC092128.1,AC138627.1,AC138627.2,LINC01568
chr2	182125000	182600000	9.06829	0.126798	0.322059	PDE1A,PPP1R1C,RN7SL267P
chr1	48950000	50337500	9.06755	0.148394	0.400169	AC092264.1,AGBL4,AGBL4-IT1,AL390023.1,AL583843.1,AL590432.1,AL592182.1,AL592182.2,AL592182.3,AL596275.1,AL596275.2,AL645730.1,ELAVL4,MTND2P29,ZNF859P
chr8	63337500	64387500	9.05237	0.17361	0.382582	AC011124.1,AC011124.2,AC018953.1,AC022639.1,AC069133.1,COX6CP8,IFITM8P,LINC01289,MIR124-2,MIR124-2HG,RN7SKP135
chr11	9787500	10362500	9.04018	0.0597899	0.259343	AC011092.1,AC011092.2,AC080023.1,AC080023.2,AC100763.1,ADM,AMPD3,RNU7-28P,SBF2,SBF2-AS1
chr8	25562500	26050000	9.04013	0.157418	0.328218	AC009623.1,AC009623.2,AC090103.1,EBF2
chr7	17687500	18325000	9.03454	-0.0196181	-0.404984	AC080080.1,AC080080.2,HDAC9,MIR1302-6,PRPS1L1,RNMTL1P2,SNX13
chr2	208425000	209275000	9.03045	0.131096	0.524232	AC019185.1,AC019185.2,AC019185.3,CRYGFP,HSPA8P6,MEAF6P1,PKP4P1,PTH2R,RNA5SP117
chr5	147562500	147925000	9.0296	-0.0101857	-0.184253	AC011352.1,AC011352.2,AC011352.3,C5orf46,EEF1GP2,JAKMIP2,JAKMIP2-AS1,SCGB3A2,SPINK1
chr7	16050000	16562500	9.02715	0.0639747	-0.198128	AC005014.3,ISPD,ISPD-AS1,LRRC72,RPL36AP29,SOSTDC1
chr1	179800000	180200000	9.0261	0.0484157	0.179025	AL353708.1,AL353708.2,AL353708.3,AL359853.1,AL359853.2,AL390718.1,AL590632.1,CEP350,FAM163A,QSOX1,RN7SL230P,RPSAP16,TOR1AIP1,TOR1AIP2
chr13	36787500	37112500	9.02295	0.0543708	0.167422	ALG5,ARL2BPP3,CSNK1A1L,EIF4A1P5,EXOSC8,LAMTOR3P1,NDE1P2,RFXAP,RPL29P28,SMAD9,SMAD9-IT1,SUPT20H
chr10	130250000	131487500	9.01801	0.0956959	0.359004	AL157712.1,AL355500.1,MIR378C,TCERG1L,TCERG1L-AS1,Y_RNA
chr2	62437500	62812500	9.01594	-0.0144754	-0.124892	AC092155.1,AC092155.2,AC093159.1,AC107083.1,EHBP1,PSAT1P2,RN7SL18P,RSL24D1P2,TMEM17,Y_RNA
chr2	222987500	223687500	9.00126	0.124779	0.276497	AC013448.1,AC013448.2,HIGD1AP4,KCNE4,RN7SL807P,SCG2
chr3	123287500	123687500	8.99944	0.0566378	0.227511	ADCY5,HACD2,MYLK,MYLK-AS1
chr1	24037500	24637500	8.99911	0.017084	0.363339	AL138902.1,AL445686.1,AL445686.2,AL590683.1,AL591178.1,AL591178.2,GRHL3,IFNLR1,IL22RA1,MYOM3,NCMAP,NIPAL3,RCAN3,SRRM1,STPG1,Y_RNA
chr18	23612500	24187500	8.99673	0.131538	0.492881	AC010754.1,AC067796.1,AC090772.1,AC090772.2,AC090772.3,AC090772.4,ANKRD29,CABYR,LAMA3,Metazoa_SRP,OSBPL1A,RNA5SP452,RNU5A-6P,RPL23AP77,TTC39C,TTC39C-AS1
chr5	31237500	31337500	8.9961	0.0985346	0.334582	AC113386.1,CDH6,DUX4L51
chr21	45462500	45962500	8.99022	0.112128	0.171988	AJ011931.1,AJ239328.1,AL133492.1,AL592528.1,COL18A1,LINC01694,MIR6815,PCBP3,SLC19A1
chrX	25212500	27462500	8.99013	0.11492	0.3737	AC005297.1,AC005297.2,AC005297.3,AC005345.1,AC073614.1,AC079178.1,AC079178.2,AC097262.1,AC097263.1,AC107419.1,AC112493.1,AC121342.1,AC129850.1,HMGA1P1,MAGEB18,MAGEB5,MAGEB6,MAGEB6P1,PPP4R3CP,PTP4A1P5,RNU1-142P,RPL7P58,RPP40P1,VENTXP1,Y_RNA
chr11	72462500	72675000	8.98302	-0.0408972	-0.0803812	AP003065.1,AP005019.1,AP005019.2,AP005019.3,ART2BP,ART2P,LINC01537,MIR139,PDE2A,RNU7-105P
chr1	61587500	61937500	8.97048	0.104018	0.195327	AC099791.1,AC099791.2,PATJ,RNU6-1177P,RNU6-414P,TM2D1
chr16	81937500	82262500	8.95923	0.0977983	0.326001	AC092142.1,AC092142.2,AC138304.1,HSD17B2,MPHOSPH6,MTCYBP28,PLCG2,RN7SKP176,RN7SKP190,SDR42E1
chr4	3037500	3550000	8.95904	0.0601193	0.196642	AL590235.1,AL590235.2,AL645949.1,AL645949.2,DOK7,GRK4,HGFAC,HTT,HTT-AS,HTT-AS1_1,HTT-AS1_2,LRPAP1,MSANTD1,RGS12,RNU6-204P
chr14	38275000	39000000	8.94506	0.137035	0.389755	AL132994.1,AL132994.2,AL161751.1,AL357094.1,KRT8P1,LINC00639,Y_RNA
chr8	134937500	135400000	8.93568	0.202501	0.367976	LINC01591,RPL23AP56
chr10	91725000	92012500	8.93493	0.0223063	0.241817	AL359198.1,AL359198.2,BTAF1,FAF2P1,FGFBP3,SRP9P1,TNKS2,TNKS2-AS1
chr2	96575000	96987500	8.93351	-0.0110253	-0.122479	AC092636.1,ANKRD23,ANKRD39,CNNM3,CNNM4,FAM178B,FER1L5,KANSL3,LMAN2L,MIR3127,Metazoa_SRP,RNA5SP101,SEMA4C
chr2	221637500	221987500	8.93052	0.0353079	-0.243846	AC009302.1,AC068489.1,HSPA9P1
chr2	24200000	24412500	8.93036	0.0114616	0.242915	AC008073.1,AC009228.1,FAM228A,HMGN2P20,ITSN2,RPL36AP13,SCARNA21
chr11	20187500	20637500	8.92289	0.183431	0.297488	HMGB1P40,HTATIP2,PRMT3,SLC6A5
chr20	38387500	38575000	8.9202	0.197925	0.305127	AL391095.1,AL391095.3,MIR548O2,RALGAPB,RPS3P2,SNHG11,SNHG17,SNORA60,SNORA71,SNORA71A,SNORA71B,SNORA71C,SNORA71D,SNORA71E
chr4	153287500	153775000	8.90828	0.0656154	0.248559	AC020703.1,AC106865.1,ANXA2P1,MND1,RN7SL419P,RNF175,TLR2,TMEM131L,TRIM2,WDR45P1
chr20	8462500	8800000	8.90768	-0.134176	-0.21515	PLCB1
chr3	3225000	4287500	8.90681	0.156576	0.370856	AC034195.1,LRRN1,PNPT1P1,SUMF1
chr20	38000000	38387500	8.90263	0.0909576	0.357948	AL031651.1,AL031651.2,AL359555.1,AL391095.2,BPI,KIAA1755,LBP,RN7SL237P,RPRD1B,TGM2,TTI1
chr14	80887500	81237500	8.89437	-0.073972	-0.16707	AC007262.1,AL136040.1,AL136040.2,BHLHB9P1,CEP128,GTF2A1,NMNAT1P1,RPL17P3,SNORA79,TSHR
chr17	30737500	31400000	8.8931	-0.0629091	-0.237942	AC079915.1,AC127024.1,AC127024.4,AC127024.5,AC127024.6,AC127024.8,AC130324.1,AC130324.2,AC130324.3,AC134669.1,AC134669.2,AC138207.1,AC138207.2,AC138207.3,AC138207.4,AC138207.5,AC138207.6,AC138207.7,AC138207.8,ADAP2,ATAD5,CRLF3,DPRXP4,EVI2A,EVI2B,MIR4733,NF1,OMG,RAB11FIP4,RN7SL138P,RNF135,RNU6-298P,SUZ12P1,TEFM
chr22	20812500	21987500	8.89067	-0.108026	nan	AC002470.1,AC002472.1,AC002472.2,AC002472.3,AC002472.4,AC007308.1,AC245452.1,AC245452.2,AIFM3,AP000550.1,AP000550.2,AP000550.3,AP000550.4,AP000552.1,AP000552.2,AP000552.3,AP000553.1,AP000553.2,AP000553.3,AP000553.4,AP000553.5,AP000553.6,BCRP2,BCRP6,CCDC116,CRKL,E2F6P2,E2F6P3,FAM230B,GGT2,HIC2,LINC01637,LINC01651,LRRC74B,LZTR1,MAPK1,MIR130B,MIR301B,MIR649,Metazoa_SRP,P2RX6,P2RX6P,PI4KA,PI4KAP2,POM…
chr20	49550000	49937500	8.88205	-0.00303634	0.339589	AL162615.1,B4GALT5,Metazoa_SRP,PTGIS,RN7SL197P,RNF114,RNU6-919P,SLC9A8,SNRPFP1,SPATA2,Y_RNA
chr1	228637500	229212500	8.88179	0.107615	0.316702	AL078624.1,AL078624.2,AL137793.1,AL137793.2,DUSP5P1,FTH1P2,ISCA1P2,RHOU,RNA5S14,RNA5S15,RNA5S16,RNA5S17,RNA5SP18,SNORA51
chr5	128250000	128862500	8.87281	0.177731	0.341531	AC008588.1,FBN2,SLC27A6,Y_RNA
chr1	112737500	113125000	8.86239	0.0724177	0.307488	AKR7A2P1,AL357055.3,AL390729.1,AL390729.2,LINC01356,LRIG2,NUTF2P4,SLC16A1,SLC16A1-AS1
chr14	88500000	89012500	8.85995	0.0122908	0.302448	AL121768.1,AL162171.1,AL162171.2,AL162171.3,EML5,PTPN21,RNU4-22P,RNU4-92P,TTC8,Y_RNA,ZC3H14
chr15	98425000	99237500	8.84398	0.0988967	0.400232	AC022819.1,AC036108.1,AC036108.2,AC036108.3,AC036108.4,AC069029.1,AC103968.1,AC118658.1,AC118658.2,FAM169B,IGF1R,MIR4714,PGPEP1L,SYNM,TTC23
chr5	64575000	64800000	8.83793	-0.00686129	-0.102345	CWC27,FAM159B,MRPL49P1,RGS7BP,SREK1IP1
chr15	65475000	65950000	8.82255	0.044341	0.302696	AC011939.1,AC011939.2,AC011939.3,AC105129.1,DENND4A,DPP8,HACD3,HNRNPA1P44,INTS14,MEGF11,MIR4511,RAB11A,RNU6-19P,SLC24A1,SNORD13E,U6,Y_RNA
chr1	50712500	51287500	8.81808	-0.0215649	-0.328482	AL162430.1,AL162430.2,C1orf185,CDKN2C,CFL1P2,FAF1,LINC01562,MIR4421,MIR6500,MRPS6P2,PHBP12,RNF11,TTC39A,Y_RNA
chr8	104512500	104812500	8.81283	0.141788	0.241107	AC012564.1,LRP12,NDUFA5P2,ZFPM2
chrX	104350000	106362500	8.81088	0.258772	0.680851	AL133271.1,AL512661.1,IL1RAPL2,KCTD9P2,MUM1L1,NRK,PHBP10,RNU6-207P,RPL18AP14,SERPINA7,TEX13A
chr17	43875000	44412500	8.79792	0.00257068	0.310829	AC003043.1,AC003102.1,AC003102.2,AC004596.1,AC007993.1,AC007993.2,AC007993.3,AC023855.1,ASB16,ASB16-AS1,ATXN7L3,C17orf53,FAM171A2,FAM215A,G6PC3,GPATCH8,GRN,HDAC5,ITGA2B,LINC01976,LSM12,MIR6782,MPP2,NAGS,PPY,PYY,RN7SL258P,RN7SL507P,RNU6-131P,RNU6-453P,RPL7L1P5,RUNDC3A,RUNDC3A-AS1,SLC25A39,SLC4A1,TMEM101,TMUB2,U3,UBTF
chr22	46537500	47200000	8.79245	-0.00566346	0.452829	AL021392.1,AL118516.1,CERK,FP325331.1,GRAMD4,TBC1D22A,TBC1D22A-AS1
chr7	34000000	34687500	8.78591	0.071922	0.290823	AC009262.1,BMPER,NPSR1,NPSR1-AS1,RNU6-438P
chr8	28450000	28812500	8.77358	0.0869137	0.293824	AC025871.1,AC040975.1,EXTL3,EXTL3-AS1,FBXO16,FZD3,INTS9,INTS9-AS1,MIR4288,RNA5SP259
chr17	75587500	75875000	8.77245	-0.0851856	-0.300688	AC087289.1,AC087749.1,AC087749.2,GALK1,H3F3B,ITGB4,MIR4738,MYO15B,RECQL5,SAP30BP,SMIM5,SMIM6,TRIM47,UNC13D,UNK,WBP2
chr20	48975000	49312500	8.76977	-0.058508	-0.190399	ARFGEF2,ARPC3P1,CSE1L,CSE1L-AS1,DDX27,KCNB1,SNAP23P1,SNORD12,SNORD12B,SNORD12C,STAU1,ZFAS1,ZNFX1,ZNFX1-AS1_1,ZNFX1-AS1_2,ZNFX1-AS1_3
chr9	33962500	34337500	8.76589	0.0388668	0.320017	AL353662.1,AL353662.2,AL353662.3,AL354989.1,AL354989.2,DCAF12,KIF24,NUDT2,OSTCP8,RN7SKP114,RNA5SP282,RNU2-50P,SERPINH1P1,TUBB4BP2,UBAP1,UBAP2
chr8	64387500	65575000	8.76528	0.199103	0.508477	AC060775.1,AC087808.1,AC090136.1,AC090136.2,AC090136.3,AC104232.1,AC104232.2,BHLHE22,CYP7B1,LINC00251,LINC01299,RPL31P41
chr2	224337500	224800000	8.76164	0.04593	0.532815	AC073052.1,AC073052.2,CCDC195,CUL3,DOCK10,FAM124B
chr18	55025000	55187500	8.74106	0.282229	0.475797	LINC01929,RNA5SP459
chr4	165512500	166112500	8.72631	0.201559	0.383137	AC080079.1,LINC01179,NOL8P1,RNA5SP170,SCGB1D5P,TLL1
chr2	200512500	200787500	8.7262	-0.0181519	-0.282497	AC007163.1,AC007163.2,AOX1,AOX2P,AOX3P,KCTD18,LINC01792,RNU1-133P,SGO2
chr14	64337500	64625000	8.72587	0.0581352	0.176948	AKAP5,AL049869.1,AL049869.2,AL049869.3,AL049869.4,AL122035.1,AL122035.2,AL161756.1,AL161756.2,AL161756.3,ESR2,HSPA2,MTHFD1,PPP1R36,TEX21P,ZBTB1,ZBTB25
chr8	103062500	103587500	8.71911	0.13636	0.367286	AC007751.1,AC007751.2,AC012213.1,AC012213.2,AC012213.3,AC012213.4,AC025370.1,ATP6V1C1,BAALC,BAALC-AS1,BAALC-AS2,CTHRC1,DCAF13,FZD6,LINC01181,MIR3151,MTCO1P4,MTCO2P4,MTND1P5,RIMS2,RNU6-1011P,SLC25A32
chr1	246437500	246812500	8.71108	0.0845447	0.338946	AL356583.1,AL356583.2,AL356583.3,AL591623.1,AL591623.2,AL591848.1,AL591848.2,AL591848.3,AL591848.4,CNST,KIF28P,LINC01341,LINC01743,SCCPDH,SMYD3,TFB2M
chr4	49012500	52287500	8.7099	0.238405	nan	AC027271.1,AC104784.1,AC118282.1,AC118282.2,AC118282.3,AC118282.4,AC119751.1,AC119751.2,AC119751.3,AC119751.4,AC119751.5,AC119751.6,AC119751.7,AC119751.8,ANKRD20A17P,CWH43,DCUN1D4,DUTP7,LINC02480,LRRC66,MTCO3P39,MTCO3P42,MTND3P22,SGCB,SNX18P23,SNX18P24,SNX18P25,SPATA18,TPI1P4
chr10	10987500	11462500	8.70833	-0.00606336	-0.22122	AC026887.1,AL136320.1,AL136369.1,AL162408.1,CELF2,CELF2-AS1,CELF2-AS2,USP6NL
chr10	92012500	92487500	8.70058	0.0431776	0.268387	BTAF1,CPEB3,CPEB3_ribozyme,EIF4A1P8,IDE,MARCH5,MARK2P9,NHP2P1,RNY3P12,SDHCP2,SNORA25,Y_RNA
chr12	16000000	19237500	8.69335	-0.01504	-0.414803	AC007529.1,AC007529.2,AC007552.1,AC007552.2,AC023512.1,AC087242.1,AC087321.1,AC092828.1,AC092851.1,CAPZA3,DERA,EEF1A1P16,LINC02378,LMO3,MEF2BNBP1,MGST1,MIR3974,NDFIP1P1,PIK3C2G,PLCZ1,PLEKHA5,PSMC1P8,PSMC1P9,RERGL,RN7SL459P,RNU6-837P,RPL7P40,RPL7P6,SLC15A5,SUPT16HP1,TIMM17BP1,Y_RNA,ZKSCAN7P1
chr3	157212500	157562500	8.69104	0.17401	0.265842	AC092944.1,AC092944.2,PQLC2L,PTX3,VEPH1
chr7	43412500	43912500	8.68976	0.00804126	0.243084	AC005189.1,BLVRA,COA1,HECW1,LUARIS,MRPS24,STK17A,URGCP,URGCP-MRPS24
chr5	112162500	112525000	8.68817	-0.0520437	-0.289857	AC010261.1,AC010261.2,AC010265.1,AC104126.1,EPB41L4A,EPB41L4A-AS1,EPB41L4A-AS2,HMGB3P16
chr9	17525000	18262500	8.68651	0.10582	0.410913	ADAMTSL1,PABPC1P11,SH3GL2
chr17	17637500	18087500	8.68223	-0.0569827	-0.165814	AC087163.1,AC087163.2,AC087163.3,AC122129.1,AC122129.2,ATPAF2,DRC3,GID4,MIR33B,MIR6777,RAI1,RAI1-AS1,SMCR2,SMCR2_1,SMCR2_2,SMCR5,SREBF1,TOM1L2
chr22	49725000	50212500	8.6813	-0.169536	-0.341623	AL022328.1,AL022328.2,AL022328.3,AL022328.4,AL034546.1,AL117328.1,AL117328.2,AL671710.1,ALG12,BRD1,BX539320.1,CRELD2,IL17REL,MIR6821,MLC1,MOV10L1,Metazoa_SRP,PANX2,PIM3,RN7SKP252,RPL5P35,SELENOO,TRABD,TTLL8,Z98885.1,Z98885.2,Z98885.3,ZBED4
chr16	89625000	89925000	8.67992	-0.0189412	-0.153474	AC010538.1,AC092143.1,AC092143.2,AC092143.4,CDK10,CHMP1A,DPEP1,FANCA,LINC02166,MC1R,SPATA2L,SPATA33,SPIRE2,TCF25,TUBB3,VPS9D1,VPS9D1-AS1,ZNF276
chr1	45987500	46375000	8.67398	0.0124282	0.310753	AL122001.1,AL358075.1,AL358075.2,AL358075.3,AL358075.4,AL672043.1,LRRC41,LURAP1,MAST2,NSUN4,PIK3R3,POMGNT1,RAD54L,TSPAN1,UQCRH
chr7	11387500	12012500	8.67093	0.032781	0.254559	AC004160.1,AC004160.2,AC073109.1,THSD7A
chr5	143850000	144187500	8.66713	-0.046499	-0.311267	KCTD16,RN7SL87P,YIPF5
chr2	189612500	190075000	8.66207	-0.00301391	-0.244132	AC012488.1,AC013468.1,AC019178.1,AC019178.2,ANKAR,ASNSD1,C2orf88,HNRNPCP2,MSTN,ORMDL1,OSGEPL1,OSGEPL1-AS1,PMS1
chr8	105825000	106562500	8.65531	0.160391	0.613179	AC027031.1,AC027031.2,AC090579.1,AC090802.1,OXR1,SLC16A14P1,Y_RNA,ZFPM2-AS1
chr5	127537500	128250000	8.6506	0.149563	0.295623	AC010424.3,AC022118.1,AC068658.1,CCDC192,CTXN3,CUL1P1,KDELC1P1,LINC01184,PRRC1,SLC12A2
chr2	147937500	148500000	8.63457	0.0565166	0.173811	AC019070.1,AC019226.1,AC019226.2,MBD5,ORC4,SNORA48
chr1	217787500	218212500	8.62014	0.101263	0.235827	AL355526.1,LINC00210,LINC01653,RNU1-141P,SPATA17,UBBP2
chr16	67450000	68362500	8.61537	-0.0455627	-0.294167	AC009061.2,AC009095.1,AC010530.1,AC020978.1,AC020978.10,AC020978.2,AC020978.3,AC020978.4,AC020978.5,AC020978.6,AC020978.7,AC020978.8,AC020978.9,AC027682.1,AC027682.2,AC027682.3,AC027682.4,AC027682.5,AC027682.6,AC027682.7,AC040162.1,AC040162.2,AC040162.3,AC040162.4,AC130462.1,ACD,AGRP,ATP6V0D1,C16orf86,CARMIL2,CENPT,CTCF,CTRL,DDX28,DPEP2,DPEP3,DUS2,EDC4,ENKD1,ESRP2,GFOD2,KARSP3,LCAT,MIR6773,NFATC3…
chr3	49137500	49512500	8.61254	0.0930461	0.240166	AC104452.1,AC121247.1,AC121247.2,AC135506.1,AMT,C3orf62,C3orf84,CCDC36,CCDC71,DAG1,GPX1,KLHDC8B,MIR4271,NICN1,RHOA,RHOA-IT1,RNA5SP130,TCTA,USP4,Y_RNA
chr5	147925000	148687500	8.60124	0.181692	0.341261	AC008627.1,AC011346.1,AC091948.1,AC091948.2,AC114939.1,FBXO38,HMGN1P16,HTR4,Metazoa_SRP,PGBD4P3,SPINK13,SPINK14,SPINK5,SPINK6,SPINK7,SPINK9
chr20	12900000	13362500	8.5907	0.000621069	-0.33418	AL050320.1,AL078623.1,AL109983.1,ISM1,ISM1-AS1,LINC01722,LINC01723,SPTLC3
chr3	153912500	154362500	8.58799	0.148047	0.33121	AC068985.1,AC134026.1,ARHGEF26,ARHGEF26-AS1,DDX50P2,DHX36,GPR149,LINC02006,RPL21P42,U8,snoU13
chr15	83600000	84937500	8.58664	0.238236	nan	AC012291.1,AC027807.1,AC027807.2,AC048382.1,AC048382.2,AC048382.3,AC048382.4,AC048382.5,AC048382.6,AC115102.1,AC136698.1,AC243562.1,AC243562.2,AC243562.3,ADAMTSL3,ALPK3,CSPG4P11,CSPG4P5,DNM1P41,DNM1P51,EFTUD1P1,EGLN1P1,GOLGA2P7,GOLGA6L4,GOLGA6L5P,LINC00933,Metazoa_SRP,NMB,RN7SL331P,RN7SL417P,RNU6-1339P,RNU6-401P,SCAND2P,SEC11A,SH3GL3,SLC28A1,SNORA25,TUBAP4,UBE2Q2L,UBE2Q2P1,UBE2Q2P11,UBE2Q2P12,UBE…
chr11	15300000	16675000	8.58634	0.169375	0.427958	AC009869.1,AC073172.1,AC073172.2,AC087379.1,AC087379.2,AC103794.1,AKR1B1P3,C11orf58,MIR6073,RN7SL188P,SOX6,snoMBII-202
chr4	86487500	86862500	8.56991	0.139031	0.250881	MAPK10,MIR4452,PTPN13,SLC10A6
chr5	128862500	129287500	8.56886	0.128741	0.257835	ISOC1,MIR4633,SLC27A6
chr5	116562500	117025000	8.5666	0.0892305	0.243583	AC010267.1,AC093534.1,LINC02214,RPS14P8,RPS17P2,SEMA6A,SEMA6A-AS2
chr7	107200000	107925000	8.56403	0.0334015	0.228438	AC002381.1,AC002467.1,AC004839.1,BANF1P5,BCAP29,CBLL1,COG5,DLD,DUS4L,GPR22,HBP1,LAMB1,PIGCP2,SLC26A3,SLC26A4,SLC26A4-AS1,WBP1LP2,snoU109
chr15	51012500	51525000	8.54638	0.0921353	0.360328	AC020891.1,AC020891.2,AC020891.3,AC020891.4,AC066613.1,AC066613.2,AC073964.1,CYP19A1,DMXL2,GLDN,MIR4713,MIR4713HG,MIR7973-1,MIR7973-2,TNFAIP8L3
chr18	33762500	34812500	8.53589	0.199325	0.710505	AC013290.1,AC022601.1,AC104985.1,AC104985.2,AC104985.3,DTNA,NOL4,Y_RNA
chr1	167087500	167562500	8.53576	-0.0546289	-0.164804	AKR1D1P1,AL136984.1,AL359962.1,AL359962.2,AL451050.1,AL451050.2,CD247,CREG1,DUSP27,GPA33,LINC01363,POU2F1
chr4	112625000	113287500	8.5267	0.245577	0.552906	AC004057.1,AC017007.1,AC017007.2,AC017007.3,AC017007.4,AC017007.5,AC093879.1,AC093879.2,AC106864.1,AC106864.2,ANK2,LARP7,MIR1243,MIR302A,MIR302B,MIR302C,MIR302D,MIR367,MIR8082,OSTCP4,RPL7AP30,WRBP1,Y_RNA,ZGRF1
chr19	11237500	11637500	8.52229	-0.0502939	-0.296082	AC008481.1,AC008481.2,AC008481.3,AC011472.2,AC011472.3,AC024575.1,ACP5,ANGPTL8,CCDC151,CCDC159,CNN1,DOCK6,ECSIT,ELAVL3,ELOF1,EPOR,GAPDHP76,MIR7974,PLPPR2,PRKCSH,RAB3D,RGL3,RN7SL833P,SWSAP1,TMEM205,TSPAN16,Y_RNA,ZNF627,ZNF653
chr11	106187500	107250000	8.5137	0.179832	0.556909	AP001282.1,AP001282.2,AP002001.1,AP002001.2,AP003057.1,GUCY1A2
chr11	7725000	8150000	8.51038	0.124629	0.47374	AC044810.1,AC044810.2,AC044810.3,AC116456.1,AC116456.2,CASC23,COX6CP5,EIF3F,NLRP10,OR10A3,OR10A6,OR10AB1P,OR5E1P,OR5P1P,OR5P2,OR5P3,OR5P4P,RIC3,RNU6-943P,TUB,TUB-AS1
chr2	9775000	10087500	8.50638	0.0385061	0.105946	AC010969.1,AC010969.2,AC104794.1,AC104794.2,AC104794.3,AC104794.4,CYS1,GRHL1,KLF11,TAF1B
chr7	28887500	29512500	8.50175	0.0293159	0.294039	AC004593.1,AC005013.1,AC005162.1,AC005162.2,AC005162.3,CHN2,CPVL,NANOGP4,TRIL
chr18	50450000	50737500	8.50121	0.13358	0.255739	AC012433.1,AC090638.1,MAPK4
chr13	101862500	102512500	8.49834	0.0816268	0.334467	AL356266.1,FGF14,FGF14-AS1,FGF14-AS2,FGF14-IT1,LIPT1P1,MIR2681,MIR4705,RNY1P2,RPL39P29
chr16	72450000	72812500	8.48665	-0.0575161	-0.221445	AC004158.1,AC004943.1,AC004943.2,AC004943.3,KRT18P18,LINC01572,RNU7-90P,ZFHX3
chr7	13300000	14512500	8.47817	0.0945094	0.401293	AC005019.1,AC005019.2,AC011287.1,AC011287.2,DGKB,EEF1A1P26,ETV1,RPL6P21,Y_RNA
chr8	30825000	31250000	8.47583	0.131544	0.25452	AC008066.1,AC009563.1,AC090281.1,KCTD9P6,PURG,SUMO2P16,TEX15,WRN
chr3	24262500	24712500	8.47255	0.0993163	0.299844	AC012087.1,AC092422.1,EIF3KP2,MIR4792,RPL31P20,THRB,THRB-AS1,THRB-IT1
chr2	112762500	113025000	8.46894	0.15262	0.205412	AC016724.1,AC079753.1,CDK8P2,CKAP2L,HMGN2P23,IL1A,IL1B,IL36A,IL36B,IL36G,IL37,XIAPP3
chr2	198337500	199975000	8.46546	0.116342	0.438456	AC016746.1,AC018717.1,AC019330.1,AC020718.1,AC097717.1,AC108032.1,C2orf69,FTCDNL1,LINC01877,LINC01923,MAIP1,PLCL1,RN7SL717P,RNU7-147P,SATB2,SATB2-AS1,SEPHS1P6,TYW5
chr11	64712500	65237500	8.46483	0.0310011	0.171529	AP000436.1,AP001187.1,AP001462.1,AP003068.1,AP003068.2,AP003068.3,AP003068.4,ARL2,ARL2-SNX15,ATG2A,BATF2,CAPN1,CDC42BPG,CDCA5,EHD1,FAU,GPHA2,HIGD1AP10,MAJIN,MAP4K2,MEN1,MIR192,MIR194-2,MIR194-2HG,MIR6749,MIR6750,MIR6751,MIR6879,MRPL49,NAALADL1,NRXN2,PDCL2P2,PGAM1P8,PPP2R5B,PYGM,RASGRP2,RNU2-23P,SAC3D1,SF1,SLC22A20,SNX15,SPDYC,SYVN1,TM7SF2,TMEM262,VPS51,ZFPL1,ZNHIT2
chr4	8075000	8575000	8.44838	0.0141627	0.363812	ABLIM2,AC104825.1,AC104825.2,AC105345.1,AC105345.2,ACOX3,GMPSP1,GPR78,HTRA3,LINC02517,RNA5SP152,SH3TC1,TRMT44
chr8	30187500	30587500	8.44743	-0.000284367	0.0691559	AC026979.4,AC090820.1,AC102945.2,AC109329.1,AC109329.2,GTF2E2,HSPA8P11,RBPMS,RBPMS-AS1,TUBBP1
chr11	82287500	82712500	8.44043	0.0833655	-0.304032	AP000793.1,MIR4300HG,RPS28P7
chr16	53550000	55400000	8.43836	0.00284712	-0.183563	AC007347.1,AC007347.2,AC007491.1,AC007496.1,AC007496.2,AC007496.3,AC007497.1,AC007907.1,AC018553.1,AC018553.2,AC106738.1,AC106738.2,AC109462.1,AC109462.2,AC109462.3,AC109462.4,CRNDE,FTO,IRX3,IRX5,IRX6,LINC02140,LINC02169,LINC02183,MMP2,MTND5P34,RN7SL841P,RPGRIP1L
chr22	21987500	22625000	8.43538	-0.110306	-0.203871	ABHD17AP5,AC245060.1,AC245060.2,AC245060.3,AC245060.4,AC245060.5,AC245060.6,AC245291.1,AC245291.2,AC245291.3,AC245452.3,AC245452.4,AC245452.5,AC245517.1,AC245517.2,AC245517.3,AC245517.4,AC245517.5,ASH2LP1,ASH2LP2,ASH2LP3,BMP6P1,IGLV1-36,IGLV1-40,IGLV1-41,IGLV1-44,IGLV1-47,IGLV1-50,IGLV1-51,IGLV1-62,IGLV10-54,IGLV10-67,IGLV11-55,IGLV2-33,IGLV2-34,IGLV3-30,IGLV3-31,IGLV3-32,IGLV4-60,IGLV4-69,IGLV5-…
chr14	90250000	90787500	8.43243	0.0714857	0.282122	AL096869.1,AL096869.2,AL096869.3,AL122020.1,AL139193.1,AL139193.2,AL512791.1,AL512791.2,CALM1,LINC00642,LINC02317,NRDE2,PSMC1,RPL21P11,TTC7B
chr17	4487500	4562500	8.4286	0.168792	0.22162	AC118754.1,GGT6,MYBBP1A,SPNS2,SPNS3
chr13	33912500	35187500	8.42672	0.192337	0.755233	AL138690.1,AL160394.1,AL161716.1,AL356321.1,GAMTP2,LINC00457,LINC02343,Metazoa_SRP,NBEA,RFC3,SCAND3P1,SNORA25,VDAC1P12
chr5	38300000	38887500	8.42531	0.102909	0.3521	AC010425.1,AC010457.1,AC091435.1,AC091435.2,AC091839.1,EGFLAM,EGFLAM-AS1,EGFLAM-AS2,EGFLAM-AS3,LIFR,LIFR-AS1,MIR3650,OSMR,OSMR-AS1
chr21	31087500	31625000	8.41847	0.0429231	0.192872	AP000251.1,AP000563.1,TIAM1
chr3	55912500	56500000	8.41663	0.291775	0.770435	ERC2,RN7SKP45,RNA5SP133
chr4	94700000	95112500	8.41532	0.233432	0.481703	AC108067.1,BMPR1B,BMPR1B-AS1
chr5	146062500	146537500	8.40511	0.131036	0.345868	AC011396.1,AC011396.2,AC011396.3,AC091887.1,AC091959.1,AC091959.2,AC091959.3,GPR151,LARS,PLAC8L1,POU4F3,RBM27,RNU7-180P,SH3RF2,TCERG1,uc_338
chr11	76425000	76750000	8.39519	0.0198708	-0.172415	AP001189.1,AP001189.2,AP001189.3,AP001189.4,AP001189.5,AP001189.6,AP002360.2,EMSY,GUCY2EP,LRRC32
chr16	50862500	52962500	8.38972	0.131788	0.593999	AC007333.1,AC007333.2,AC007346.1,AC007490.1,AC009039.1,AC009039.2,AC009166.1,AC009166.2,AC025810.1,AC026462.1,AC026462.2,AC026462.3,AC026462.4,AC027688.1,AC027688.2,AC087564.1,AC137527.1,AC137527.2,C16orf97,CASC16,CASC22,HNRNPA1P48,LINC00919,LINC01571,LINC02127,LINC02128,LINC02180,PHBP21,RN7SKP142,RNA5SP426,SALL1,SOD1P2,TOX3
chr3	122862500	123287500	8.38748	0.106622	0.214728	AC112503.1,AC112503.2,ADCY5,DIRC2,LINC02035,MIR7110,PDIA5,SEC22A,SEMA5B
chr11	72825000	73275000	8.38477	-0.106119	-0.413333	AP002381.1,AP002761.1,AP002761.2,AP002761.4,ATG16L2,FCHSD2,OR8R1P,P2RY2,P2RY6,RNU6-672P
chr10	16337500	16800000	8.38122	0.0680398	0.223151	AC073367.1,C1QL3,PTER,RNU2-18P,RSU1,uc_338
chr3	154362500	155337500	8.37929	0.155418	0.493567	AC073359.1,AC073359.2,AC092994.1,AC104831.1,DWORF,DYNLL1P5,GPR149,LINC01487,MME,MME-AS1,PABPC1P10,RPL9P15,SYPL1P1
chr5	135412500	135587500	8.37827	0.196106	0.614081	AC022092.1,AC034206.1,CXCL14,DCANP1,NEUROG1,TIFAB
chr10	103587500	103862500	8.37304	-0.0849974	-0.262982	AL121929.2,NEURL1,SH3PXD2A,SH3PXD2A-AS1,Y_RNA
chr10	131487500	131812500	8.35166	0.108256	0.171499	LINC01164
chrX	11100000	11487500	8.34639	-0.364212	-0.724412	AC002366.1,AC004467.1,AC073529.1,AMELX,ARHGAP6,HCCS,MIR548AX,Y_RNA,uc_338
chr2	202212500	202537500	8.34501	0.00215385	-0.132512	AC064836.1,AC064836.2,AC064836.3,AC073410.1,AC073410.2,AC079354.2,BMPR2,NOP58,RN7SL40P,RN7SL753P,SNORD11,SNORD11B,SNORD70,SUMO1
chr13	106650000	107187500	8.34295	0.172634	0.358424	AL162574.1,AL162574.2,AL162574.3,ATP5G1P5,FAM155A,LINC00443,PPIAP24
chr13	62037500	62537500	8.33954	0.0368607	0.508657	AL356102.1,LINC00459,LINC01074,LINC01075,RPL32P28,SQSTM1P1
chr9	90225000	90737500	8.33644	-0.0264428	-0.195036	DIRAS2,LINC01501,LINC01508,OR7E116P
chr13	97825000	98375000	8.33437	0.086339	0.298301	AL161896.1,AL356580.1,AL445223.1,FARP1,FTLP8,IPO5,MIR3170,RN7SKP8,RNF113B,RPL7AP61
chr17	36612500	38712500	8.32743	0.143724	nan	5S_rRNA,AATF,AC006449.1,AC006449.2,AC006449.6,AC233968.1,AC243571.1,AC243571.2,AC243585.1,AC243585.2,AC243654.1,AC243654.2,AC243654.3,AC243773.1,AC243773.2,AC243773.3,AC243830.1,AC243830.2,AC243830.3,AC244093.1,AC244093.2,AC244093.3,AC244093.4,AC244093.5,AC244153.1,AC244154.1,ACACA,ARHGAP23,C17orf78,DDX52,DUSP14,EPOP,GPR179,HMGB1P24,HNF1B,LHX1,MIR2909,MIR378J,MIR4734,MLLT6,MRPL45,RNU6-489P,SOCS7,…
chr15	55987500	56475000	8.31912	-0.00555698	0.42047	AC068726.1,AC084782.1,AC084782.2,AC084782.3,AC084783.1,CD24P2,CNOT6LP1,HMGB1P33,MNS1,NEDD4,RFX7,RN7SL568P,RNU6-1287P,TEX9
chr9	69037500	69937500	8.31749	0.0924604	0.239597	AL162412.1,AL162730.1,AL353693.1,AL355140.1,APBA1,BANCR,C9orf135,C9orf135-AS1,FAM189A2,FXN,PTAR1,RN7SL570P,TJP2
chr18	45537500	46112500	8.31601	-0.0130564	-0.346362	AC012569.1,AC023421.1,AC023421.2,AC087685.1,AC091151.1,ATP5A1,EPG5,HAUS1,PSTPIP2,RN7SKP26,RNY4P37,SIGLEC15,SLC14A1,SLC14A2
chr7	33187500	34000000	8.30611	0.0739636	0.181465	AC006195.1,AC007312.1,AC008080.1,AC008080.2,AC008080.3,AC008080.4,BBS9,BMPER
chr7	123450000	123962500	8.30035	0.16519	0.423331	AC004690.1,AC006333.1,AC006333.2,AC073323.1,ASB15,HYAL4,HYALP1,IQUB,LMOD2,NDUFA5,RNU6-11P,RNU6-296P,SPAM1,WASL
chr21	28437500	28862500	8.29986	0.19546	0.553519	AF165147.1,LINC00161,U6
chr5	87450000	88100000	8.2922	0.185579	0.408839	LINC02144,LINC02488
chr11	44000000	44512500	8.29212	0.0764222	0.359874	AC010768.4,AC087521.3,AC134775.1,ACCS,ACCSL,ALX4,EXT2
chr14	55450000	55725000	8.28849	0.098322	0.300702	ABI1P1,KTN1,KTN1-AS1,RPL7AP4,TBPL2,Y_RNA
chr11	12912500	13475000	8.28092	0.0123147	-0.197268	AC013549.1,AC013762.1,AC022878.1,AC084859.1,ARNTL,BTBD10,LINC00958,RASSF10,RN7SKP151,TEAD1
chr5	66212500	66812500	8.27796	0.145963	0.450816	AC092349.1,AC092373.1,AC113378.1,LINC02229,MAST4,MAST4-IT1
chr2	24850000	25175000	8.27753	0.0575512	0.319349	AC013267.1,ADCY3,DNAJC27,DNAJC27-AS1,EFR3B,POMC,RN7SL856P,SNORD14,SUCLA2P3,Y_RNA
chr20	59800000	61937500	8.27544	0.060491	-0.389303	AL117372.1,AL121910.1,AL132822.1,AL139348.1,AL160412.1,AL162457.1,AL162457.2,BX640515.1,C20orf197,CDH26,CDH4,FAM217B,LINC01718,MIR4533,MIR548AG2,MIR646,MIR646HG,MTCO2P1,PHACTR3,PPP1R3D,RNU7-141P,SYCP2
chr3	120875000	121487500	8.27003	0.315121	0.539611	AC072026.1,AC078857.1,AC079841.1,MIR5682,POLQ,STXBP5L
chr2	219387500	219725000	8.26323	0.0416618	0.27041	AC009502.1,AC009502.2,AC009955.1,AC009955.2,AC009955.3,AC009955.4,AC053503.1,AC053503.2,AC053503.4,AC053503.5,AC053503.6,ASIC4,CHPF,DES,DNPEP,GMPPA,INHA,MIR3132,OBSL1,RN7SKP213,RPL23P4,SLC4A3,SPEG,STK11IP,TMEM198
chr8	47775000	48100000	8.26213	0.0594173	-0.301157	MCM4,PRKDC,RNU6-519P,UBE2V2,Y_RNA
chr2	210312500	210625000	8.25709	0.0466901	0.193327	CPS1,CPS1-IT1,LANCL1,LANCL1-AS1,MYL1
chr16	57225000	58300000	8.25681	-0.0143673	-0.179316	AC009052.1,AC009090.1,AC009090.3,AC009107.1,AC009107.2,AC012182.1,AC018552.1,AC018552.2,AC018552.3,AC018552.4,AC026771.1,AC092118.1,AC092118.2,AC108081.1,ADGRG1,ADGRG3,ADGRG5,ARL2BP,CCDC102A,CCDC113,CCL17,CCL22,CFAP20,CIAPIN1,CNGB1,COQ9,CSNK2A2,CX3CL1,DOK4,DRC7,GINS3,KATNB1,KIFC3,MIR6772,MMP15,PLLP,POLR2C,PRSS54,RN7SL645P,RNU6-20P,RPL23AP91,RSPRY1,TEPP,USB1,Y_RNA,ZNF319
chr1	41500000	42150000	8.25497	0.0459309	0.336668	AC114492.1,AL445933.1,AL445933.2,HIVEP3,HNRNPFP1
chr8	139637500	140387500	8.24995	0.0448638	0.209403	AC021744.1,AC040978.1,C8orf17,KCNK9,PEG13,TRAPPC9
chr15	82100000	82512500	8.23663	-0.0211154	-0.217073	AC243919.1,AC245033.3,ADAMTS7P1,CSPG4P10,EFL1,GOLGA2P10,GOLGA6L10,GOLGA6L9,RNU1-77P,RPL9P9,SAXO2,UBE2Q2P2,UBE2Q2P6
chr2	130550000	130987500	8.23092	0.204989	0.65013	AC133785.1,AC140481.1,AC140481.2,AC140481.3,AMER3,ARHGEF4,CFC1,CYCSP8,CYP4F30P,FAR2P3,GPR148,KLF2P3,Metazoa_SRP,POTEJ,RNU6-848P,SCARNA15,SCARNA4,TISP43
chr3	131575000	132225000	8.2246	0.179124	0.283504	AC117409.1,CPNE4,MIR5704
chr13	57587500	59300000	8.21837	0.161177	0.726174	AL161423.1,AL445288.1,CTAGE16P,DNAJA1P1,HMGN2P39,LINC00374,LINC02338,PCDH17,POLR3KP1,RNA5SP30,RNY4P29,RPP40P2
chr2	165987500	166175000	8.20752	0.180944	0.24321	AC010127.1,SCN1A,Y_RNA
chr12	42012500	42612500	8.20515	-0.259579	-0.41655	AC020629.1,AC023513.1,AC079600.3,AC079601.1,AC079601.2,AC079684.1,GXYLT1,MIR7851,PPHLN1,PRICKLE1,RNU6-249P,SNORA74,YAF2,Y_RNA,ZCRB1
chr15	74337500	74987500	8.20079	-0.0119864	0.414771	AC012435.1,AC012435.2,AC015720.2,AC090826.1,AC090826.2,AC090826.3,AC091230.1,AC100835.1,AC100835.2,ARID3B,CLK3,COX5A,CPLX3,CSK,CYP11A1,CYP1A1,CYP1A2,EDC3,FAM219B,LINC02255,LMAN1L,MIR4513,MIR6881,MIR6882,MPI,RPP25,SCAMP2,SCAMP5,SEMA7A,SNORD77,UBL7,UBL7-AS1,ULK3,Y_RNA
chr2	118237500	118837500	8.19623	0.126142	0.311282	LINC01956
chr7	37900000	38012500	8.1911	0.0268215	0.203954	EPDR1,NME8,SFRP4
chr2	119237500	119637500	8.17938	0.0788856	0.266684	AC013275.1,C2orf76,CFAP221,DBI,SCTR,STEAP3,STEAP3-AS1,TMEM37
chr3	178425000	178962500	8.17424	0.0988033	0.239547	AC024220.1,AC117457.1,KCNMB2,KCNMB2-AS1,LINC01014,RNA5SP148
chr11	66337500	66925000	8.16809	-0.0447121	-0.15021	ACTN3,AP001107.5,AP001107.6,AP001107.9,AP001157.1,AP002748.1,AP002748.2,AP002748.3,AP002748.4,B4GAT1,BBS1,BRD9P1,BRMS1,C11orf80,C1QBPP2,CCDC87,CCS,CTSF,DPP3,FTLP6,LRFN4,MRPL11,Metazoa_SRP,NPAS4,PC,PELI3,RBM14,RBM14-RBM4,RBM4,RBM4B,RCE1,RN7SL12P,RNU1-84P,RNU4-39P,RNU7-23P,SLC29A2,SNORA43,SPTBN2,ZDHHC24
chr14	65112500	66325000	8.16009	-0.0152988	-0.407272	AL355076.1,AL355076.2,AL355076.3,AL359232.1,AL391261.1,AL391261.2,AL391261.3,AL391261.4,EIF1AXP2,FUT8,FUT8-AS1,LINC02290,LINC02324,MIR4708,MIR625,PTBP1P,RNU2-14P,RPL21P7,RPL21P8,YBX1P1,Y_RNA
chr8	52537500	52962500	8.15864	0.0716017	0.375482	AC113139.1,ALKAL1,NPBWR1,RB1CC1
chr15	72712500	73275000	8.14974	-0.0103323	-0.12275	AC068397.1,ADPGK,ADPGK-AS1,BBS4,FKBP1AP2,NEO1,NPM1P42,NPM1P43
chr14	93225000	93625000	8.1476	0.0187352	0.208786	AL122023.1,AL132838.2,BTBD7,COX8C,RNU6-1258P,UBR7,UNC79,Y_RNA
chrX	27462500	30487500	8.14133	0.141802	0.609755	AC002367.1,AC003659.1,AC005185.1,AC006210.1,AC006210.2,AC107613.1,AC112492.1,AC112492.2,AC112492.3,AC112492.4,AC112492.5,AC112495.1,AL031575.1,DCAF8L1,DCAF8L2,IL1RAPL1,MAGEB1,MAGEB10,MAGEB2,MAGEB3,MAGEB4,MIR4666B,MIR6134,NR0B1,PIGFP3,PLCE1P1,PPP4R3CP,RNA5SP500,SNORD74
chr3	42925000	43512500	8.12309	0.0743821	0.315897	AC092042.1,AC092042.2,AC092042.3,AC097638.1,AC104184.1,ANO10,FAM198A,KRBOX1,KRBOX1-AS1,POMGNT2,RN7SL517P,SNRK,SNRK-AS1,Y_RNA
chr19	54712500	55075000	8.09894	0.164821	0.519756	AC011476.1,AC011476.2,AC011476.3,AC011476.5,AC245128.1,AC245128.3,EPS8L1,FCAR,GP6,KIR2DL1,KIR2DL3,KIR2DL4,KIR2DP1,KIR2DS4,KIR3DL1,KIR3DL2,KIR3DL3,KIR3DP1,LILRP2,NCR1,NLRP2,NLRP7,RDH13,RNU6-222P
chr9	115575000	116662500	8.0969	0.046336	-0.303854	AL133284.1,AL137024.1,AL691426.1,AL731897.1,ASTN2,ASTN2-AS1,LINC00474,PAPPA,PAPPA-AS1,PAPPA-AS2,U2
chr9	18262500	19000000	8.08711	0.123079	0.342531	ADAMTSL1,AL442638.1,MIR3152,RAP1BP1,RN7SKP258,SAXO1
chr10	107912500	109037500	8.08705	0.123387	0.363221	AL353740.1,AL356476.1,LINC01435,MAPKAPK5P1,PTGES3P5,RN7SKP278
chr4	164737500	165062500	8.07844	0.196821	0.39522	AC106872.1,AC106872.10,AC106872.11,AC106872.12,AC106872.2,AC106872.3,AC106872.4,AC106872.5,AC106872.6,AC106872.7,AC106872.8,AC106872.9,APELA,FAM218A,FAM218BP,NACA3P,RNU6-668P,SMIM31,TRIM60,TRIM60P14,TRIM61,TRIM75P
chr7	50062500	50475000	8.07198	-0.00801923	-0.326983	AC020743.1,AC020743.2,AC020743.3,C7orf72,DDC,FIGNL1,IKZF1,RNU6-1091P,ZPBP
chrX	81462500	83737500	8.0642	0.0166149	0.39101	AL008987.1,AL031313.1,AL121882.1,AL691517.1,ATG4AP1,POU3F4,RNU6-974P,RPL22P22,SNORA4,Z82170.1
chr8	97200000	97537500	8.05936	0.0557827	0.159385	AP003115.1,SNORD3H,TSPYL5
chr11	13725000	14262500	8.05681	-0.0020363	0.270881	AC013828.2,AC022240.1,AC027779.1,CENPUP1,FAR1,LINC02545,LINC02548,RNA5SP331,RNA5SP332,SPON1
chr15	73275000	73875000	8.05265	0.00634684	-0.179704	AC009660.1,AC018943.1,AC022188.1,AC068397.2,C15orf59,C15orf59-AS1,CD276,HCN4,NEO1,NPTN,NPTN-IT1,REC114,TBC1D21
chr18	13787500	14450000	8.04603	0.121568	0.329551	AC006557.1,AC006557.2,AC006557.3,AC006557.4,AC006557.5,AC006557.6,ANKRD20A5P,AP001004.1,AP001086.1,AP005212.1,AP005212.2,AP005212.3,AP005212.4,AP005212.5,CYP4F35P,FRG2LP,MC2R,MC5R,NF1P5,RNU6-316P,TERF1P2,ZNF519
chr6	33750000	34137500	8.01995	0.311475	0.473647	AL138889.1,AL138889.2,GRM4,LEMD2,LINC01016,MIR1275,MIR7159,MLN
chr7	18725000	19675000	8.01053	0.099007	0.466343	AC003986.1,AC003986.2,AC003986.3,AC004994.1,AC007091.1,FERD3L,HDAC9,NPM1P13,RN7SKP266,TWIST1
chr16	28050000	28250000	8.00271	0.176345	0.530044	GAPDHP35,GSG1L,RNY1P10,SNORA25,TPRKBP2,XPO6
chr8	94012500	94750000	8.00133	0.106792	0.282471	AC023632.1,AC023632.2,AC023632.3,AC023632.4,AC023632.5,AC023632.6,AC108860.1,AC108860.2,AP003351.1,AP003478.1,AP005660.1,CDH17,DPY19L4,ESRP1,FSBP,GEM,Metazoa_SRP,RAD54B,RPS4XP10,VIRMA,Y_RNA
chr3	49662500	50337500	7.99651	-0.0492916	-0.260138	AC099668.1,AC105935.1,AC105935.2,AC139451.1,ACTBP13,AMIGO3,APEH,BSN,CAMKV,CDHR4,COX6CP14,FAM212A,GMPPB,GNAI2,GNAT1,HYAL1,HYAL2,HYAL3,IFRD2,IP6K1,LSMEM2,MIR5193,MIR566,MIR5787,MIR6872,MON1A,MST1,MST1R,NAT6,RASSF1,RBM5,RBM5-AS1,RBM6,RN7SL217P,RNF123,SEMA3B,SEMA3B-AS1,SEMA3F,SEMA3F-AS1,SLC38A3,TRAIP,TUSC2,U73166.1,U73169.1,UBA7
chr14	104625000	105362500	7.99334	-0.00604254	-0.204416	ADSSL1,AHNAK2,AKT1,AL512356.1,AL512356.2,AL512356.3,AL583722.1,AL583722.2,AL583722.3,AL583722.4,AL583810.1,AL583810.2,AL583810.3,AL590326.1,AL590326.2,BRF1,BTBD6,C14orf79,CDCA4,CEP170B,GPR132,INF2,JAG2,LINC00638,LINC02280,LINC02298,MIR4710,MIR6765,NUDT14,PACS2,PLD4,RPS2P4,SIVA1,ZBTB42
chr15	63637500	64137500	7.99174	-0.0456053	0.33621	AC015914.1,AC015914.2,AC073167.1,DAPK2,FAM96A,HERC1,MIR422A,SNX1,Y_RNA
chr13	52237500	52575000	7.9859	-0.0618107	-0.185771	AL137058.1,AL137058.3,AL158066.1,AL359513.1,CKAP2,LINC00345,LINC02333,RNY4P24,THSD1,TPTE2P2,TPTE2P3,VPS36
chr10	80675000	81075000	7.97307	0.113271	0.189793	AC027673.1,FARSBP1,RPS7P9,WARS2P1
chr5	52625000	53162500	7.96574	0.107703	0.351198	AC008966.1,AC008966.2,AC022126.1,AC022133.1,AC025180.1,B3GNTL1P1,ITGA1,ITGA2,MOCS2,PELO
chr10	26637500	26962500	7.96407	0.0739954	0.314283	ABI1,AL390961.1,AL390961.2,AL390961.3,AL390961.4,FAM238B,FAM238C,HSPA8P3,PDSS1,RNU6-946P,SNORA57
chr14	96537500	99362500	7.95162	0.0809703	0.364133	AL049833.1,AL049833.2,AL049833.3,AL109767.1,AL132719.1,AL132796.1,AL132796.2,AL132796.3,AL132819.1,AL137786.1,AL162151.1,AL162151.2,AL163051.2,AL163932.1,AL355097.1,BCL11B,C14orf177,LINC00618,LINC01550,LINC02291,LINC02295,LINC02299,LINC02304,LINC02312,LINC02325,PAPOLA,RN7SKP108,RN7SL714P,RPL3P4,VRK1
chr7	27575000	28062500	7.94963	0.00788208	0.223452	AC005091.1,HIBADH,JAZF1,TAX1BP1
chr4	89125000	89525000	7.94759	0.0763899	0.245164	GPRIN3,RNU6-907P
chr8	119812500	120412500	7.94563	0.0466812	0.228152	AC021945.1,AC091563.1,AP005717.1,COL14A1,DEPTOR,DSCC1,MRPL13,RN7SL396P,RNA5SP277,TAF2
chr13	112912500	113575000	7.93416	0.009286	0.279134	ADPRHL1,AL136221.1,AL137002.1,AL137002.2,AL356740.1,AL356740.2,AL356740.3,AL442125.1,AL442125.2,CUL4A,DCUN1D2,DCUN1D2-AS,F10,F10-AS1,F7,GRTP1,GRTP1-AS1,KARSP2,LAMP1,LDHBP1,MCF2L,MCF2L-AS1,MIR8075,PCID2,PROZ,RNU1-16P,TMCO3
chr10	27387500	27712500	7.93041	-0.0226603	-0.272152	MKX,PTCHD3,RAB18
chr11	1612500	2087500	7.92526	0.0367246	0.25425	AC051649.1,AC051649.2,AC068580.1,AC068580.2,AC068580.3,AC068580.4,AC139143.1,AP006285.1,AP006285.2,CTSD,FAM99A,FAM99B,H19,H19_1,H19_2,IFITM10,KRTAP5-4,KRTAP5-5,KRTAP5-6,LINC01150,LINC01219,LSP1,MIR4298,MIR675,MIR7847,MRPL23,MRPL23-AS1,RPL36AP39,SYT8,TNNI2,TNNT3
chr2	102512500	102850000	7.92492	0.0484998	0.110544	MFSD9,SLC9A2,SLC9A4,TMEM182
[truncated: 2,662 more rows]

## Sheet: Hi-C changes by gene
Gene symbol	Region score (difference in Hi-C signal patient - control)	Fraction of gene overlapping with region	Region coordinates	Gene ENSEMBL ID	Gene type
TMPRSS11E	125.367	0.201455	chr4:68487500-68662500	ENSG00000087128.9	protein_coding
UGT2B29P	125.367	1	chr4:68487500-68662500	ENSG00000250566.1	unprocessed_pseudogene
UGT2B17	125.367	1	chr4:68487500-68662500	ENSG00000197888.2	protein_coding
AC147055.2	125.367	1	chr4:68487500-68662500	ENSG00000249472.1	processed_pseudogene
AC147055.4	125.367	1	chr4:68487500-68662500	ENSG00000251101.1	processed_pseudogene
AC147055.3	125.367	1	chr4:68487500-68662500	ENSG00000251074.1	unprocessed_pseudogene
UGT2B15	125.367	0.661305	chr4:68487500-68662500	ENSG00000196620.9	protein_coding
AC139426.2	97.976	1	chr15:32337500-32612500	ENSG00000260642.1	lincRNA
DNM1P31	97.976	1	chr15:32337500-32612500	ENSG00000261491.1	unprocessed_pseudogene
GOLGA8K	97.976	1	chr15:32337500-32612500	ENSG00000249931.4	protein_coding
RN7SL185P	97.976	1	chr15:32337500-32612500	ENSG00000275776.1	misc_RNA
AC135983.1	97.976	1	chr15:32337500-32612500	ENSG00000215304.3	processed_transcript
ULK4P1	97.976	1	chr15:32337500-32612500	ENSG00000261279.5	transcribed_unprocessed_pseudogene
U8	97.976	1	chr15:32337500-32612500	ENSG00000206987.1	snoRNA
DNM1P32	97.976	1	chr15:32337500-32612500	ENSG00000261708.1	unprocessed_pseudogene
GOLGA8O	97.976	1	chr15:32337500-32612500	ENSG00000206127.10	protein_coding
RN7SL539P	97.976	1	chr15:32337500-32612500	ENSG00000274076.1	misc_RNA
AC135983.5	97.976	1	chr15:32337500-32612500	ENSG00000270789.1	processed_pseudogene
AC135983.4	97.976	1	chr15:32337500-32612500	ENSG00000261375.1	unprocessed_pseudogene
AC135983.3	97.976	1	chr15:32337500-32612500	ENSG00000254912.2	unprocessed_pseudogene
AC135983.2	97.976	1	chr15:32337500-32612500	ENSG00000223509.8	transcribed_processed_pseudogene
LINC02256	97.976	1	chr15:32337500-32612500	ENSG00000261064.1	lincRNA
AC123768.4	97.976	1	chr15:32337500-32612500	ENSG00000276724.1	lincRNA
AC123768.3	97.976	0.908512	chr15:32337500-32612500	ENSG00000262728.5	antisense_RNA
GOLGA8N	97.976	1	chr15:32337500-32612500	ENSG00000232653.8	protein_coding
RN7SL286P	97.976	1	chr15:32337500-32612500	ENSG00000277464.1	misc_RNA
ERVK-28	95.371	1	chr19:27612500-27712500	ENSG00000267696.6	lincRNA
AC112702.1	95.371	1	chr19:27612500-27712500	ENSG00000279882.1	TEC
LINC00662	95.371	0.255304	chr19:27612500-27712500	ENSG00000261824.6	lincRNA
AC023509.3	95.2953	0.741707	chr12:53537500-53750000	ENSG00000267281.2	protein_coding
ATF7	95.2953	0.749954	chr12:53537500-53750000	ENSG00000170653.18	protein_coding
AC023509.5	95.2953	1	chr12:53537500-53750000	ENSG00000275488.1	processed_pseudogene
ATP5G2	95.2953	1	chr12:53537500-53750000	ENSG00000135390.17	protein_coding
AC073594.1	95.2953	1	chr12:53537500-53750000	ENSG00000213470.4	processed_pseudogene
CALCOCO1	95.2953	1	chr12:53537500-53750000	ENSG00000012822.15	protein_coding
VAC14	94.557	0.669712	chr16:70725000-70825000	ENSG00000103043.14	protein_coding
AC020763.1	94.557	1	chr16:70725000-70825000	ENSG00000260156.1	antisense_RNA
VAC14-AS1	94.557	1	chr16:70725000-70825000	ENSG00000214353.7	antisense_RNA
AC020763.5	94.557	1	chr16:70725000-70825000	ENSG00000279815.1	TEC
AC020763.2	94.557	1	chr16:70725000-70825000	ENSG00000279122.1	TEC
AC027281.2	94.557	1	chr16:70725000-70825000	ENSG00000279123.1	TEC
AC027281.1	94.557	1	chr16:70725000-70825000	ENSG00000262890.1	lincRNA
HYDIN	94.557	0.0416257	chr16:70725000-70825000	ENSG00000157423.17	protein_coding
TTC34	90.5687	0.839967	chr1:2662500-2812500	ENSG00000215912.12	protein_coding
AC242022.1	90.5687	1	chr1:2662500-2812500	ENSG00000283259.1	antisense_RNA
AL592464.2	90.5687	0.771971	chr1:2662500-2812500	ENSG00000233234.1	lincRNA
AP003122.3	83.3178	1	chr11:89762500-90100000	ENSG00000255170.2	processed_pseudogene
AP003122.1	83.3178	1	chr11:89762500-90100000	ENSG00000204456.4	unprocessed_pseudogene
TRIM64DP	83.3178	1	chr11:89762500-90100000	ENSG00000254751.2	transcribed_unprocessed_pseudogene
AP004833.2	83.3178	1	chr11:89762500-90100000	ENSG00000255162.1	unprocessed_pseudogene
AP004833.3	83.3178	1	chr11:89762500-90100000	ENSG00000255285.1	processed_pseudogene
TRIM49	83.3178	1	chr11:89762500-90100000	ENSG00000168930.13	protein_coding
AP004833.1	83.3178	1	chr11:89762500-90100000	ENSG00000250946.2	unprocessed_pseudogene
TRIM53BP	83.3178	1	chr11:89762500-90100000	ENSG00000166013.11	unprocessed_pseudogene
TRIM51BP	83.3178	1	chr11:89762500-90100000	ENSG00000204455.7	unprocessed_pseudogene
AP005435.1	83.3178	1	chr11:89762500-90100000	ENSG00000254558.1	unprocessed_pseudogene
TRIM64B	83.3178	1	chr11:89762500-90100000	ENSG00000189253.7	protein_coding
AP005435.4	83.3178	1	chr11:89762500-90100000	ENSG00000255235.1	unprocessed_pseudogene
AP005435.2	83.3178	1	chr11:89762500-90100000	ENSG00000254617.1	unprocessed_pseudogene
AP005435.3	83.3178	1	chr11:89762500-90100000	ENSG00000254785.1	unprocessed_pseudogene
MTND1P35	83.3178	1	chr11:89762500-90100000	ENSG00000255055.1	processed_pseudogene
TRIM49D1	83.3178	1	chr11:89762500-90100000	ENSG00000223417.8	protein_coding
TRIM49D2	83.3178	1	chr11:89762500-90100000	ENSG00000233802.8	protein_coding
AP004607.3	83.3178	1	chr11:89762500-90100000	ENSG00000254818.1	unprocessed_pseudogene
AP004607.9	83.3178	1	chr11:89762500-90100000	ENSG00000278837.1	processed_pseudogene
AP004607.8	83.3178	1	chr11:89762500-90100000	ENSG00000255360.1	unprocessed_pseudogene
AP004607.1	83.3178	1	chr11:89762500-90100000	ENSG00000254655.1	processed_pseudogene
TRIM64	83.3178	1	chr11:89762500-90100000	ENSG00000204450.7	protein_coding
AP004607.7	83.3178	1	chr11:89762500-90100000	ENSG00000255305.1	unprocessed_pseudogene
TRIM51EP	83.3178	1	chr11:89762500-90100000	ENSG00000237706.4	unprocessed_pseudogene
TRIM53AP	83.3178	1	chr11:89762500-90100000	ENSG00000225581.3	unprocessed_pseudogene
AP004607.6	83.3178	1	chr11:89762500-90100000	ENSG00000255184.1	unprocessed_pseudogene
TRIM49C	83.3178	1	chr11:89762500-90100000	ENSG00000204449.3	protein_coding
AP004607.2	83.3178	1	chr11:89762500-90100000	ENSG00000254803.1	processed_pseudogene
AP004607.4	83.3178	1	chr11:89762500-90100000	ENSG00000254916.1	unprocessed_pseudogene
TRIM64EP	83.3178	1	chr11:89762500-90100000	ENSG00000223709.5	unprocessed_pseudogene
AP004607.5	83.3178	1	chr11:89762500-90100000	ENSG00000255011.1	unprocessed_pseudogene
AP000827.1	83.3178	1	chr11:89762500-90100000	ENSG00000254888.2	processed_pseudogene
UBTFL1	83.3178	1	chr11:89762500-90100000	ENSG00000255009.4	protein_coding
AP000648.1	83.3178	1	chr11:89762500-90100000	ENSG00000254436.1	processed_pseudogene
IGKV2OR22-4	77.8522	1	chr22:16912500-17037500	ENSG00000253691.2	IG_V_pseudogene
IGKV2OR22-3	77.8522	1	chr22:16912500-17037500	ENSG00000253460.2	IG_V_pseudogene
IGKV3OR22-2	77.8522	1	chr22:16912500-17037500	ENSG00000254264.2	IG_V_pseudogene
IGKV1OR22-1	77.8522	1	chr22:16912500-17037500	ENSG00000253481.2	IG_V_pseudogene
AC006548.3	77.8522	1	chr22:16912500-17037500	ENSG00000280156.1	sense_overlapping
GAB4	77.8522	1	chr22:16912500-17037500	ENSG00000215568.7	protein_coding
AC006548.2	77.8522	1	chr22:16912500-17037500	ENSG00000270226.1	processed_pseudogene
VN1R9P	77.8522	1	chr22:16912500-17037500	ENSG00000276400.1	processed_pseudogene
CECR7	77.8522	0.0383426	chr22:16912500-17037500	ENSG00000237438.7	transcribed_unprocessed_pseudogene
CCER1	74.3073	0.356702	chr12:90937500-91337500	ENSG00000197651.4	protein_coding
LINC00615	74.3073	0.364452	chr12:90937500-91337500	ENSG00000196243.5	lincRNA
EPYC	74.3073	1	chr12:90937500-91337500	ENSG00000083782.7	protein_coding
KERA	74.3073	1	chr12:90937500-91337500	ENSG00000139330.5	protein_coding
LUM	74.3073	1	chr12:90937500-91337500	ENSG00000139329.4	protein_coding
DCN	74.3073	1	chr12:90937500-91337500	ENSG00000011465.16	protein_coding
AC007115.1	74.3073	1	chr12:90937500-91337500	ENSG00000258148.2	processed_pseudogene
ENPP7P5	72.7328	0.162991	chr12:8300000-8500000	ENSG00000256589.2	unprocessed_pseudogene
LINC00937	72.7328	0.960185	chr12:8300000-8500000	ENSG00000226091.7	lincRNA
AC092745.2	72.7328	1	chr12:8300000-8500000	ENSG00000256552.2	transcribed_processed_pseudogene
AC092745.1	72.7328	1	chr12:8300000-8500000	ENSG00000256101.5	lincRNA
AC092745.3	72.7328	1	chr12:8300000-8500000	ENSG00000277952.1	processed_pseudogene
RPS3AP43	72.7328	1	chr12:8300000-8500000	ENSG00000242661.1	processed_pseudogene
AC092865.7	72.7328	1	chr12:8300000-8500000	ENSG00000284687.1	transcribed_unprocessed_pseudogene
AC092865.6	72.7328	1	chr12:8300000-8500000	ENSG00000284673.1	transcribed_unprocessed_pseudogene
AC092865.5	72.7328	1	chr12:8300000-8500000	ENSG00000256136.1	processed_pseudogene
AC092865.3	72.7328	1	chr12:8300000-8500000	ENSG00000238152.2	unprocessed_pseudogene
AC092865.2	72.7328	1	chr12:8300000-8500000	ENSG00000214487.3	unprocessed_pseudogene
AC092865.1	72.7328	1	chr12:8300000-8500000	ENSG00000177586.6	unprocessed_pseudogene
CLEC6A	72.7328	1	chr12:8300000-8500000	ENSG00000205846.3	protein_coding
AC092865.4	72.7328	1	chr12:8300000-8500000	ENSG00000243830.2	processed_pseudogene
RNU6-275P	72.7328	1	chr12:8300000-8500000	ENSG00000201780.1	snRNA
TUBA1C	71.5917	0.140951	chr12:49262500-49600000	ENSG00000167553.15	protein_coding
AC010173.1	71.5917	0.070575	chr12:49262500-49600000	ENSG00000258101.2	antisense_RNA
AC125611.3	71.5917	1	chr12:49262500-49600000	ENSG00000258232.2	antisense_RNA
AC125611.4	71.5917	1	chr12:49262500-49600000	ENSG00000258334.1	antisense_RNA
PRPH	71.5917	1	chr12:49262500-49600000	ENSG00000135406.13	protein_coding
TROAP	71.5917	1	chr12:49262500-49600000	ENSG00000135451.12	protein_coding
C1QL4	71.5917	1	chr12:49262500-49600000	ENSG00000186897.4	protein_coding
DNAJC22	71.5917	1	chr12:49262500-49600000	ENSG00000178401.14	protein_coding
SPATS2	71.5917	1	chr12:49262500-49600000	ENSG00000123352.17	protein_coding
AC125611.2	71.5917	1	chr12:49262500-49600000	ENSG00000257954.1	processed_pseudogene
AC125611.1	71.5917	1	chr12:49262500-49600000	ENSG00000257464.1	processed_pseudogene
KCNH3	71.5917	1	chr12:49262500-49600000	ENSG00000135519.6	protein_coding
MCRS1	71.5917	1	chr12:49262500-49600000	ENSG00000187778.13	protein_coding
PRPF40B	71.5917	0.415734	chr12:49262500-49600000	ENSG00000110844.13	protein_coding
AC020612.3	71.5917	1	chr12:49262500-49600000	ENSG00000257964.1	antisense_RNA
FAM186B	71.5917	0.752175	chr12:49262500-49600000	ENSG00000135436.8	protein_coding
RNU6-834P	71.5917	1	chr12:49262500-49600000	ENSG00000199237.1	snRNA
POLR2KP1	71.5917	1	chr12:49262500-49600000	ENSG00000258284.1	processed_pseudogene
AC020612.1	71.5917	1	chr12:49262500-49600000	ENSG00000257243.1	processed_pseudogene
ENPP7P7	69.7049	1	chr11:67812500-67975000	ENSG00000273819.1	unprocessed_pseudogene
AP003716.2	69.7049	1	chr11:67812500-67975000	ENSG00000254792.1	processed_pseudogene
AP003716.1	69.7049	1	chr11:67812500-67975000	ENSG00000251637.6	lincRNA
RNU6-46P	69.7049	1	chr11:67812500-67975000	ENSG00000206587.1	snRNA
AC004924.1	69.7049	1	chr11:67812500-67975000	ENSG00000243672.1	processed_pseudogene
AC004923.1	69.7049	1	chr11:67812500-67975000	ENSG00000254610.3	transcribed_unprocessed_pseudogene
AC004923.2	69.7049	1	chr11:67812500-67975000	ENSG00000254850.2	processed_pseudogene
AC004923.3	69.7049	1	chr11:67812500-67975000	ENSG00000255230.1	processed_pseudogene
OR7E1P	69.7049	0.746082	chr11:67812500-67975000	ENSG00000255554.1	unprocessed_pseudogene
SCN8A	65.7533	1	chr12:51562500-51862500	ENSG00000196876.15	protein_coding
HNRNPA3P10	65.7533	1	chr12:51562500-51862500	ENSG00000257851.2	processed_pseudogene
AC068987.2	65.7533	1	chr12:51562500-51862500	ENSG00000260122.1	lincRNA
AC068987.5	65.7533	1	chr12:51562500-51862500	ENSG00000284730.1	protein_coding
AC068987.3	65.7533	1	chr12:51562500-51862500	ENSG00000260473.2	lincRNA
FIGNL2	65.7533	1	chr12:51562500-51862500	ENSG00000261308.2	protein_coding
AC068987.4	65.7533	1	chr12:51562500-51862500	ENSG00000261586.2	lincRNA
AC068987.1	65.7533	1	chr12:51562500-51862500	ENSG00000259887.1	lincRNA
ZNF664	64.1434	0.0674175	chr12:124012500-124325000	ENSG00000179195.15	protein_coding
RFLNA	64.1434	0.88547	chr12:124012500-124325000	ENSG00000178882.14	protein_coding
AC068790.8	64.1434	0.663707	chr12:124012500-124325000	ENSG00000274874.1	protein_coding
AC068790.9	64.1434	1	chr12:124012500-124325000	ENSG00000275389.1	lincRNA
AC026358.1	64.1434	1	chr12:124012500-124325000	ENSG00000256596.1	lincRNA
NCOR2	64.1434	0.00240568	chr12:124012500-124325000	ENSG00000196498.13	protein_coding
UNCX	62.8219	1	chr7:1200000-1437500	ENSG00000164853.8	protein_coding
AC073094.1	62.8219	1	chr7:1200000-1437500	ENSG00000233082.1	lincRNA
MICALL2	62.8219	0.291104	chr7:1200000-1437500	ENSG00000164877.18	protein_coding
DNAH10	60.736	0.854544	chr12:123787500-124012500	ENSG00000197653.15	protein_coding
CCDC92	60.736	1	chr12:123787500-124012500	ENSG00000119242.8	protein_coding
AC079315.1	60.736	1	chr12:123787500-124012500	ENSG00000270028.1	antisense_RNA
DNAH10OS	60.736	1	chr12:123787500-124012500	ENSG00000250091.2	protein_coding
AC068790.7	60.736	1	chr12:123787500-124012500	ENSG00000270130.1	sense_intronic
AC068790.4	60.736	1	chr12:123787500-124012500	ENSG00000270048.1	sense_intronic
AC068790.3	60.736	1	chr12:123787500-124012500	ENSG00000269997.1	sense_intronic
AC068790.2	60.736	1	chr12:123787500-124012500	ENSG00000269938.1	sense_intronic
AC068790.5	60.736	1	chr12:123787500-124012500	ENSG00000270061.1	sense_intronic
AC068790.6	60.736	1	chr12:123787500-124012500	ENSG00000270095.1	sense_intronic
ZNF664	60.736	0.932582	chr12:123787500-124012500	ENSG00000179195.15	protein_coding
RFLNA	60.736	0.11453	chr12:123787500-124012500	ENSG00000178882.14	protein_coding
AC068790.8	60.736	0.336293	chr12:123787500-124012500	ENSG00000274874.1	protein_coding
AC068790.1	60.736	1	chr12:123787500-124012500	ENSG00000256827.1	processed_pseudogene
AC024257.1	60.3882	1	chr12:48225000-48675000	ENSG00000258234.1	lincRNA
AC024257.5	60.3882	1	chr12:48225000-48675000	ENSG00000275228.1	lincRNA
H1FNT	60.3882	1	chr12:48225000-48675000	ENSG00000187166.1	protein_coding
AC024257.2	60.3882	1	chr12:48225000-48675000	ENSG00000258273.1	unprocessed_pseudogene
ZNF641	60.3882	1	chr12:48225000-48675000	ENSG00000167528.12	protein_coding
AC090115.1	60.3882	1	chr12:48225000-48675000	ENSG00000257735.1	antisense_RNA
OR5BK1P	60.3882	1	chr12:48225000-48675000	ENSG00000257763.1	unprocessed_pseudogene
AC024257.4	60.3882	1	chr12:48225000-48675000	ENSG00000273765.1	lincRNA
AC090115.3	60.3882	1	chr12:48225000-48675000	ENSG00000258024.1	unprocessed_pseudogene
AC090115.2	60.3882	1	chr12:48225000-48675000	ENSG00000257792.1	unprocessed_pseudogene
AC090115.4	60.3882	1	chr12:48225000-48675000	ENSG00000273434.1	unprocessed_pseudogene
OR8T1P	60.3882	1	chr12:48225000-48675000	ENSG00000226413.2	unprocessed_pseudogene
ANP32D	60.3882	1	chr12:48225000-48675000	ENSG00000139223.2	protein_coding
C12orf54	60.3882	1	chr12:48225000-48675000	ENSG00000177627.9	protein_coding
AC089987.3	60.3882	1	chr12:48225000-48675000	ENSG00000258121.1	antisense_RNA
RPS10P20	60.3882	1	chr12:48225000-48675000	ENSG00000240443.1	transcribed_processed_pseudogene
AC089987.1	60.3882	1	chr12:48225000-48675000	ENSG00000197376.3	transcribed_processed_pseudogene
OR8S1	60.3882	1	chr12:48225000-48675000	ENSG00000284723.1	protein_coding
AC089987.2	60.3882	1	chr12:48225000-48675000	ENSG00000198678.5	unprocessed_pseudogene
LALBA	60.3882	1	chr12:48225000-48675000	ENSG00000167531.6	protein_coding
OR11M1P	60.3882	1	chr12:48225000-48675000	ENSG00000224709.1	unitary_pseudogene
KANSL2	60.3882	0.749003	chr12:48225000-48675000	ENSG00000139620.12	protein_coding
SNORA2C	60.3882	1	chr12:48225000-48675000	ENSG00000221491.2	snoRNA
MIR1291	60.3882	1	chr12:48225000-48675000	ENSG00000281842.2	miRNA
SNORA2A	60.3882	1	chr12:48225000-48675000	ENSG00000206612.1	snoRNA
SNORA2B	60.3882	1	chr12:48225000-48675000	ENSG00000207313.1	snoRNA
MDM2	60.2027	0.898283	chr12:68812500-69137500	ENSG00000135679.22	protein_coding
AC025423.1	60.2027	1	chr12:68812500-69137500	ENSG00000256325.1	antisense_RNA
AC025423.4	60.2027	1	chr12:68812500-69137500	ENSG00000257181.1	antisense_RNA
AC025423.2	60.2027	1	chr12:68812500-69137500	ENSG00000256664.1	processed_pseudogene
CPM	60.2027	1	chr12:68812500-69137500	ENSG00000135678.11	protein_coding
RNU7-4P	60.2027	1	chr12:68812500-69137500	ENSG00000252770.1	snRNA
AC025423.5	60.2027	1	chr12:68812500-69137500	ENSG00000257289.1	processed_pseudogene
PRELID2P1	60.2027	1	chr12:68812500-69137500	ENSG00000257336.1	processed_pseudogene
ANKRD13A	59.8498	0.363827	chr12:110025000-110425000	ENSG00000076513.16	protein_coding
C12orf76	59.8498	1	chr12:110025000-110425000	ENSG00000174456.13	protein_coding
AC007546.1	59.8498	1	chr12:110025000-110425000	ENSG00000277595.1	sense_intronic
AC007546.2	59.8498	1	chr12:110025000-110425000	ENSG00000279360.1	TEC
IFT81	59.8498	1	chr12:110025000-110425000	ENSG00000122970.15	protein_coding
ATP2A2	59.8498	1	chr12:110025000-110425000	ENSG00000174437.16	protein_coding
RN7SL769P	59.8498	1	chr12:110025000-110425000	ENSG00000276956.1	misc_RNA
ANAPC7	59.8498	1	chr12:110025000-110425000	ENSG00000196510.12	protein_coding
AC144548.2	59.8498	0.646243	chr12:110025000-110425000	ENSG00000258210.1	processed_transcript
COL26A1	59.5208	0.762879	chr7:101325000-101512500	ENSG00000160963.13	protein_coding
AC004965.1	59.5208	1	chr7:101325000-101512500	ENSG00000233683.1	processed_pseudogene
CCDC59	59.4803	0.342685	chr12:82312500-82687500	ENSG00000133773.11	protein_coding
METTL25	59.4803	1	chr12:82312500-82687500	ENSG00000127720.7	protein_coding
AC089998.3	59.4803	1	chr12:82312500-82687500	ENSG00000257875.1	processed_pseudogene
AC089998.4	59.4803	1	chr12:82312500-82687500	ENSG00000258170.1	lincRNA
AC089998.2	59.4803	1	chr12:82312500-82687500	ENSG00000257837.1	lincRNA
AC089998.1	59.4803	1	chr12:82312500-82687500	ENSG00000257431.1	lincRNA
TMTC2	59.4803	0.00138396	chr12:82312500-82687500	ENSG00000179104.8	protein_coding
AC125807.1	59.3368	1	chr12:3062500-3312500	ENSG00000234589.4	processed_pseudogene
TSPAN9	59.3368	1	chr12:3062500-3312500	ENSG00000011105.12	protein_coding
Metazoa_SRP	59.3368	1	chr12:3062500-3312500	ENSG00000278469.1	misc_RNA
TSPAN9-IT1	59.3368	1	chr12:3062500-3312500	ENSG00000256197.1	sense_intronic
AC005912.2	59.3368	1	chr12:3062500-3312500	ENSG00000275850.1	sense_intronic
AC005912.1	59.3368	1	chr12:3062500-3312500	ENSG00000227081.5	processed_pseudogene
AC005865.2	59.3368	0.233095	chr12:3062500-3312500	ENSG00000250770.3	transcribed_unprocessed_pseudogene
NACA	58.6829	0.345208	chr12:56725000-57037500	ENSG00000196531.10	protein_coding
PRIM1	58.6829	1	chr12:56725000-57037500	ENSG00000198056.13	protein_coding
HSD17B6	58.6829	1	chr12:56725000-57037500	ENSG00000025423.11	protein_coding
AC121758.1	58.6829	1	chr12:56725000-57037500	ENSG00000258679.1	transcribed_processed_pseudogene
AC121758.3	58.6829	1	chr12:56725000-57037500	ENSG00000273536.1	processed_pseudogene
AC121758.2	58.6829	1	chr12:56725000-57037500	ENSG00000258816.1	unprocessed_pseudogene
SNORA48	58.6829	1	chr12:56725000-57037500	ENSG00000212383.1	snoRNA
SDR9C7	58.6829	1	chr12:56725000-57037500	ENSG00000170426.1	protein_coding
AC026120.2	58.6829	1	chr12:56725000-57037500	ENSG00000278400.1	processed_pseudogene
RDH16	58.6829	1	chr12:56725000-57037500	ENSG00000139547.7	protein_coding
AC026120.1	58.6829	1	chr12:56725000-57037500	ENSG00000278399.1	unprocessed_pseudogene
GPR182	58.6829	1	chr12:56725000-57037500	ENSG00000166856.2	protein_coding
ZBTB39	58.6829	1	chr12:56725000-57037500	ENSG00000166860.2	protein_coding
TAC3	58.6829	1	chr12:56725000-57037500	ENSG00000166863.11	protein_coding
MYO1A	58.6829	0.396058	chr12:56725000-57037500	ENSG00000166866.12	protein_coding
KCNB1	58.6505	0.899918	chr20:49312500-49550000	ENSG00000158445.9	protein_coding
AL035685.1	58.6505	1	chr20:49312500-49550000	ENSG00000283529.1	transcribed_unprocessed_pseudogene
PTGIS	58.6505	0.717669	chr20:49312500-49550000	ENSG00000124212.5	protein_coding
CD96	58.1692	0.268074	chr3:111537500-111637500	ENSG00000153283.12	protein_coding
AC092916.2	58.1692	1	chr3:111537500-111637500	ENSG00000240787.1	processed_pseudogene
ZBED2	58.1692	1	chr3:111537500-111637500	ENSG00000177494.5	protein_coding
AC055748.1	58.1692	1	chr3:111537500-111637500	ENSG00000244720.1	processed_pseudogene
MRPS35	56.0889	0.962062	chr12:27712500-28012500	ENSG00000061794.12	protein_coding
Y_RNA	56.0889	1	chr12:27712500-28012500	ENSG00000252585.1	misc_RNA
MANSC4	56.0889	1	chr12:27712500-28012500	ENSG00000205693.3	protein_coding
AC009511.2	56.0889	1	chr12:27712500-28012500	ENSG00000256747.1	antisense_RNA
KLHL42	56.0889	1	chr12:27712500-28012500	ENSG00000087448.9	protein_coding
AC009511.1	56.0889	1	chr12:27712500-28012500	ENSG00000256512.1	antisense_RNA
RN7SKP15	56.0889	1	chr12:27712500-28012500	ENSG00000201612.1	misc_RNA
uc_338	56.0889	1	chr12:27712500-28012500	ENSG00000274075.1	misc_RNA
AC008011.1	56.0889	1	chr12:27712500-28012500	ENSG00000256378.1	unprocessed_pseudogene
PTHLH	56.0889	1	chr12:27712500-28012500	ENSG00000087494.15	protein_coding
AC008011.2	56.0889	1	chr12:27712500-28012500	ENSG00000257042.1	antisense_RNA
PGAM1P5	56.0244	0.910813	chr12:95562500-95862500	ENSG00000257150.3	transcribed_processed_pseudogene
Y_RNA	56.0244	1	chr12:95562500-95862500	ENSG00000212448.1	misc_RNA
NTN4	56.0244	1	chr12:95562500-95862500	ENSG00000074527.11	protein_coding
RNU6-247P	56.0244	1	chr12:95562500-95862500	ENSG00000199506.1	snRNA
AC090001.1	56.0244	1	chr12:95562500-95862500	ENSG00000258343.1	antisense_RNA
LINC02410	56.0244	1	chr12:95562500-95862500	ENSG00000258292.1	lincRNA
SNRPF	56.0244	0.0795546	chr12:95562500-95862500	ENSG00000139343.10	protein_coding
LINC02385	55.7371	1	chr12:104162500-104362500	ENSG00000257193.1	lincRNA
TXNRD1	55.7371	1	chr12:104162500-104362500	ENSG00000198431.15	protein_coding
AC089983.1	55.7371	1	chr12:104162500-104362500	ENSG00000257732.1	antisense_RNA
RPL18AP3	55.7371	1	chr12:104162500-104362500	ENSG00000213442.5	processed_pseudogene
EID3	55.7371	1	chr12:104162500-104362500	ENSG00000255150.2	protein_coding
LDHB	55.6625	0.472244	chr12:21700000-22012500	ENSG00000111716.12	protein_coding
AC010197.1	55.6625	0.614333	chr12:21700000-22012500	ENSG00000256615.1	antisense_RNA
AC010185.1	55.6625	1	chr12:21700000-22012500	ENSG00000255644.1	antisense_RNA
KCNJ8	55.6625	1	chr12:21700000-22012500	ENSG00000121361.3	protein_coding
ABCC9	55.6625	1	chr12:21700000-22012500	ENSG00000069431.11	protein_coding
AC008250.1	55.6625	1	chr12:21700000-22012500	ENSG00000257022.1	antisense_RNA
AC008250.2	55.6625	1	chr12:21700000-22012500	ENSG00000275567.1	sense_intronic
AC092862.1	55.6625	1	chr12:21700000-22012500	ENSG00000255627.1	processed_pseudogene
TVP23B	55.3991	0.747074	chr17:18787500-19162500	ENSG00000171928.13	protein_coding
AC107982.3	55.3991	1	chr17:18787500-19162500	ENSG00000265478.2	lincRNA
AC107982.1	55.3991	1	chr17:18787500-19162500	ENSG00000250111.3	unprocessed_pseudogene
PRPSAP2	55.3991	1	chr17:18787500-19162500	ENSG00000141127.14	protein_coding
RN7SL627P	55.3991	1	chr17:18787500-19162500	ENSG00000274747.1	misc_RNA
AC107982.2	55.3991	1	chr17:18787500-19162500	ENSG00000264273.1	antisense_RNA
AC090286.2	55.3991	1	chr17:18787500-19162500	ENSG00000235672.1	transcribed_processed_pseudogene
snoMBII-202	55.3991	1	chr17:18787500-19162500	ENSG00000212618.1	snoRNA
SLC5A10	55.3991	1	chr17:18787500-19162500	ENSG00000154025.15	protein_coding
AC090286.1	55.3991	1	chr17:18787500-19162500	ENSG00000196893.3	antisense_RNA
FAM83G	55.3991	1	chr17:18787500-19162500	ENSG00000188522.14	protein_coding
AC090286.3	55.3991	1	chr17:18787500-19162500	ENSG00000263045.1	processed_pseudogene
GRAP	55.3991	1	chr17:18787500-19162500	ENSG00000154016.13	protein_coding
AC003957.1	55.3991	1	chr17:18787500-19162500	ENSG00000279825.1	TEC
SNORD3B-1	55.3991	1	chr17:18787500-19162500	ENSG00000265185.5	snoRNA
SNORD3B-2	55.3991	1	chr17:18787500-19162500	ENSG00000262074.6	snoRNA
AC007952.3	55.3991	1	chr17:18787500-19162500	ENSG00000230197.6	lincRNA
KYNUP2	55.3991	1	chr17:18787500-19162500	ENSG00000265746.1	processed_pseudogene
AC007952.7	55.3991	1	chr17:18787500-19162500	ENSG00000263394.1	lincRNA
AC007952.2	55.3991	1	chr17:18787500-19162500	ENSG00000228157.4	processed_transcript
AC007952.4	55.3991	1	chr17:18787500-19162500	ENSG00000262202.4	lincRNA
SNORD3D	55.3991	1	chr17:18787500-19162500	ENSG00000277947.1	snoRNA
GRAPL	55.3991	1	chr17:18787500-19162500	ENSG00000189152.10	protein_coding
AC007952.6	55.3991	1	chr17:18787500-19162500	ENSG00000262319.1	antisense_RNA
AC007952.9	55.3991	1	chr17:18787500-19162500	ENSG00000266664.1	sense_intronic
AC007952.1	55.3991	1	chr17:18787500-19162500	ENSG00000197665.7	antisense_RNA
AC007952.5	55.3991	1	chr17:18787500-19162500	ENSG00000262292.2	lincRNA
Z99916.1	55.3219	1	chr22:25212500-25312500	ENSG00000236641.1	lincRNA
CRYBB2	55.3219	1	chr22:25212500-25312500	ENSG00000244752.2	protein_coding
Z99916.3	55.3219	1	chr22:25212500-25312500	ENSG00000279298.1	lincRNA
AL022332.1	55.3219	1	chr22:25212500-25312500	ENSG00000233577.6	lincRNA
GLTP	55.2836	1	chr12:109837500-110025000	ENSG00000139433.9	protein_coding
AC007834.2	55.2836	1	chr12:109837500-110025000	ENSG00000256351.1	processed_pseudogene
RN7SL441P	55.2836	1	chr12:109837500-110025000	ENSG00000241413.3	misc_RNA
AC007834.1	55.2836	1	chr12:109837500-110025000	ENSG00000249094.2	lincRNA
TCHP	55.2836	1	chr12:109837500-110025000	ENSG00000139437.17	protein_coding
GIT2	55.2836	1	chr12:109837500-110025000	ENSG00000139436.20	protein_coding
AC084876.1	55.2836	1	chr12:109837500-110025000	ENSG00000277299.1	antisense_RNA
AC084876.2	55.2836	1	chr12:109837500-110025000	ENSG00000280426.1	TEC
ANKRD13A	55.2836	0.636173	chr12:109837500-110025000	ENSG00000076513.16	protein_coding
COMT	54.5616	0.263501	chr22:19962500-20112500	ENSG00000093010.13	protein_coding
MIR4761	54.5616	1	chr22:19962500-20112500	ENSG00000284031.1	miRNA
ARVCF	54.5616	1	chr22:19962500-20112500	ENSG00000099889.13	protein_coding
TANGO2	54.5616	1	chr22:19962500-20112500	ENSG00000183597.15	protein_coding
MIR185	54.5616	1	chr22:19962500-20112500	ENSG00000208023.3	miRNA
AC006547.1	54.5616	1	chr22:19962500-20112500	ENSG00000236540.7	antisense_RNA
AC006547.3	54.5616	1	chr22:19962500-20112500	ENSG00000268292.1	antisense_RNA
Metazoa_SRP	54.5616	1	chr22:19962500-20112500	ENSG00000277950.1	misc_RNA
DGCR8	54.5616	1	chr22:19962500-20112500	ENSG00000128191.15	protein_coding
MIR3618	54.5616	1	chr22:19962500-20112500	ENSG00000284140.1	miRNA
MIR1306	54.5616	1	chr22:19962500-20112500	ENSG00000284464.1	miRNA
AC006547.2	54.5616	1	chr22:19962500-20112500	ENSG00000243762.1	antisense_RNA
TRMT2A	54.5616	0.11473	chr22:19962500-20112500	ENSG00000099899.14	protein_coding
WWP2	53.7145	0.696631	chr16:69775000-69900000	ENSG00000198373.12	protein_coding
SNORA62	53.7145	1	chr16:69775000-69900000	ENSG00000252443.1	snoRNA
ZNF385B	53.6221	0.116811	chr2:179812500-179912500	ENSG00000144331.18	protein_coding
AC092642.1	53.6221	1	chr2:179812500-179912500	ENSG00000213126.2	processed_pseudogene
MIR1258	53.6221	1	chr2:179812500-179912500	ENSG00000221240.1	miRNA
MYMK	53.1834	0.257522	chr9:133525000-133725000	ENSG00000187616.4	protein_coding
ADAMTSL2	53.1834	1	chr9:133525000-133725000	ENSG00000197859.9	protein_coding
FAM163B	53.1834	1	chr9:133525000-133725000	ENSG00000196990.8	protein_coding
AC002101.1	53.1834	1	chr9:133525000-133725000	ENSG00000261018.1	antisense_RNA
DBH	53.1834	1	chr9:133525000-133725000	ENSG00000123454.10	protein_coding
DBH-AS1	53.1834	1	chr9:133525000-133725000	ENSG00000225756.1	antisense_RNA
SARDH	53.1834	0.804241	chr9:133525000-133725000	ENSG00000123453.17	protein_coding
GPR143	52.9767	0.800594	chrX:9737500-9837500	ENSG00000101850.12	protein_coding
SHROOM2	52.9767	0.313178	chrX:9737500-9837500	ENSG00000146950.12	protein_coding
EIF5P1	52.9767	1	chrX:9737500-9837500	ENSG00000215319.2	processed_pseudogene
RPL37A	52.2613	0.514625	chr2:216537500-216700000	ENSG00000197756.9	protein_coding
LINC01280	52.2613	1	chr2:216537500-216700000	ENSG00000224391.1	antisense_RNA
AC073321.1	52.2613	1	chr2:216537500-216700000	ENSG00000225794.1	lincRNA
PSMB3P2	52.2613	1	chr2:216537500-216700000	ENSG00000235444.2	processed_pseudogene
IGFBP2	52.2613	1	chr2:216537500-216700000	ENSG00000115457.9	protein_coding
IGFBP5	52.2613	1	chr2:216537500-216700000	ENSG00000115461.4	protein_coding
AC007563.2	52.2613	0.018477	chr2:216537500-216700000	ENSG00000236886.2	antisense_RNA
A2MP1	52.1484	0.545999	chr12:9250000-9587500	ENSG00000256069.7	transcribed_unprocessed_pseudogene
AC010175.1	52.1484	0.694408	chr12:9250000-9587500	ENSG00000256427.1	lincRNA
AC009533.1	52.1484	1	chr12:9250000-9587500	ENSG00000111788.10	unprocessed_pseudogene
SNORA75	52.1484	1	chr12:9250000-9587500	ENSG00000212440.1	snoRNA
AC009533.2	52.1484	1	chr12:9250000-9587500	ENSG00000255753.1	processed_pseudogene
LINC02367	52.1484	1	chr12:9250000-9587500	ENSG00000260423.1	lincRNA
AC141557.1	52.1484	1	chr12:9250000-9587500	ENSG00000256673.1	unprocessed_pseudogene
AC141557.2	52.1484	1	chr12:9250000-9587500	ENSG00000278635.1	unprocessed_pseudogene
DDX12P	52.1484	1	chr12:9250000-9587500	ENSG00000214826.5	unprocessed_pseudogene
AC092821.3	52.1484	0.662575	chr12:9250000-9587500	ENSG00000284634.1	processed_transcript
AC092821.1	52.1484	1	chr12:9250000-9587500	ENSG00000214776.11	protein_coding
AC092821.2	52.1484	1	chr12:9250000-9587500	ENSG00000256975.1	processed_pseudogene
LINC02443	51.9808	1	chr12:5162500-5537500	ENSG00000256115.5	lincRNA
AC006206.2	51.9808	1	chr12:5162500-5537500	ENSG00000256417.1	lincRNA
AC006206.1	51.9808	1	chr12:5162500-5537500	ENSG00000256146.1	lincRNA
AC007848.2	51.9808	1	chr12:5162500-5537500	ENSG00000256218.1	lincRNA
AC007848.1	51.9808	1	chr12:5162500-5537500	ENSG00000255983.1	lincRNA
NTF3	51.9808	1	chr12:5162500-5537500	ENSG00000185652.11	protein_coding
ANO2	51.9808	0.0135895	chr12:5162500-5537500	ENSG00000047617.14	protein_coding
GALNT6	51.5293	0.128952	chr12:51387500-51562500	ENSG00000139629.15	protein_coding
SLC4A8	51.5293	1	chr12:51387500-51562500	ENSG00000050438.16	protein_coding
AC107031.1	51.5293	1	chr12:51387500-51562500	ENSG00000271065.1	antisense_RNA
GARNL3	51.1422	0.921869	chr9:127237500-127450000	ENSG00000136895.18	protein_coding
AL450263.2	51.1422	1	chr9:127237500-127450000	ENSG00000229369.1	processed_pseudogene
AL445222.1	51.1422	1	chr9:127237500-127450000	ENSG00000271833.1	sense_intronic
SLC2A8	51.1422	1	chr9:127237500-127450000	ENSG00000136856.17	protein_coding
ZNF79	51.1422	1	chr9:127237500-127450000	ENSG00000196152.10	protein_coding
RPL12	51.1422	0.623425	chr9:127237500-127450000	ENSG00000197958.12	protein_coding
SNORA65	51.1422	1	chr9:127237500-127450000	ENSG00000201302.1	snoRNA
BCL2L14	50.643	0.999032	chr12:12050000-12325000	ENSG00000121380.12	protein_coding
AC007537.1	50.643	1	chr12:12050000-12325000	ENSG00000198134.3	processed_pseudogene
MIR1244-4	50.643	1	chr12:12050000-12325000	ENSG00000283475.1	miRNA
LRP6	50.643	1	chr12:12050000-12325000	ENSG00000070018.8	protein_coding
AC007537.2	50.643	1	chr12:12050000-12325000	ENSG00000242405.2	processed_pseudogene
RNU6-545P	50.643	1	chr12:12050000-12325000	ENSG00000199551.1	snRNA
AC007621.1	50.643	1	chr12:12050000-12325000	ENSG00000270857.1	processed_pseudogene
RNU6-318P	50.643	1	chr12:12050000-12325000	ENSG00000207010.1	snRNA
DAG1	50.5824	0.345483	chr3:49512500-49662500	ENSG00000173402.11	protein_coding
BSN-AS2	50.5824	1	chr3:49512500-49662500	ENSG00000226913.1	lincRNA
BSN	50.5824	0.922729	chr3:49512500-49662500	ENSG00000164061.4	protein_coding
BSN-AS1	50.5824	1	chr3:49512500-49662500	ENSG00000235120.1	antisense_RNA
RAB11FIP4	50.4861	0.682161	chr17:31400000-31500000	ENSG00000131242.17	protein_coding
RN7SL79P	50.4861	1	chr17:31400000-31500000	ENSG00000239595.3	misc_RNA
CLMP	49.8441	0.859388	chr11:123087500-123262500	ENSG00000166250.11	protein_coding
AP000926.4	49.8441	1	chr11:123087500-123262500	ENSG00000255342.1	processed_pseudogene
AP001970.1	49.8441	1	chr11:123087500-123262500	ENSG00000254710.1	antisense_RNA
AC127526.5	49.5567	0.890747	chr11:3437500-3650000	ENSG00000284605.1	transcribed_unprocessed_pseudogene
AC127526.3	49.5567	1	chr11:3437500-3650000	ENSG00000254757.1	lincRNA
AC127526.4	49.5567	1	chr11:3437500-3650000	ENSG00000255367.3	processed_transcript
SNRPCP5	49.5567	1	chr11:3437500-3650000	ENSG00000255522.1	processed_pseudogene
AC127526.2	49.5567	1	chr11:3437500-3650000	ENSG00000237226.1	processed_pseudogene
AC127526.1	49.5567	1	chr11:3437500-3650000	ENSG00000223688.2	processed_pseudogene
AP006294.2	49.5567	1	chr11:3437500-3650000	ENSG00000284639.1	transcribed_unprocessed_pseudogene
AP006294.1	49.5567	1	chr11:3437500-3650000	ENSG00000230851.1	processed_pseudogene
OR7E117P	49.5567	1	chr11:3437500-3650000	ENSG00000238161.1	unprocessed_pseudogene
TRPC2	49.5567	1	chr11:3437500-3650000	ENSG00000182048.11	transcribed_unprocessed_pseudogene
ART5	49.5567	1	chr11:3437500-3650000	ENSG00000167311.13	protein_coding
ART1	49.5567	0.252592	chr11:3437500-3650000	ENSG00000129744.2	protein_coding
ERC1	49.5345	0.8081	chr12:1087500-1612500	ENSG00000082805.19	protein_coding
HTR1DP1	49.5345	1	chr12:1087500-1612500	ENSG00000275811.1	processed_pseudogene
AC004672.1	49.5345	1	chr12:1087500-1612500	ENSG00000249028.2	antisense_RNA
AC004672.2	49.5345	1	chr12:1087500-1612500	ENSG00000267285.1	sense_intronic
LINC00942	49.5345	1	chr12:1087500-1612500	ENSG00000249628.2	lincRNA
WNT5B	49.5345	0.703942	chr12:1087500-1612500	ENSG00000111186.12	protein_coding
FBXL14	49.5345	1	chr12:1087500-1612500	ENSG00000171823.6	protein_coding
CCDC63	48.9644	0.329707	chr12:110887500-111325000	ENSG00000173093.12	protein_coding
MYL2	48.9644	1	chr12:110887500-111325000	ENSG00000111245.14	protein_coding
LINC01405	48.9644	1	chr12:110887500-111325000	ENSG00000185847.7	lincRNA
AC002351.1	48.9644	1	chr12:110887500-111325000	ENSG00000258240.5	lincRNA
CUX2	48.9644	0.919268	chr12:110887500-111325000	ENSG00000111249.13	protein_coding
MIR6760	48.9644	1	chr12:110887500-111325000	ENSG00000273700.1	miRNA
AC008014.1	48.8608	0.408461	chr12:46675000-47000000	ENSG00000257261.5	lincRNA
MARK3P1	48.8608	1	chr12:46675000-47000000	ENSG00000271642.1	processed_pseudogene
SLC38A4	48.8608	1	chr12:46675000-47000000	ENSG00000139209.15	protein_coding
AC079906.1	48.8608	1	chr12:46675000-47000000	ENSG00000274723.1	lincRNA
AC247036.4	48.6065	1	chr14:106087500-106387500	ENSG00000282639.1	IG_V_gene
AC247036.6	48.6065	1	chr14:106087500-106387500	ENSG00000282651.2	IG_V_gene
IGHV3-11	48.6065	1	chr14:106087500-106387500	ENSG00000211941.3	IG_V_gene
IGHVIII-11-1	48.6065	1	chr14:106087500-106387500	ENSG00000254215.1	IG_V_pseudogene
IGHV1-12	48.6065	1	chr14:106087500-106387500	ENSG00000254174.1	IG_V_pseudogene
IGHV3-13	48.6065	1	chr14:106087500-106387500	ENSG00000211942.3	IG_V_gene
IGHVIII-13-1	48.6065	1	chr14:106087500-106387500	ENSG00000253412.1	IG_V_pseudogene
IGHV1-14	48.6065	1	chr14:106087500-106387500	ENSG00000253709.1	IG_V_pseudogene
IGHV3-15	48.6065	1	chr14:106087500-106387500	ENSG00000211943.2	IG_V_gene
IGHVII-15-1	48.6065	1	chr14:106087500-106387500	ENSG00000253458.1	IG_V_pseudogene
IGHV3-16	48.6065	1	chr14:106087500-106387500	ENSG00000211944.2	IG_V_gene
AC247036.7	48.6065	1	chr14:106087500-106387500	ENSG00000283948.1	IG_V_pseudogene
IGHV1-17	48.6065	1	chr14:106087500-106387500	ENSG00000254046.1	IG_V_pseudogene
SLC20A1P2	48.6065	1	chr14:106087500-106387500	ENSG00000273894.1	processed_pseudogene
IGHV1-18	48.6065	1	chr14:106087500-106387500	ENSG00000211945.2	IG_V_gene
IGHV3-19	48.6065	1	chr14:106087500-106387500	ENSG00000253883.1	IG_V_pseudogene
AC247036.1	48.6065	1	chr14:106087500-106387500	ENSG00000271201.1	lincRNA
IGHV3-20	48.6065	1	chr14:106087500-106387500	ENSG00000211946.3	IG_V_gene
IGHV3-21	48.6065	1	chr14:106087500-106387500	ENSG00000211947.2	IG_V_gene
IGHV3-22	48.6065	1	chr14:106087500-106387500	ENSG00000253957.1	IG_V_pseudogene
IGHVII-22-1	48.6065	1	chr14:106087500-106387500	ENSG00000253345.1	IG_V_pseudogene
IGHVIII-22-2	48.6065	1	chr14:106087500-106387500	ENSG00000254045.1	IG_V_pseudogene
IGHV3-23	48.6065	1	chr14:106087500-106387500	ENSG00000211949.3	IG_V_gene
IGHV1-24	48.6065	1	chr14:106087500-106387500	ENSG00000211950.2	IG_V_gene
HOMER2P2	48.6065	1	chr14:106087500-106387500	ENSG00000238275.2	processed_pseudogene
LINC00226	48.6065	1	chr14:106087500-106387500	ENSG00000276210.2	lincRNA
IGHV3-25	48.6065	1	chr14:106087500-106387500	ENSG00000253441.1	IG_V_pseudogene
IGHVIII-25-1	48.6065	1	chr14:106087500-106387500	ENSG00000253367.1	IG_V_pseudogene
IGHV2-26	48.6065	1	chr14:106087500-106387500	ENSG00000211951.2	IG_V_gene
IGHVIII-26-1	48.6065	1	chr14:106087500-106387500	ENSG00000253462.1	IG_V_pseudogene
IGHVII-26-2	48.6065	1	chr14:106087500-106387500	ENSG00000253482.1	IG_V_pseudogene
IGHV7-27	48.6065	1	chr14:106087500-106387500	ENSG00000254326.1	IG_V_pseudogene
IGHV4-28	48.6065	1	chr14:106087500-106387500	ENSG00000211952.3	IG_V_gene
AC245166.1	48.6065	1	chr14:106087500-106387500	ENSG00000253149.3	IG_V_pseudogene
IGHV3-32	48.6065	1	chr14:106087500-106387500	ENSG00000254289.2	IG_V_pseudogene
IGHV3-30	48.6065	1	chr14:106087500-106387500	ENSG00000270550.1	IG_V_gene
IGHVII-30-1	48.6065	1	chr14:106087500-106387500	ENSG00000253491.2	IG_V_pseudogene
IGHV3-30-2	48.6065	1	chr14:106087500-106387500	ENSG00000253587.2	IG_V_pseudogene
IGHV4-31	48.6065	1	chr14:106087500-106387500	ENSG00000231475.3	IG_V_gene
AC245166.3	48.6065	1	chr14:106087500-106387500	ENSG00000283607.2	IG_V_pseudogene
IGHV3-29	48.6065	1	chr14:106087500-106387500	ENSG00000270474.2	IG_V_pseudogene
IGHV3-33	48.6065	1	chr14:106087500-106387500	ENSG00000211955.2	IG_V_gene
IGHVII-33-1	48.6065	1	chr14:106087500-106387500	ENSG00000254203.1	IG_V_pseudogene
IGHV3-33-2	48.6065	1	chr14:106087500-106387500	ENSG00000253440.1	IG_V_pseudogene
IGHV4-34	48.6065	1	chr14:106087500-106387500	ENSG00000211956.2	IG_V_gene
IGHV7-34-1	48.6065	1	chr14:106087500-106387500	ENSG00000253325.1	IG_V_pseudogene
AJ011932.1	48.41	1	chr21:45962500-46100000	ENSG00000274248.1	lincRNA
COL6A1	48.41	1	chr21:45962500-46100000	ENSG00000142156.14	protein_coding
AP001476.1	48.41	1	chr21:45962500-46100000	ENSG00000224413.1	lincRNA
AP001476.3	48.41	1	chr21:45962500-46100000	ENSG00000228235.1	lincRNA
AP001476.2	48.41	1	chr21:45962500-46100000	ENSG00000226115.1	lincRNA
PSMA6P3	48.41	1	chr21:45962500-46100000	ENSG00000233767.1	processed_pseudogene
AP001471.1	48.41	1	chr21:45962500-46100000	ENSG00000227438.1	antisense_RNA
COL6A2	48.41	0.0547594	chr21:45962500-46100000	ENSG00000142173.14	protein_coding
KRTAP5-11	48.3698	1	chr11:71575000-71787500	ENSG00000204571.6	protein_coding
KRTAP5-14P	48.3698	1	chr11:71575000-71787500	ENSG00000249387.1	processed_pseudogene
OR7E87P	48.3698	1	chr11:71575000-71787500	ENSG00000184055.4	unprocessed_pseudogene
UNC93B6	48.3698	1	chr11:71575000-71787500	ENSG00000255562.2	transcribed_processed_pseudogene
OR7E4P	48.3698	1	chr11:71575000-71787500	ENSG00000255261.1	unprocessed_pseudogene
AP000867.3	48.3698	1	chr11:71575000-71787500	ENSG00000255415.1	processed_pseudogene
AP000867.4	48.3698	1	chr11:71575000-71787500	ENSG00000284625.1	unprocessed_pseudogene
RPS3AP41	48.3698	1	chr11:71575000-71787500	ENSG00000239481.1	processed_pseudogene
SNRPCP14	48.3698	1	chr11:71575000-71787500	ENSG00000254805.1	processed_pseudogene
AP003498.1	48.3698	1	chr11:71575000-71787500	ENSG00000254972.1	lincRNA
ENPP7P8	48.3698	1	chr11:71575000-71787500	ENSG00000255319.5	transcribed_unprocessed_pseudogene
MICALL2	48.2835	0.708896	chr7:1437500-1550000	ENSG00000164877.18	protein_coding
AC102953.1	48.2835	1	chr7:1437500-1550000	ENSG00000225981.1	antisense_RNA
AC102953.2	48.2835	1	chr7:1437500-1550000	ENSG00000273230.1	lincRNA
INTS1	48.2835	1	chr7:1437500-1550000	ENSG00000164880.15	protein_coding
AC093734.1	48.2835	1	chr7:1437500-1550000	ENSG00000231927.1	antisense_RNA
MAFK	48.2835	1	chr7:1437500-1550000	ENSG00000198517.9	protein_coding
TMEM184A	48.2835	0.417788	chr7:1437500-1550000	ENSG00000164855.15	protein_coding
CERKL	47.7361	0.820653	chr2:181562500-181712500	ENSG00000188452.13	protein_coding
NEUROD1	47.7361	1	chr2:181562500-181712500	ENSG00000162992.3	protein_coding
AC013733.2	47.7361	1	chr2:181562500-181712500	ENSG00000234595.1	antisense_RNA
AC013733.1	47.7361	1	chr2:181562500-181712500	ENSG00000225570.1	lincRNA
SAP18P2	47.7361	1	chr2:181562500-181712500	ENSG00000223873.1	processed_pseudogene
LINC02395	47.5305	0.970218	chr12:49912500-50400000	ENSG00000257771.5	lincRNA
AQP2	47.5305	1	chr12:49912500-50400000	ENSG00000167580.7	protein_coding
AC025154.2	47.5305	1	chr12:49912500-50400000	ENSG00000257588.1	antisense_RNA
AC025154.1	47.5305	1	chr12:49912500-50400000	ENSG00000257378.1	antisense_RNA
AQP5	47.5305	1	chr12:49912500-50400000	ENSG00000161798.6	protein_coding
AQP6	47.5305	1	chr12:49912500-50400000	ENSG00000086159.12	protein_coding
RACGAP1	47.5305	1	chr12:49912500-50400000	ENSG00000161800.12	protein_coding
ASIC1	47.5305	1	chr12:49912500-50400000	ENSG00000110881.11	protein_coding
SMARCD1	47.5305	1	chr12:49912500-50400000	ENSG00000066117.14	protein_coding
GPD1	47.5305	1	chr12:49912500-50400000	ENSG00000167588.12	protein_coding
COX14	47.5305	1	chr12:49912500-50400000	ENSG00000178449.8	protein_coding
AC074032.1	47.5305	1	chr12:49912500-50400000	ENSG00000272368.2	antisense_RNA
CERS5	47.5305	1	chr12:49912500-50400000	ENSG00000139624.12	protein_coding
LIMA1	47.5305	1	chr12:49912500-50400000	ENSG00000050405.13	protein_coding
AC008147.2	47.5305	1	chr12:49912500-50400000	ENSG00000257298.1	sense_intronic
AC008147.3	47.5305	1	chr12:49912500-50400000	ENSG00000257531.2	transcribed_processed_pseudogene
AC008147.1	47.5305	1	chr12:49912500-50400000	ENSG00000257256.1	antisense_RNA
MIR1293	47.5305	1	chr12:49912500-50400000	ENSG00000221604.1	miRNA
RNU6-1093P	47.5305	1	chr12:49912500-50400000	ENSG00000212496.1	snRNA
AC008147.4	47.5305	1	chr12:49912500-50400000	ENSG00000278842.1	processed_pseudogene
FAM186A	47.5305	1	chr12:49912500-50400000	ENSG00000185958.9	protein_coding
AC090058.1	47.5305	1	chr12:49912500-50400000	ENSG00000244266.1	processed_pseudogene
LARP4	47.5305	0.0869312	chr12:49912500-50400000	ENSG00000161813.21	protein_coding
U8	47.1412	1	chr11:123262500-123587500	ENSG00000200496.1	snoRNA
AP001782.1	47.1412	1	chr11:123262500-123587500	ENSG00000254823.1	lincRNA
PHBP17	47.1412	1	chr11:123262500-123587500	ENSG00000254407.1	processed_pseudogene
GRAMD1B	47.1412	0.850475	chr11:123262500-123587500	ENSG00000023171.16	protein_coding
MIR4493	47.1412	1	chr11:123262500-123587500	ENSG00000265357.1	miRNA
P4HA2	46.6382	0.558723	chr5:132237500-132312500	ENSG00000072682.18	protein_coding
PDLIM4	46.6382	1	chr5:132237500-132312500	ENSG00000131435.12	protein_coding
SLC22A4	46.6382	0.36286	chr5:132237500-132312500	ENSG00000197208.5	protein_coding
MIR3936HG	46.6382	0.0207228	chr5:132237500-132312500	ENSG00000233006.6	processed_transcript
CISTR	46.5684	1	chr12:53750000-54225000	ENSG00000260492.2	lincRNA
AC076968.1	46.5684	1	chr12:53750000-54225000	ENSG00000260030.1	lincRNA
RN7SKP289	46.5684	1	chr12:53750000-54225000	ENSG00000253053.1	misc_RNA
HOXC13-AS	46.5684	1	chr12:53750000-54225000	ENSG00000249641.2	antisense_RNA
HOXC13	46.5684	1	chr12:53750000-54225000	ENSG00000123364.4	protein_coding
HOXC12	46.5684	1	chr12:53750000-54225000	ENSG00000123407.3	protein_coding
HOTAIR	46.5684	1	chr12:53750000-54225000	ENSG00000228630.5	antisense_RNA
HOTAIR_2	46.5684	1	chr12:53750000-54225000	ENSG00000275589.1	misc_RNA
HOTAIR_3	46.5684	1	chr12:53750000-54225000	ENSG00000277994.1	misc_RNA
AC012531.4	46.5684	1	chr12:53750000-54225000	ENSG00000274817.1	misc_RNA
AC012531.5	46.5684	1	chr12:53750000-54225000	ENSG00000277129.1	misc_RNA
HOXC11	46.5684	1	chr12:53750000-54225000	ENSG00000123388.4	protein_coding
HOXC-AS3	46.5684	1	chr12:53750000-54225000	ENSG00000251151.2	processed_transcript
HOXC10	46.5684	1	chr12:53750000-54225000	ENSG00000180818.4	protein_coding
AC012531.3	46.5684	1	chr12:53750000-54225000	ENSG00000273049.1	protein_coding
HOXC6	46.5684	1	chr12:53750000-54225000	ENSG00000197757.7	protein_coding
MIR196A2	46.5684	1	chr12:53750000-54225000	ENSG00000207924.3	miRNA
HOXC-AS2	46.5684	1	chr12:53750000-54225000	ENSG00000250133.2	processed_transcript
HOXC9	46.5684	1	chr12:53750000-54225000	ENSG00000180806.4	protein_coding
HOXC-AS1	46.5684	1	chr12:53750000-54225000	ENSG00000250451.5	antisense_RNA
HOXC8	46.5684	1	chr12:53750000-54225000	ENSG00000037965.5	protein_coding
HOXC4	46.5684	1	chr12:53750000-54225000	ENSG00000198353.7	protein_coding
AC012531.2	46.5684	1	chr12:53750000-54225000	ENSG00000273046.1	processed_transcript
AC012531.1	46.5684	1	chr12:53750000-54225000	ENSG00000260597.1	lincRNA
HOXC5	46.5684	1	chr12:53750000-54225000	ENSG00000172789.3	protein_coding
MIR615	46.5684	1	chr12:53750000-54225000	ENSG00000207571.1	miRNA
FLJ12825	46.5684	1	chr12:53750000-54225000	ENSG00000248265.1	lincRNA
AC023794.3	46.5684	1	chr12:53750000-54225000	ENSG00000250654.7	transcribed_unprocessed_pseudogene
AC023794.2	46.5684	1	chr12:53750000-54225000	ENSG00000249388.1	lincRNA
LINC01598	46.5684	1	chr12:53750000-54225000	ENSG00000250432.5	lincRNA
Y_RNA	46.5684	1	chr12:53750000-54225000	ENSG00000202146.1	misc_RNA
SMUG1	46.5684	1	chr12:53750000-54225000	ENSG00000123415.15	protein_coding
LINC02381	46.5684	1	chr12:53750000-54225000	ENSG00000250742.2	lincRNA
SMUG1-AS1	46.5684	1	chr12:53750000-54225000	ENSG00000283073.1	lincRNA
AC023794.5	46.5684	1	chr12:53750000-54225000	ENSG00000260470.1	lincRNA
AC023794.4	46.5684	1	chr12:53750000-54225000	ENSG00000257534.1	lincRNA
AC023794.1	46.5684	1	chr12:53750000-54225000	ENSG00000248576.1	antisense_RNA
MAPKAPK5	46.5284	0.866877	chr12:111850000-112500000	ENSG00000089022.13	protein_coding
AC003029.1	46.5284	1	chr12:111850000-112500000	ENSG00000244060.2	processed_pseudogene
ADAM1A	46.5284	1	chr12:111850000-112500000	ENSG00000229186.4	unitary_pseudogene
ADAM1B	46.5284	1	chr12:111850000-112500000	ENSG00000226469.1	unitary_pseudogene
TMEM116	46.5284	1	chr12:111850000-112500000	ENSG00000198270.12	protein_coding
SLC25A3P2	46.5284	1	chr12:111850000-112500000	ENSG00000258373.1	processed_pseudogene
AC004024.1	46.5284	1	chr12:111850000-112500000	ENSG00000257624.1	processed_pseudogene
ERP29	46.5284	1	chr12:111850000-112500000	ENSG00000089248.6	protein_coding
AC073575.2	46.5284	1	chr12:111850000-112500000	ENSG00000274227.1	antisense_RNA
NAA25	46.5284	1	chr12:111850000-112500000	ENSG00000111300.9	protein_coding
MIR3657	46.5284	1	chr12:111850000-112500000	ENSG00000266370.1	miRNA
AC073575.1	46.5284	1	chr12:111850000-112500000	ENSG00000258323.1	antisense_RNA
Y_RNA	46.5284	1	chr12:111850000-112500000	ENSG00000200135.1	misc_RNA
TRAFD1	46.5284	1	chr12:111850000-112500000	ENSG00000135148.11	protein_coding
HECTD4	46.5284	1	chr12:111850000-112500000	ENSG00000173064.12	protein_coding
MIR6861	46.5284	1	chr12:111850000-112500000	ENSG00000283793.1	miRNA
AC004217.2	46.5284	1	chr12:111850000-112500000	ENSG00000257494.1	antisense_RNA
RN7SKP71	46.5284	1	chr12:111850000-112500000	ENSG00000201428.1	misc_RNA
AC004217.1	46.5284	1	chr12:111850000-112500000	ENSG00000213152.5	processed_pseudogene
AC004217.3	46.5284	1	chr12:111850000-112500000	ENSG00000257658.1	processed_pseudogene
RPL6	46.5284	1	chr12:111850000-112500000	ENSG00000089009.15	protein_coding
PTPN11	46.5284	0.891735	chr12:111850000-112500000	ENSG00000179295.17	protein_coding
SMPD3	45.6702	0.953797	chr16:68362500-68512500	ENSG00000103056.11	protein_coding
AC099521.3	45.6702	1	chr16:68362500-68512500	ENSG00000279693.1	TEC
AC099521.2	45.6702	1	chr16:68362500-68512500	ENSG00000274698.1	lincRNA
Y_RNA	45.6702	1	chr16:68362500-68512500	ENSG00000199263.1	misc_RNA
AC099521.1	45.6702	1	chr16:68362500-68512500	ENSG00000241334.2	processed_pseudogene
MIR4689	45.6315	1	chr1:5837500-5912500	ENSG00000264101.1	miRNA
NPHP4	45.6315	0.383219	chr1:5837500-5912500	ENSG00000131697.17	protein_coding
AL157414.2	45.6103	1	chr20:57037500-57312500	ENSG00000231078.1	lincRNA
AL157414.1	45.6103	1	chr20:57037500-57312500	ENSG00000203266.2	lincRNA
AL157414.3	45.6103	1	chr20:57037500-57312500	ENSG00000280220.1	TEC
BMP7	45.6103	1	chr20:57037500-57312500	ENSG00000101144.12	protein_coding
BMP7-AS1	45.6103	1	chr20:57037500-57312500	ENSG00000235032.1	antisense_RNA
AL122058.1	45.6103	1	chr20:57037500-57312500	ENSG00000226308.1	lincRNA
Y_RNA	45.6103	1	chr20:57037500-57312500	ENSG00000252064.1	misc_RNA
AC011500.1	45.2776	1	chr19:39562500-39787500	ENSG00000269188.1	unprocessed_pseudogene
RPS29P24	45.2776	1	chr19:39562500-39787500	ENSG00000244253.1	processed_pseudogene
RPS29P25	45.2776	1	chr19:39562500-39787500	ENSG00000243581.1	processed_pseudogene
RPS29P26	45.2776	1	chr19:39562500-39787500	ENSG00000239320.1	processed_pseudogene
LGALS13	45.2776	1	chr19:39562500-39787500	ENSG00000105198.10	protein_coding
AC005176.2	45.2776	1	chr19:39562500-39787500	ENSG00000269519.1	processed_pseudogene
AC005176.1	45.2776	1	chr19:39562500-39787500	ENSG00000268153.5	transcribed_unprocessed_pseudogene
RPS29P30	45.2776	1	chr19:39562500-39787500	ENSG00000268243.1	processed_pseudogene
LGALS16	45.2776	1	chr19:39562500-39787500	ENSG00000249861.3	protein_coding
LGALS17A	45.2776	1	chr19:39562500-39787500	ENSG00000226025.9	transcribed_unprocessed_pseudogene
AC005515.1	45.2776	1	chr19:39562500-39787500	ENSG00000269460.1	lincRNA
AC093063.1	45.2776	1	chr19:39562500-39787500	ENSG00000268088.1	transcribed_unprocessed_pseudogene
RPS29P27	45.2776	1	chr19:39562500-39787500	ENSG00000240320.1	processed_pseudogene
LGALS14	45.2776	1	chr19:39562500-39787500	ENSG00000006659.12	protein_coding
AC006133.1	45.2776	1	chr19:39562500-39787500	ENSG00000278813.1	unprocessed_pseudogene
CLC	45.2776	1	chr19:39562500-39787500	ENSG00000105205.6	protein_coding
LEUTX	45.2776	1	chr19:39562500-39787500	ENSG00000213921.7	protein_coding
TIGAR	45.2222	0.0980782	chr12:4350000-4800000	ENSG00000078237.6	protein_coding
FGF23	45.2222	1	chr12:4350000-4800000	ENSG00000118972.1	protein_coding
FGF6	45.2222	1	chr12:4350000-4800000	ENSG00000111241.2	protein_coding
C12orf4	45.2222	1	chr12:4350000-4800000	ENSG00000047621.11	protein_coding
RAD51AP1	45.2222	1	chr12:4350000-4800000	ENSG00000111247.14	protein_coding
DYRK4	45.2222	1	chr12:4350000-4800000	ENSG00000010219.13	protein_coding
AC005832.2	45.2222	1	chr12:4350000-4800000	ENSG00000256748.1	processed_pseudogene
AC005832.4	45.2222	1	chr12:4350000-4800000	ENSG00000272921.1	protein_coding
AKAP3	45.2222	1	chr12:4350000-4800000	ENSG00000111254.7	protein_coding
AC005832.3	45.2222	1	chr12:4350000-4800000	ENSG00000256799.1	processed_pseudogene
AC005832.1	45.2222	1	chr12:4350000-4800000	ENSG00000256381.1	sense_intronic
NDUFA9	45.2222	1	chr12:4350000-4800000	ENSG00000139180.10	protein_coding
AC005833.3	45.2222	1	chr12:4350000-4800000	ENSG00000255639.2	protein_coding
AC005833.2	45.2222	1	chr12:4350000-4800000	ENSG00000255474.1	lincRNA
GALNT8	45.2222	0.605376	chr12:4350000-4800000	ENSG00000130035.6	protein_coding
AC093536.2	45.1814	1	chr16:64037500-64512500	ENSG00000260715.1	lincRNA
AC012322.1	45.1814	1	chr16:64037500-64512500	ENSG00000261028.1	lincRNA
AC093536.1	45.1814	1	chr16:64037500-64512500	ENSG00000260668.1	processed_pseudogene
AC092131.1	45.1814	0.627347	chr16:64037500-64512500	ENSG00000259846.1	lincRNA
AC005865.2	45.1476	0.766905	chr12:3312500-3837500	ENSG00000250770.3	transcribed_unprocessed_pseudogene
AC005865.1	45.1476	1	chr12:3312500-3837500	ENSG00000236908.2	lincRNA
LINC02417	45.1476	1	chr12:3312500-3837500	ENSG00000257048.1	lincRNA
PRMT8	45.1476	1	chr12:3312500-3837500	ENSG00000111218.11	protein_coding
AC005908.2	45.1476	1	chr12:3312500-3837500	ENSG00000256691.1	antisense_RNA
AC005908.1	45.1476	1	chr12:3312500-3837500	ENSG00000243507.1	processed_pseudogene
CRACR2A	45.1476	1	chr12:3312500-3837500	ENSG00000130038.9	protein_coding
AC005831.1	45.1476	1	chr12:3312500-3837500	ENSG00000280202.1	TEC
RNU6-174P	45.1476	1	chr12:3312500-3837500	ENSG00000222338.1	snRNA
AC006207.1	45.1476	1	chr12:3312500-3837500	ENSG00000283138.1	antisense_RNA
PARP11	45.1476	0.563743	chr12:3312500-3837500	ENSG00000111224.13	protein_coding
LINC00670	45.1015	1	chr17:12237500-12712500	ENSG00000179136.6	lincRNA
MYOCD	45.1015	0.452265	chr17:12237500-12712500	ENSG00000141052.17	protein_coding
AC005358.1	45.1015	1	chr17:12237500-12712500	ENSG00000227274.1	antisense_RNA
ADI1P3	45.0875	1	chr12:47437500-47650000	ENSG00000258369.1	processed_pseudogene
AC003686.1	45.0875	1	chr12:47437500-47650000	ENSG00000257807.1	processed_pseudogene
AC004486.1	45.0875	1	chr12:47437500-47650000	ENSG00000257905.1	processed_pseudogene
CES5AP1	45.03	1	chr22:23337500-23575000	ENSG00000215478.8	transcribed_unprocessed_pseudogene
ZDHHC8P1	45.03	1	chr22:23337500-23575000	ENSG00000133519.12	transcribed_unprocessed_pseudogene
AP000344.2	45.03	1	chr22:23337500-23575000	ENSG00000248409.1	unprocessed_pseudogene
LINC01659	45.03	1	chr22:23337500-23575000	ENSG00000234928.1	lincRNA
AP000344.1	45.03	1	chr22:23337500-23575000	ENSG00000227755.1	transcribed_processed_pseudogene
LINC01658	45.03	1	chr22:23337500-23575000	ENSG00000178248.11	lincRNA
LINC02557	45.03	1	chr22:23337500-23575000	ENSG00000225413.2	lincRNA
PCAT14	45.03	1	chr22:23337500-23575000	ENSG00000280623.1	lincRNA
AP000345.1	45.03	1	chr22:23337500-23575000	ENSG00000224277.5	antisense_RNA
IGLL1	45.03	0.261033	chr22:23337500-23575000	ENSG00000128322.6	protein_coding
AC024022.1	44.4139	0.0344305	chr4:42387500-42512500	ENSG00000250781.1	antisense_RNA
SHISA3	44.4139	1	chr4:42387500-42512500	ENSG00000178343.4	protein_coding
ATP8A1	44.4139	0.418631	chr4:42387500-42512500	ENSG00000124406.16	protein_coding
RPS7P7	44.4139	1	chr4:42387500-42512500	ENSG00000240167.1	processed_pseudogene
LINC01699	44.2291	1	chr1:181200000-181425000	ENSG00000179452.2	lincRNA
CACNA1E	44.2291	0.0301229	chr1:181200000-181425000	ENSG00000198216.10	protein_coding
MAGEA12	44.1425	0.0434447	chrX:152737500-152837500	ENSG00000213401.9	protein_coding
CSAG4	44.1425	0.486868	chrX:152737500-152837500	ENSG00000242599.7	transcribed_unprocessed_pseudogene
AC244102.1	44.1425	1	chrX:152737500-152837500	ENSG00000231447.1	antisense_RNA
MAGEA2	44.1425	1	chrX:152737500-152837500	ENSG00000268606.5	protein_coding
CSAG3	44.1425	1	chrX:152737500-152837500	ENSG00000268916.6	protein_coding
MAGEA6	44.1425	1	chrX:152737500-152837500	ENSG00000197172.10	protein_coding
CETN2	44.1425	1	chrX:152737500-152837500	ENSG00000147400.8	protein_coding
NSDHL	44.1425	0.168541	chrX:152737500-152837500	ENSG00000147383.10	protein_coding
CLEC4D	44.0403	1	chr12:8500000-9087500	ENSG00000166527.7	protein_coding
SUPT4H1P2	44.0403	1	chr12:8500000-9087500	ENSG00000246115.3	processed_pseudogene
CLEC4E	44.0403	1	chr12:8500000-9087500	ENSG00000166523.7	protein_coding
AC092746.1	44.0403	1	chr12:8500000-9087500	ENSG00000255801.1	lincRNA
Y_RNA	44.0403	1	chr12:8500000-9087500	ENSG00000238943.1	misc_RNA
SCARNA11	44.0403	1	chr12:8500000-9087500	ENSG00000252727.1	scaRNA
AICDA	44.0403	1	chr12:8500000-9087500	ENSG00000111732.10	protein_coding
AC092184.1	44.0403	1	chr12:8500000-9087500	ENSG00000280345.1	TEC
HADHAP2	44.0403	1	chr12:8500000-9087500	ENSG00000255967.1	processed_pseudogene
MFAP5	44.0403	1	chr12:8500000-9087500	ENSG00000197614.10	protein_coding
AC092490.2	44.0403	1	chr12:8500000-9087500	ENSG00000255829.1	antisense_RNA
AC092490.3	44.0403	1	chr12:8500000-9087500	ENSG00000256004.1	processed_pseudogene
RIMKLB	44.0403	1	chr12:8500000-9087500	ENSG00000166532.15	protein_coding
RPSAP51	44.0403	1	chr12:8500000-9087500	ENSG00000244131.2	processed_pseudogene
A2ML1-AS1	44.0403	1	chr12:8500000-9087500	ENSG00000256661.1	antisense_RNA
AC092490.1	44.0403	1	chr12:8500000-9087500	ENSG00000249790.2	lincRNA
A2ML1-AS2	44.0403	1	chr12:8500000-9087500	ENSG00000256904.1	antisense_RNA
A2ML1	44.0403	1	chr12:8500000-9087500	ENSG00000166535.19	protein_coding
AC006581.2	44.0403	1	chr12:8500000-9087500	ENSG00000282022.1	antisense_RNA
PHC1	44.0403	1	chr12:8500000-9087500	ENSG00000111752.10	protein_coding
M6PR	44.0403	1	chr12:8500000-9087500	ENSG00000003056.7	protein_coding
KLRG1	44.0403	1	chr12:8500000-9087500	ENSG00000139187.9	protein_coding
AC006581.1	44.0403	1	chr12:8500000-9087500	ENSG00000257105.1	antisense_RNA
HNRNPA1P34	44.0403	1	chr12:8500000-9087500	ENSG00000213049.3	processed_pseudogene
VDAC2P2	44.0403	1	chr12:8500000-9087500	ENSG00000255776.1	processed_pseudogene
LINC00612	44.0403	1	chr12:8500000-9087500	ENSG00000214851.4	processed_transcript
A2M-AS1	44.0403	1	chr12:8500000-9087500	ENSG00000245105.2	antisense_RNA
A2M	44.0403	0.408442	chr12:8500000-9087500	ENSG00000175899.14	protein_coding
USP5	43.9544	0.284887	chr12:6862500-7187500	ENSG00000111667.13	protein_coding
TPI1	43.9544	1	chr12:6862500-7187500	ENSG00000111669.14	protein_coding
SPSB2	43.9544	1	chr12:6862500-7187500	ENSG00000111671.9	protein_coding
RPL13P5	43.9544	1	chr12:6862500-7187500	ENSG00000240370.6	transcribed_processed_pseudogene
LRRC23	43.9544	1	chr12:6862500-7187500	ENSG00000010626.14	protein_coding
DSTNP2	43.9544	1	chr12:6862500-7187500	ENSG00000248593.3	transcribed_unprocessed_pseudogene
U47924.3	43.9544	1	chr12:6862500-7187500	ENSG00000275703.1	lincRNA
ENO2	43.9544	1	chr12:6862500-7187500	ENSG00000111674.8	protein_coding
ATN1	43.9544	1	chr12:6862500-7187500	ENSG00000111676.14	protein_coding
C12orf57	43.9544	1	chr12:6862500-7187500	ENSG00000111678.10	protein_coding
U47924.2	43.9544	1	chr12:6862500-7187500	ENSG00000272173.1	antisense_RNA
RNU7-1	43.9544	1	chr12:6862500-7187500	ENSG00000238923.1	snRNA
PTPN6	43.9544	1	chr12:6862500-7187500	ENSG00000111679.16	protein_coding
MIR200CHG	43.9544	1	chr12:6862500-7187500	ENSG00000257084.1	lincRNA
MIR200C	43.9544	1	chr12:6862500-7187500	ENSG00000207713.3	miRNA
MIR141	43.9544	1	chr12:6862500-7187500	ENSG00000207708.1	miRNA
U47924.1	43.9544	1	chr12:6862500-7187500	ENSG00000271969.1	antisense_RNA
PHB2	43.9544	1	chr12:6862500-7187500	ENSG00000215021.8	protein_coding
SCARNA12	43.9544	1	chr12:6862500-7187500	ENSG00000238795.1	snoRNA
EMG1	43.9544	1	chr12:6862500-7187500	ENSG00000268439.5	protein_coding
LPCAT3	43.9544	1	chr12:6862500-7187500	ENSG00000111684.10	protein_coding
C1S	43.9544	1	chr12:6862500-7187500	ENSG00000182326.14	protein_coding
AC006512.1	43.9544	1	chr12:6862500-7187500	ENSG00000239701.1	processed_pseudogene
AC006512.2	43.9544	1	chr12:6862500-7187500	ENSG00000257078.1	processed_pseudogene
C1R	43.9544	1	chr12:6862500-7187500	ENSG00000159403.15	protein_coding
C1RL	43.9544	1	chr12:6862500-7187500	ENSG00000139178.10	protein_coding
C1RL-AS1	43.9544	1	chr12:6862500-7187500	ENSG00000205885.7	antisense_RNA
AC233309.1	43.9544	1	chr12:6862500-7187500	ENSG00000276144.1	lincRNA
RNU6-485P	43.9544	1	chr12:6862500-7187500	ENSG00000200345.2	snRNA
RBP5	43.9544	1	chr12:6862500-7187500	ENSG00000139194.7	protein_coding
AC018653.3	43.9544	1	chr12:6862500-7187500	ENSG00000256967.1	antisense_RNA
CLSTN3	43.9544	1	chr12:6862500-7187500	ENSG00000139182.13	protein_coding
AC018653.1	43.9544	0.92994	chr12:6862500-7187500	ENSG00000255572.1	antisense_RNA
PDE4DIPP1	43.7064	1	chr1:148062500-148275000	ENSG00000229828.2	unprocessed_pseudogene
NBPF11	43.7064	1	chr1:148062500-148275000	ENSG00000263956.6	protein_coding
PFN1P4	43.7064	1	chr1:148062500-148275000	ENSG00000225080.1	processed_pseudogene
ABHD17AP1	43.7064	1	chr1:148062500-148275000	ENSG00000198658.4	unprocessed_pseudogene
AC239809.3	43.7064	1	chr1:148062500-148275000	ENSG00000227733.9	lincRNA
AC239803.1	43.7064	1	chr1:148062500-148275000	ENSG00000232265.7	lincRNA
RNA5SP57	43.7064	1	chr1:148062500-148275000	ENSG00000238765.1	rRNA
AC239809.1	43.7064	1	chr1:148062500-148275000	ENSG00000224335.2	unprocessed_pseudogene
AC239809.2	43.7064	1	chr1:148062500-148275000	ENSG00000227700.1	processed_pseudogene
RNU1-120P	43.7064	1	chr1:148062500-148275000	ENSG00000199879.1	snRNA
LINC01731	43.7064	0.351495	chr1:148062500-148275000	ENSG00000234283.1	lincRNA
AC244131.2	43.7054	0.992826	chr12:11212500-11525000	ENSG00000275119.1	lincRNA
PRB3	43.7054	1	chr12:11212500-11525000	ENSG00000197870.12	protein_coding
PRB4	43.7054	1	chr12:11212500-11525000	ENSG00000230657.6	protein_coding
PRB1	43.7054	1	chr12:11212500-11525000	ENSG00000251655.6	protein_coding
PRB2	43.7054	1	chr12:11212500-11525000	ENSG00000121335.11	protein_coding
AC078950.1	43.7054	1	chr12:11212500-11525000	ENSG00000255790.5	sense_intronic
HIGD1AP8	43.7054	1	chr12:11212500-11525000	ENSG00000237303.2	processed_pseudogene
AC007450.4	43.7054	1	chr12:11212500-11525000	ENSG00000278654.1	processed_pseudogene
AC007450.3	43.7054	1	chr12:11212500-11525000	ENSG00000277705.1	processed_pseudogene
DDX55P1	43.7054	1	chr12:11212500-11525000	ENSG00000270863.1	processed_pseudogene
AC007450.2	43.7054	1	chr12:11212500-11525000	ENSG00000274551.1	unprocessed_pseudogene
AC005020.1	43.3439	1	chr7:99637500-99900000	ENSG00000224448.1	processed_pseudogene
CYP3A5	43.3439	1	chr7:99637500-99900000	ENSG00000106258.13	protein_coding
CYP3A7-CYP3A51P	43.3439	1	chr7:99637500-99900000	ENSG00000282301.1	protein_coding
CYP3A51P	43.3439	1	chr7:99637500-99900000	ENSG00000282277.1	unprocessed_pseudogene
CYP3A7	43.3439	1	chr7:99637500-99900000	ENSG00000160870.12	protein_coding
CYP3A4	43.3439	1	chr7:99637500-99900000	ENSG00000160868.14	protein_coding
AC069294.1	43.3439	1	chr7:99637500-99900000	ENSG00000273407.1	antisense_RNA
CYP3A137P	43.3439	1	chr7:99637500-99900000	ENSG00000261511.1	unprocessed_pseudogene
CYP3A43	43.3439	1	chr7:99637500-99900000	ENSG00000021461.16	protein_coding
AC011904.1	43.3439	1	chr7:99637500-99900000	ENSG00000260445.1	unprocessed_pseudogene
CYP3A52P	43.3439	1	chr7:99637500-99900000	ENSG00000260524.1	unprocessed_pseudogene
OR2AE1	43.3439	1	chr7:99637500-99900000	ENSG00000244623.1	protein_coding
TRIM4	43.3439	0.540359	chr7:99637500-99900000	ENSG00000146833.15	protein_coding
BTBD11	43.2121	0.101521	chr12:107625000-107950000	ENSG00000151136.14	protein_coding
Y_RNA	43.2121	1	chr12:107625000-107950000	ENSG00000222160.1	misc_RNA
PWP1	43.2121	1	chr12:107625000-107950000	ENSG00000136045.11	protein_coding
AC007622.1	43.2121	1	chr12:107625000-107950000	ENSG00000240441.1	processed_pseudogene
PRDM4	43.2121	1	chr12:107625000-107950000	ENSG00000110851.11	protein_coding
AC007622.2	43.2121	1	chr12:107625000-107950000	ENSG00000258136.1	antisense_RNA
ASCL4	43.2121	1	chr12:107625000-107950000	ENSG00000187855.5	protein_coding
AC126177.2	43.2121	1	chr12:107625000-107950000	ENSG00000257141.1	lincRNA
AC126177.8	43.2121	1	chr12:107625000-107950000	ENSG00000274395.1	lincRNA
AC126177.4	43.2121	1	chr12:107625000-107950000	ENSG00000257398.6	lincRNA
AC126177.6	43.2121	1	chr12:107625000-107950000	ENSG00000257951.2	unprocessed_pseudogene
AC126177.3	43.2121	1	chr12:107625000-107950000	ENSG00000257392.1	unprocessed_pseudogene
AC126177.5	43.2121	1	chr12:107625000-107950000	ENSG00000257426.1	unprocessed_pseudogene
AC126177.7	43.2121	1	chr12:107625000-107950000	ENSG00000258072.1	processed_pseudogene
AC126177.1	43.2121	1	chr12:107625000-107950000	ENSG00000257129.1	transcribed_processed_pseudogene
A2M	43.1578	0.591558	chr12:9087500-9250000	ENSG00000175899.14	protein_coding
KRT17P8	43.1578	1	chr12:9087500-9250000	ENSG00000256937.1	processed_pseudogene
BTG1P1	43.1578	1	chr12:9087500-9250000	ENSG00000256720.1	processed_pseudogene
PZP	43.1578	1	chr12:9087500-9250000	ENSG00000126838.9	protein_coding
TPT1P12	43.1578	1	chr12:9087500-9250000	ENSG00000256817.1	processed_pseudogene
A2MP1	43.1578	0.454001	chr12:9087500-9250000	ENSG00000256069.7	transcribed_unprocessed_pseudogene
MIR1244-3	43.1578	1	chr12:9087500-9250000	ENSG00000283429.1	miRNA
PTMAP4	43.1578	1	chr12:9087500-9250000	ENSG00000231503.4	processed_pseudogene
LINC00987	43.1578	1	chr12:9087500-9250000	ENSG00000237248.4	lincRNA
AC010175.1	43.1578	0.305592	chr12:9087500-9250000	ENSG00000256427.1	lincRNA
YKT6	43.1037	0.134624	chr7:44212500-44550000	ENSG00000106636.7	protein_coding
CAMK2B	43.1037	1	chr7:44212500-44550000	ENSG00000058404.19	protein_coding
AC004453.2	43.1037	1	chr7:44212500-44550000	ENSG00000279853.1	TEC
NUDCD3	43.1037	1	chr7:44212500-44550000	ENSG00000015676.17	protein_coding
AC004453.1	43.1037	1	chr7:44212500-44550000	ENSG00000146677.7	processed_pseudogene
RNU6-1097P	43.1037	1	chr7:44212500-44550000	ENSG00000200456.1	snRNA
AC004938.1	43.1037	1	chr7:44212500-44550000	ENSG00000225443.1	processed_pseudogene
NPC1L1	43.1037	1	chr7:44212500-44550000	ENSG00000015520.14	protein_coding
WDR76	42.9778	0.142778	chr15:43862500-44200000	ENSG00000092470.11	protein_coding
Y_RNA	42.9778	1	chr15:43862500-44200000	ENSG00000200391.1	misc_RNA
FRMD5	42.9778	1	chr15:43862500-44200000	ENSG00000171877.20	protein_coding
PIN4P1	42.9778	1	chr15:43862500-44200000	ENSG00000227973.1	processed_pseudogene
ACTBP7	42.9778	1	chr15:43862500-44200000	ENSG00000185607.5	processed_pseudogene
GAPDHP55	42.9778	1	chr15:43862500-44200000	ENSG00000224055.1	processed_pseudogene
PTPN11	42.9698	0.108265	chr12:112500000-112850000	ENSG00000179295.17	protein_coding
RPH3A	42.9698	0.8512	chr12:112500000-112850000	ENSG00000089169.14	protein_coding
MIR1302-1	42.9698	1	chr12:112500000-112850000	ENSG00000283507.1	miRNA
SERPINA2	42.8891	1	chr14:94337500-94587500	ENSG00000258597.3	polymorphic_pseudogene
SERPINA1	42.8891	1	chr14:94337500-94587500	ENSG00000197249.13	protein_coding
AL132708.1	42.8891	1	chr14:94337500-94587500	ENSG00000256357.1	antisense_RNA
SERPINA11	42.8891	1	chr14:94337500-94587500	ENSG00000186910.3	protein_coding
SERPINA9	42.8891	1	chr14:94337500-94587500	ENSG00000170054.14	protein_coding
SERPINA12	42.8891	1	chr14:94337500-94587500	ENSG00000165953.9	protein_coding
SERPINA4	42.8891	1	chr14:94337500-94587500	ENSG00000100665.11	protein_coding
SERPINA5	42.8891	0.82259	chr14:94337500-94587500	ENSG00000188488.13	protein_coding
HYDIN2	42.6973	0.272534	chr1:146812500-146912500	ENSG00000276975.2	transcribed_unprocessed_pseudogene
U6atac	42.6973	1	chr1:146812500-146912500	ENSG00000274450.1	snRNA
GEMIN4	42.6269	0.417214	chr17:750000-1050000	ENSG00000179409.10	protein_coding
DBIL5P	42.6269	1	chr17:750000-1050000	ENSG00000231784.8	transcribed_unitary_pseudogene
GLOD4	42.6269	1	chr17:750000-1050000	ENSG00000167699.13	protein_coding
AC087392.3	42.6269	1	chr17:750000-1050000	ENSG00000262228.2	lincRNA
MRM3	42.6269	1	chr17:750000-1050000	ENSG00000171861.10	protein_coding
AC087392.4	42.6269	1	chr17:750000-1050000	ENSG00000262434.1	antisense_RNA
AC087392.5	42.6269	1	chr17:750000-1050000	ENSG00000277491.1	lincRNA
NXN	42.6269	1	chr17:750000-1050000	ENSG00000167693.16	protein_coding
AC087392.2	42.6269	1	chr17:750000-1050000	ENSG00000262133.1	antisense_RNA
AC087392.1	42.6269	1	chr17:750000-1050000	ENSG00000262003.1	antisense_RNA
AC036164.1	42.6269	1	chr17:750000-1050000	ENSG00000263017.1	processed_pseudogene
TIMM22	42.6269	1	chr17:750000-1050000	ENSG00000177370.4	protein_coding
ABR	42.6269	0.206126	chr17:750000-1050000	ENSG00000159842.14	protein_coding
MIR3183	42.6269	1	chr17:750000-1050000	ENSG00000264429.1	miRNA
SNRPF	42.6121	0.920445	chr12:95862500-95962500	ENSG00000139343.10	protein_coding
CCDC38	42.6121	1	chr12:95862500-95962500	ENSG00000165972.12	protein_coding
AMDHD1	42.6121	0.755497	chr12:95862500-95962500	ENSG00000139344.7	protein_coding
AC048338.1	42.5625	0.0668952	chr12:122262500-122775000	ENSG00000256861.1	protein_coding
VPS33A	42.5625	0.108802	chr12:122262500-122775000	ENSG00000139719.9	protein_coding
CLIP1	42.5625	1	chr12:122262500-122775000	ENSG00000130779.19	protein_coding
CCDC150P1	42.5625	1	chr12:122262500-122775000	ENSG00000256304.1	processed_pseudogene
RPL21P1	42.5625	1	chr12:122262500-122775000	ENSG00000214760.3	processed_pseudogene
CLIP1-AS1	42.5625	1	chr12:122262500-122775000	ENSG00000257097.1	lincRNA
ZCCHC8	42.5625	1	chr12:122262500-122775000	ENSG00000033030.13	protein_coding
SNORA9	42.5625	1	chr12:122262500-122775000	ENSG00000252192.1	snoRNA
AC127002.1	42.5625	1	chr12:122262500-122775000	ENSG00000275265.1	lincRNA
RSRC2	42.5625	1	chr12:122262500-122775000	ENSG00000111011.17	protein_coding
KNTC1	42.5625	1	chr12:122262500-122775000	ENSG00000184445.11	protein_coding
AC026333.1	42.5625	1	chr12:122262500-122775000	ENSG00000255972.1	processed_pseudogene
AC026333.4	42.5625	1	chr12:122262500-122775000	ENSG00000274191.1	lincRNA
AC026333.3	42.5625	1	chr12:122262500-122775000	ENSG00000256249.1	lincRNA
HCAR2	42.5625	1	chr12:122262500-122775000	ENSG00000182782.7	protein_coding
HCAR3	42.5625	1	chr12:122262500-122775000	ENSG00000255398.2	protein_coding
HCAR1	42.5625	1	chr12:122262500-122775000	ENSG00000196917.5	protein_coding
AC026333.2	42.5625	1	chr12:122262500-122775000	ENSG00000256044.1	processed_pseudogene
DENR	42.5625	1	chr12:122262500-122775000	ENSG00000139726.10	protein_coding
Y_RNA	42.5625	1	chr12:122262500-122775000	ENSG00000206914.1	misc_RNA
CCDC62	42.5625	0.0126501	chr12:122262500-122775000	ENSG00000130783.13	protein_coding
PDIA6	42.3673	0.0087385	chr2:10837500-11112500	ENSG00000143870.12	protein_coding
AC092687.1	42.3673	1	chr2:10837500-11112500	ENSG00000232056.1	lincRNA
AC079587.1	42.3673	1	chr2:10837500-11112500	ENSG00000270488.1	processed_pseudogene
LINC01954	42.3673	1	chr2:10837500-11112500	ENSG00000271952.1	lincRNA
KCNF1	42.3673	1	chr2:10837500-11112500	ENSG00000162975.4	protein_coding
AC062028.2	42.3673	1	chr2:10837500-11112500	ENSG00000226080.1	processed_pseudogene
AC062028.1	42.3673	0.261162	chr2:10837500-11112500	ENSG00000145063.14	lincRNA
AC002070.1	42.2781	0.243059	chr12:119600000-119912500	ENSG00000248636.6	lincRNA
TMEM233	42.2781	0.868144	chr12:119600000-119912500	ENSG00000224982.3	protein_coding
RN7SKP197	42.2781	1	chr12:119600000-119912500	ENSG00000252886.1	misc_RNA
PRKAB1	42.2781	1	chr12:119600000-119912500	ENSG00000111725.10	protein_coding
CIT	42.2781	1	chr12:119600000-119912500	ENSG00000122966.15	protein_coding
AC002563.1	42.2781	1	chr12:119600000-119912500	ENSG00000255692.1	antisense_RNA
MIR1178	42.2781	1	chr12:119600000-119912500	ENSG00000283768.1	miRNA
LMNTD1	42.2758	0.82993	chr12:25450000-26037500	ENSG00000152936.10	protein_coding
AC022367.1	42.2758	1	chr12:25450000-26037500	ENSG00000257009.1	sense_intronic
RN7SKP262	42.2758	1	chr12:25450000-26037500	ENSG00000222950.1	misc_RNA
AC019209.3	42.2758	1	chr12:25450000-26037500	ENSG00000256686.1	lincRNA
TDGP1	42.2758	1	chr12:25450000-26037500	ENSG00000255725.2	processed_pseudogene
AC019209.2	42.2758	1	chr12:25450000-26037500	ENSG00000256440.1	lincRNA
MIR4302	42.2758	1	chr12:25450000-26037500	ENSG00000283603.1	miRNA
AC019209.1	42.2758	1	chr12:25450000-26037500	ENSG00000256256.1	lincRNA
RASSF8-AS1	42.2758	1	chr12:25450000-26037500	ENSG00000246695.7	antisense_RNA
RASSF8	42.2758	0.649256	chr12:25450000-26037500	ENSG00000123094.15	protein_coding
C2CD4B	42.2656	1	chr15:62162500-62287500	ENSG00000205502.3	protein_coding
AC126323.2	42.2656	1	chr15:62162500-62287500	ENSG00000259697.1	lincRNA
AC126323.1	42.2656	1	chr15:62162500-62287500	ENSG00000166104.14	transcribed_unprocessed_pseudogene
AC126323.3	42.2656	1	chr15:62162500-62287500	ENSG00000259878.1	lincRNA
Metazoa_SRP	42.2656	1	chr15:62162500-62287500	ENSG00000276713.1	misc_RNA
GOLGA2P11	42.2656	1	chr15:62162500-62287500	ENSG00000260062.3	transcribed_unprocessed_pseudogene
AC126323.4	42.2656	1	chr15:62162500-62287500	ENSG00000260375.1	unprocessed_pseudogene
AC126323.6	42.2656	1	chr15:62162500-62287500	ENSG00000261296.1	lincRNA
AC126323.5	42.2656	1	chr15:62162500-62287500	ENSG00000260957.1	lincRNA
SLC9A3P1	42.2019	1	chr10:50137500-50237500	ENSG00000233011.1	processed_pseudogene
ASAH2	42.2019	0.831237	chr10:50137500-50237500	ENSG00000188611.14	protein_coding
NR2C1	42.1094	0.443262	chr12:95050000-95562500	ENSG00000120798.16	protein_coding
FGD6	42.1094	1	chr12:95050000-95562500	ENSG00000180263.13	protein_coding
AC126615.2	42.1094	1	chr12:95050000-95562500	ENSG00000257121.1	processed_pseudogene
AC126615.1	42.1094	1	chr12:95050000-95562500	ENSG00000237774.3	processed_pseudogene
VEZT	42.1094	1	chr12:95050000-95562500	ENSG00000028203.17	protein_coding
Y_RNA	42.1094	1	chr12:95050000-95562500	ENSG00000202470.1	misc_RNA
CBX3P5	42.1094	1	chr12:95050000-95562500	ENSG00000257666.1	processed_pseudogene
RNU6-808P	42.1094	1	chr12:95050000-95562500	ENSG00000212535.1	snRNA
MIR331	42.1094	1	chr12:95050000-95562500	ENSG00000199172.3	miRNA
MIR3685	42.1094	1	chr12:95050000-95562500	ENSG00000265917.1	miRNA
AC084879.1	42.1094	1	chr12:95050000-95562500	ENSG00000257943.2	transcribed_unitary_pseudogene
AC084879.2	42.1094	1	chr12:95050000-95562500	ENSG00000258313.1	lincRNA
RNU6-735P	42.1094	1	chr12:95050000-95562500	ENSG00000222544.1	snRNA
AC018475.1	42.1094	1	chr12:95050000-95562500	ENSG00000241556.1	processed_pseudogene
METAP2	42.1094	1	chr12:95050000-95562500	ENSG00000111142.13	protein_coding
USP44	42.1094	1	chr12:95050000-95562500	ENSG00000136014.11	protein_coding
PGAM1P5	42.1094	0.089187	chr12:95050000-95562500	ENSG00000257150.3	transcribed_processed_pseudogene
KCTD16	41.7433	0.238206	chr5:144187500-144262500	ENSG00000183775.10	protein_coding
CASK	41.6469	0.697786	chrX:41512500-41800000	ENSG00000147044.20	protein_coding
CASK-AS1	41.6469	1	chrX:41512500-41800000	ENSG00000233033.1	antisense_RNA
RNU6-1321P	41.6469	1	chrX:41512500-41800000	ENSG00000212207.1	snRNA
AL627402.1	41.6469	1	chrX:41512500-41800000	ENSG00000217624.2	processed_pseudogene
RN7SL144P	41.6469	1	chrX:41512500-41800000	ENSG00000242559.3	misc_RNA
GPR34	41.6469	1	chrX:41512500-41800000	ENSG00000171659.13	protein_coding
GPR82	41.6469	1	chrX:41512500-41800000	ENSG00000171657.5	protein_coding
AL353691.1	41.6469	1	chrX:41512500-41800000	ENSG00000229822.2	processed_pseudogene
AL353691.2	41.6469	1	chrX:41512500-41800000	ENSG00000237875.1	processed_pseudogene
LINC01559	41.2703	1	chr12:13287500-13737500	ENSG00000180861.9	lincRNA
GRIN2B	41.2703	0.550643	chr12:13287500-13737500	ENSG00000273079.5	protein_coding
RNA5SP353	41.2703	1	chr12:13287500-13737500	ENSG00000201476.1	rRNA
RNU6-590P	41.2703	1	chr12:13287500-13737500	ENSG00000201909.1	snRNA
AC007527.1	41.2703	1	chr12:13287500-13737500	ENSG00000256306.1	processed_transcript
AC007527.2	41.2703	1	chr12:13287500-13737500	ENSG00000277935.1	lincRNA
RN7SKP162	41.2703	1	chr12:13287500-13737500	ENSG00000200475.1	misc_RNA
CASC18	41.2526	1	chr12:105437500-106150000	ENSG00000257859.1	lincRNA
AC011595.2	41.2526	1	chr12:105437500-106150000	ENSG00000257773.1	processed_pseudogene
AC011595.3	41.2526	1	chr12:105437500-106150000	ENSG00000257890.1	lincRNA
NUAK1	41.2526	1	chr12:105437500-106150000	ENSG00000074590.13	protein_coding
AC011595.1	41.2526	1	chr12:105437500-106150000	ENSG00000257438.1	antisense_RNA
MEGF11	41.0442	0.846875	chr15:65950000-66262500	ENSG00000157890.17	protein_coding
MIR4311	41.0442	1	chr15:65950000-66262500	ENSG00000263512.1	miRNA
CRY1	40.9123	0.0617674	chr12:107087500-107625000	ENSG00000008405.11	protein_coding
AC078929.1	40.9123	1	chr12:107087500-107625000	ENSG00000257548.1	antisense_RNA
SETP7	40.9123	1	chr12:107087500-107625000	ENSG00000257444.1	processed_pseudogene
BTBD11	40.9123	0.898479	chr12:107087500-107625000	ENSG00000151136.14	protein_coding
SNORD74	40.9123	1	chr12:107087500-107625000	ENSG00000200897.1	snoRNA
RNA5SP371	40.9123	1	chr12:107087500-107625000	ENSG00000222302.1	rRNA
AC007540.1	40.9123	1	chr12:107087500-107625000	ENSG00000257579.1	antisense_RNA
MYO1H	40.8555	0.283618	chr12:109425000-109837500	ENSG00000174527.9	protein_coding
AC007570.1	40.8555	1	chr12:109425000-109837500	ENSG00000255655.1	antisense_RNA
KCTD10	40.8555	1	chr12:109425000-109837500	ENSG00000110906.12	protein_coding
UBE3B	40.8555	1	chr12:109425000-109837500	ENSG00000151148.13	protein_coding
MMAB	40.8555	1	chr12:109425000-109837500	ENSG00000139428.11	protein_coding
RNU4-32P	40.8555	1	chr12:109425000-109837500	ENSG00000200274.1	snRNA
MVK	40.8555	1	chr12:109425000-109837500	ENSG00000110921.13	protein_coding
RN7SKP250	40.8555	1	chr12:109425000-109837500	ENSG00000200794.1	misc_RNA
FAM222A	40.8555	1	chr12:109425000-109837500	ENSG00000139438.5	protein_coding
FAM222A-AS1	40.8555	1	chr12:109425000-109837500	ENSG00000255650.5	antisense_RNA
TRPV4	40.8555	1	chr12:109425000-109837500	ENSG00000111199.10	protein_coding
MIR4497	40.8555	1	chr12:109425000-109837500	ENSG00000263510.1	miRNA
LINC02413	40.7311	1	chr12:92962500-93462500	ENSG00000257345.2	lincRNA
AC138123.2	40.7311	1	chr12:92962500-93462500	ENSG00000257322.5	antisense_RNA
Y_RNA	40.7311	1	chr12:92962500-93462500	ENSG00000207365.1	misc_RNA
AC021646.1	40.7311	1	chr12:92962500-93462500	ENSG00000270506.1	processed_pseudogene
AC138123.1	40.7311	1	chr12:92962500-93462500	ENSG00000256393.1	processed_pseudogene
AC138123.3	40.7311	1	chr12:92962500-93462500	ENSG00000257746.1	lincRNA
NACAP3	40.7311	1	chr12:92962500-93462500	ENSG00000257210.1	processed_pseudogene
LINC02412	40.7311	1	chr12:92962500-93462500	ENSG00000258171.1	lincRNA
SNORD74	40.7311	1	chr12:92962500-93462500	ENSG00000201502.1	snoRNA
AC124947.2	40.7311	1	chr12:92962500-93462500	ENSG00000257512.1	transcribed_processed_pseudogene
AC124947.1	40.7311	1	chr12:92962500-93462500	ENSG00000257252.5	antisense_RNA
NUDT4	40.7311	1	chr12:92962500-93462500	ENSG00000173598.13	protein_coding
UBE2N	40.7311	1	chr12:92962500-93462500	ENSG00000177889.9	protein_coding
KCNK15-AS1	40.6442	0.166657	chr20:44737500-44875000	ENSG00000244558.5	antisense_RNA
KCNK15	40.6442	1	chr20:44737500-44875000	ENSG00000124249.6	protein_coding
AL118522.1	40.6442	1	chr20:44737500-44875000	ENSG00000276223.1	sense_intronic
RIMS4	40.6442	1	chr20:44737500-44875000	ENSG00000101098.12	protein_coding
AL118522.2	40.6442	1	chr20:44737500-44875000	ENSG00000277708.1	unprocessed_pseudogene
AL049634.1	40.6048	1	chr20:1500000-1775000	ENSG00000242324.1	unprocessed_pseudogene
RNU6-917P	40.6048	1	chr20:1500000-1775000	ENSG00000252103.1	snRNA
SIRPD	40.6048	1	chr20:1500000-1775000	ENSG00000125900.12	protein_coding
AL049634.2	40.6048	1	chr20:1500000-1775000	ENSG00000260861.6	protein_coding
SIRPB1	40.6048	1	chr20:1500000-1775000	ENSG00000101307.15	protein_coding
AL049634.3	40.6048	1	chr20:1500000-1775000	ENSG00000271523.1	processed_pseudogene
SIRPG	40.6048	1	chr20:1500000-1775000	ENSG00000089012.14	protein_coding
SIRPG-AS1	40.6048	1	chr20:1500000-1775000	ENSG00000237914.5	antisense_RNA
SIRPB3P	40.6048	1	chr20:1500000-1775000	ENSG00000223750.1	unprocessed_pseudogene
RN7SL561P	40.6048	1	chr20:1500000-1775000	ENSG00000242348.3	misc_RNA
AL109809.3	40.6048	1	chr20:1500000-1775000	ENSG00000236550.1	unprocessed_pseudogene
AL109809.2	40.6048	1	chr20:1500000-1775000	ENSG00000234282.1	unprocessed_pseudogene
AL109809.4	40.6048	1	chr20:1500000-1775000	ENSG00000271461.1	processed_pseudogene
AL109809.1	40.6048	0.585064	chr20:1500000-1775000	ENSG00000232528.3	transcribed_unitary_pseudogene
LARP4	40.5167	0.913069	chr12:50400000-50750000	ENSG00000161813.21	protein_coding
DIP2B	40.5167	1	chr12:50400000-50750000	ENSG00000066084.12	protein_coding
RNU6-769P	40.5167	1	chr12:50400000-50750000	ENSG00000207136.1	snRNA
RNU6-238P	40.5167	1	chr12:50400000-50750000	ENSG00000200183.1	snRNA
Y_RNA	40.5167	1	chr12:50400000-50750000	ENSG00000200428.1	misc_RNA
TRMT2A	40.4907	0.88527	chr22:20112500-20350000	ENSG00000099899.14	protein_coding
MIR6816	40.4907	1	chr22:20112500-20350000	ENSG00000278278.1	miRNA
RANBP1	40.4907	1	chr22:20112500-20350000	ENSG00000099901.16	protein_coding
SNORA77B	40.4907	1	chr22:20112500-20350000	ENSG00000264346.1	snoRNA
ZDHHC8	40.4907	1	chr22:20112500-20350000	ENSG00000099904.15	protein_coding
CCDC188	40.4907	1	chr22:20112500-20350000	ENSG00000234409.6	protein_coding
AC007663.2	40.4907	1	chr22:20112500-20350000	ENSG00000249923.1	antisense_RNA
LINC00896	40.4907	1	chr22:20112500-20350000	ENSG00000236499.2	lincRNA
RTN4R	40.4907	1	chr22:20112500-20350000	ENSG00000040608.13	protein_coding
MIR1286	40.4907	1	chr22:20112500-20350000	ENSG00000221039.3	miRNA
AC007663.1	40.4907	1	chr22:20112500-20350000	ENSG00000161132.6	unprocessed_pseudogene
DGCR6L	40.4907	1	chr22:20112500-20350000	ENSG00000128185.9	protein_coding
AC007663.4	40.4907	1	chr22:20112500-20350000	ENSG00000273343.1	sense_intronic
AC007663.3	40.4907	1	chr22:20112500-20350000	ENSG00000273139.1	lincRNA
AC007731.1	40.4907	0.719149	chr22:20112500-20350000	ENSG00000188280.11	antisense_RNA
AC007731.3	40.4907	1	chr22:20112500-20350000	ENSG00000235578.1	lincRNA
APBB2	40.4504	0.686557	chr4:40937500-41262500	ENSG00000163697.16	protein_coding
RNA5SP160	40.4504	1	chr4:40937500-41262500	ENSG00000201736.1	rRNA
RNU6-836P	40.4504	1	chr4:40937500-41262500	ENSG00000199790.1	snRNA
RNU6-1195P	40.4504	1	chr4:40937500-41262500	ENSG00000207198.1	snRNA
UCHL1-AS1	40.4504	1	chr4:40937500-41262500	ENSG00000251173.1	antisense_RNA
UCHL1	40.4504	0.505481	chr4:40937500-41262500	ENSG00000154277.12	protein_coding
HAUS7	40.3352	0.167524	chrX:153487500-153687500	ENSG00000213397.10	protein_coding
BGN	40.3352	1	chrX:153487500-153687500	ENSG00000182492.15	protein_coding
ATP2B3	40.3352	1	chrX:153487500-153687500	ENSG00000067842.17	protein_coding
FAM58A	40.3352	1	chrX:153487500-153687500	ENSG00000262919.7	protein_coding
AF274858.3	40.3352	1	chrX:153487500-153687500	ENSG00000260081.1	antisense_RNA
KRT18P48	40.3352	1	chrX:153487500-153687500	ENSG00000217889.3	processed_pseudogene
AF274858.1	40.3352	1	chrX:153487500-153687500	ENSG00000213391.3	processed_pseudogene
AF274858.2	40.3352	1	chrX:153487500-153687500	ENSG00000228616.1	lincRNA
DUSP9	40.3352	1	chrX:153487500-153687500	ENSG00000130829.17	protein_coding
RPL18AP16	40.3352	1	chrX:153487500-153687500	ENSG00000237793.3	processed_pseudogene
RN7SL687P	40.3352	1	chrX:153487500-153687500	ENSG00000244335.3	misc_RNA
PNCK	40.3352	0.92168	chrX:153487500-153687500	ENSG00000130822.15	protein_coding
AL691482.2	40.32	1	chr1:202037500-202162500	ENSG00000235811.1	processed_pseudogene
Y_RNA	40.32	1	chr1:202037500-202162500	ENSG00000212512.2	misc_RNA
CRIP1P3	40.32	1	chr1:202037500-202162500	ENSG00000227109.1	processed_pseudogene
GPR37L1	40.32	1	chr1:202037500-202162500	ENSG00000170075.8	protein_coding
ARL8A	40.32	1	chr1:202037500-202162500	ENSG00000143862.7	protein_coding
PTPN7	40.32	1	chr1:202037500-202162500	ENSG00000143851.15	protein_coding
HPD	40.1623	1	chr12:121837500-122262500	ENSG00000158104.11	protein_coding
AC079360.1	40.1623	1	chr12:121837500-122262500	ENSG00000256811.1	antisense_RNA
AC069503.3	40.1623	1	chr12:121837500-122262500	ENSG00000278084.1	lincRNA
PSMD9	40.1623	1	chr12:121837500-122262500	ENSG00000110801.13	protein_coding
AC069503.2	40.1623	1	chr12:121837500-122262500	ENSG00000256950.2	protein_coding
Metazoa_SRP	40.1623	1	chr12:121837500-122262500	ENSG00000283389.1	misc_RNA
RNU7-170P	40.1623	1	chr12:121837500-122262500	ENSG00000239082.1	snRNA
WDR66	40.1623	1	chr12:121837500-122262500	ENSG00000158023.9	protein_coding
AC069503.1	40.1623	1	chr12:121837500-122262500	ENSG00000255856.2	lincRNA
BCL7A	40.1623	1	chr12:121837500-122262500	ENSG00000110987.8	protein_coding
AC156455.1	40.1623	1	chr12:121837500-122262500	ENSG00000256546.1	processed_transcript
MLXIP	40.1623	1	chr12:121837500-122262500	ENSG00000175727.13	protein_coding
LRRC43	40.1623	1	chr12:121837500-122262500	ENSG00000158113.12	protein_coding
IL31	40.1623	1	chr12:121837500-122262500	ENSG00000204671.1	protein_coding
B3GNT4	40.1623	1	chr12:121837500-122262500	ENSG00000176383.8	protein_coding
DIABLO	40.1623	1	chr12:121837500-122262500	ENSG00000184047.16	protein_coding
AC048338.1	40.1623	0.933105	chr12:121837500-122262500	ENSG00000256861.1	protein_coding
VPS33A	40.1623	0.891198	chr12:121837500-122262500	ENSG00000139719.9	protein_coding
AC048338.2	40.1623	1	chr12:121837500-122262500	ENSG00000280389.1	TEC
VDR	40.0373	0.670351	chr12:47875000-48225000	ENSG00000111424.10	protein_coding
AC121338.1	40.0373	1	chr12:47875000-48225000	ENSG00000205537.2	antisense_RNA
AC121338.2	40.0373	1	chr12:47875000-48225000	ENSG00000278385.1	lincRNA
AC004801.7	40.0373	1	chr12:47875000-48225000	ENSG00000279840.1	TEC
TMEM106C	40.0373	1	chr12:47875000-48225000	ENSG00000134291.11	protein_coding
COL2A1	40.0373	1	chr12:47875000-48225000	ENSG00000139219.17	protein_coding
AC004801.5	40.0373	1	chr12:47875000-48225000	ENSG00000258203.5	lincRNA
AC004801.4	40.0373	1	chr12:47875000-48225000	ENSG00000257985.1	antisense_RNA
AC004801.3	40.0373	1	chr12:47875000-48225000	ENSG00000257955.1	lincRNA
AC004801.6	40.0373	1	chr12:47875000-48225000	ENSG00000276814.1	lincRNA
SENP1	40.0373	1	chr12:47875000-48225000	ENSG00000079387.13	protein_coding
AC004801.2	40.0373	1	chr12:47875000-48225000	ENSG00000240399.1	transcribed_processed_pseudogene
RNU6-1203P	40.0373	1	chr12:47875000-48225000	ENSG00000222635.1	snRNA
AC004801.1	40.0373	1	chr12:47875000-48225000	ENSG00000226138.4	processed_pseudogene
PFKM	40.0373	1	chr12:47875000-48225000	ENSG00000152556.15	protein_coding
MIR6505	40.0373	1	chr12:47875000-48225000	ENSG00000275770.1	miRNA
ASB8	40.0373	1	chr12:47875000-48225000	ENSG00000177981.10	protein_coding
AC074029.3	40.0373	1	chr12:47875000-48225000	ENSG00000274124.1	antisense_RNA
AC074029.2	40.0373	1	chr12:47875000-48225000	ENSG00000258051.1	processed_pseudogene
PHBP18	40.0373	1	chr12:47875000-48225000	ENSG00000257885.1	processed_pseudogene
AC074029.1	40.0373	1	chr12:47875000-48225000	ENSG00000257848.1	processed_pseudogene
CCDC184	40.0373	1	chr12:47875000-48225000	ENSG00000177875.4	protein_coding
AC074029.4	40.0373	1	chr12:47875000-48225000	ENSG00000279875.1	TEC
AC024257.3	40.0373	1	chr12:47875000-48225000	ENSG00000269514.1	lincRNA
OR10AD1	40.0373	1	chr12:47875000-48225000	ENSG00000172640.3	protein_coding
CRHR2	39.9093	1	chr7:30637500-30750000	ENSG00000106113.18	protein_coding
INMT	39.9093	0.872486	chr7:30637500-30750000	ENSG00000241644.2	protein_coding
AC006022.1	39.9093	1	chr7:30637500-30750000	ENSG00000223419.1	processed_pseudogene
CELF5	39.7977	0.477747	chr19:3262500-3500000	ENSG00000161082.12	protein_coding
AC010649.1	39.7977	1	chr19:3262500-3500000	ENSG00000267448.5	antisense_RNA
NFIC	39.7977	1	chr19:3262500-3500000	ENSG00000141905.18	protein_coding
AC007792.1	39.7977	1	chr19:3262500-3500000	ENSG00000280103.1	TEC
AC005514.1	39.7977	1	chr19:3262500-3500000	ENSG00000279599.1	TEC
SMIM24	39.7977	1	chr19:3262500-3500000	ENSG00000095932.6	protein_coding
AC005551.1	39.7977	1	chr19:3262500-3500000	ENSG00000284638.1	protein_coding
DOHH	39.7977	0.907096	chr19:3262500-3500000	ENSG00000129932.8	protein_coding
AC022081.1	39.7753	1	chr12:28600000-28987500	ENSG00000256513.1	lincRNA
AC024255.1	39.7753	1	chr12:28600000-28987500	ENSG00000278687.1	processed_pseudogene
DYM	39.7478	0.238167	chr18:49062500-49162500	ENSG00000141627.13	protein_coding
AC016866.2	39.7478	1	chr18:49062500-49162500	ENSG00000265128.1	antisense_RNA
AMBP	39.0991	0.870646	chr9:114062500-114300000	ENSG00000106927.11	protein_coding
KIF12	39.0991	1	chr9:114062500-114300000	ENSG00000136883.13	protein_coding
COL27A1	39.0991	0.920287	chr9:114062500-114300000	ENSG00000196739.14	protein_coding
MIR455	39.0991	1	chr9:114062500-114300000	ENSG00000207726.3	miRNA
CACNA1C	39.037	0.825123	chr12:2037500-2637500	ENSG00000151067.21	protein_coding
CACNA1C-IT2	39.037	1	chr12:2037500-2637500	ENSG00000256257.1	sense_intronic
AC005344.1	39.037	1	chr12:2037500-2637500	ENSG00000278255.1	antisense_RNA
CACNA1C-AS4	39.037	1	chr12:2037500-2637500	ENSG00000256025.1	antisense_RNA
CACNA1C-IT3	39.037	1	chr12:2037500-2637500	ENSG00000256721.1	sense_intronic
CACNA1C-AS3	39.037	1	chr12:2037500-2637500	ENSG00000256769.1	antisense_RNA
OR10U1P	38.8938	1	chr12:55162500-55650000	ENSG00000227423.2	unprocessed_pseudogene
OR10A7	38.8938	1	chr12:55162500-55650000	ENSG00000179919.3	protein_coding
OR6C74	38.8938	1	chr12:55162500-55650000	ENSG00000197706.3	protein_coding
OR6C69P	38.8938	1	chr12:55162500-55650000	ENSG00000213451.2	unprocessed_pseudogene
OR6C72P	38.8938	1	chr12:55162500-55650000	ENSG00000205331.5	unprocessed_pseudogene
OR6C6	38.8938	1	chr12:55162500-55650000	ENSG00000188324.4	protein_coding
OR6C5P	38.8938	1	chr12:55162500-55650000	ENSG00000230307.1	unprocessed_pseudogene
OR6C1	38.8938	1	chr12:55162500-55650000	ENSG00000205330.4	protein_coding
OR6C3	38.8938	1	chr12:55162500-55650000	ENSG00000205329.2	protein_coding
OR6C7P	38.8938	1	chr12:55162500-55650000	ENSG00000257757.1	unprocessed_pseudogene
OR6C75	38.8938	1	chr12:55162500-55650000	ENSG00000187857.4	protein_coding
OR6C71P	38.8938	1	chr12:55162500-55650000	ENSG00000203408.4	transcribed_unprocessed_pseudogene
OR6C66P	38.8938	1	chr12:55162500-55650000	ENSG00000233606.2	transcribed_unprocessed_pseudogene
OR6C73P	38.8938	1	chr12:55162500-55650000	ENSG00000257414.1	unprocessed_pseudogene
OR6C65	38.8938	1	chr12:55162500-55650000	ENSG00000205328.2	protein_coding
PHC1P1	38.8938	1	chr12:55162500-55650000	ENSG00000179899.8	processed_pseudogene
OR6C76	38.8938	1	chr12:55162500-55650000	ENSG00000185821.3	protein_coding
AC122685.1	38.8938	1	chr12:55162500-55650000	ENSG00000258763.5	antisense_RNA
OR6C2	38.8938	1	chr12:55162500-55650000	ENSG00000179695.2	protein_coding
OR6C70	38.8938	1	chr12:55162500-55650000	ENSG00000184954.4	protein_coding
OR6C68	38.8938	1	chr12:55162500-55650000	ENSG00000205327.3	protein_coding
OR6C64P	38.8938	1	chr12:55162500-55650000	ENSG00000234670.1	unprocessed_pseudogene
OR6C4	38.8938	1	chr12:55162500-55650000	ENSG00000179626.4	protein_coding
OR2AP1	38.8938	1	chr12:55162500-55650000	ENSG00000179615.2	protein_coding
AC009779.8	38.8938	1	chr12:55162500-55650000	ENSG00000272937.2	transcribed_unprocessed_pseudogene
OR10P1	38.8938	1	chr12:55162500-55650000	ENSG00000175398.2	protein_coding
AC009779.5	38.8938	0.530958	chr12:55162500-55650000	ENSG00000258921.1	antisense_RNA
AC009779.7	38.8938	1	chr12:55162500-55650000	ENSG00000272837.1	unprocessed_pseudogene
ATF6	38.8213	0.829575	chr1:161800000-162050000	ENSG00000118217.5	protein_coding
AL391825.1	38.8213	1	chr1:161800000-162050000	ENSG00000229808.1	transcribed_processed_pseudogene
OLFML2B	38.8213	1	chr1:161800000-162050000	ENSG00000162745.10	protein_coding
AL590408.1	38.8213	1	chr1:161800000-162050000	ENSG00000227818.1	lincRNA
RMST	38.7791	0.811283	chr12:97462500-97987500	ENSG00000255794.7	processed_transcript
MIR1251	38.7791	1	chr12:97462500-97987500	ENSG00000221479.3	miRNA
RMST_2	38.7791	1	chr12:97462500-97987500	ENSG00000273942.1	misc_RNA
RMST_3	38.7791	1	chr12:97462500-97987500	ENSG00000274230.1	misc_RNA
RMST_4	38.7791	1	chr12:97462500-97987500	ENSG00000275231.1	misc_RNA
RMST_5	38.7791	1	chr12:97462500-97987500	ENSG00000273570.1	misc_RNA
RMST_6	38.7791	1	chr12:97462500-97987500	ENSG00000275971.1	misc_RNA
RMST_7	38.7791	1	chr12:97462500-97987500	ENSG00000274819.1	misc_RNA
snoMe28S-Am2634	38.7791	1	chr12:97462500-97987500	ENSG00000251844.1	snoRNA
RMST_8	38.7791	1	chr12:97462500-97987500	ENSG00000278802.1	misc_RNA
RMST_9	38.7791	1	chr12:97462500-97987500	ENSG00000276398.1	misc_RNA
AC018659.2	38.7791	1	chr12:97462500-97987500	ENSG00000279798.1	TEC
MIR135A2	38.7791	1	chr12:97462500-97987500	ENSG00000207586.1	miRNA
RMST_10	38.7791	1	chr12:97462500-97987500	ENSG00000277081.1	misc_RNA
AC018659.1	38.7791	1	chr12:97462500-97987500	ENSG00000257157.1	processed_pseudogene
AC007424.1	38.7791	1	chr12:97462500-97987500	ENSG00000257501.6	transcribed_processed_pseudogene
RNU6-36P	38.7791	1	chr12:97462500-97987500	ENSG00000206899.1	snRNA
MIR4495	38.7791	1	chr12:97462500-97987500	ENSG00000265861.1	miRNA
UNC79	38.7688	0.221205	chr14:93625000-93900000	ENSG00000133958.13	protein_coding
uc_338	38.7688	1	chr14:93625000-93900000	ENSG00000277826.1	misc_RNA
PRIMA1	38.7688	1	chr14:93625000-93900000	ENSG00000175785.12	protein_coding
AL132642.2	38.7688	1	chr14:93625000-93900000	ENSG00000279593.1	TEC
IGFN1	38.6141	0.103654	chr1:201225000-201387500	ENSG00000163395.16	protein_coding
PKP1	38.6141	1	chr1:201225000-201387500	ENSG00000081277.12	protein_coding
TNNT2	38.6141	1	chr1:201225000-201387500	ENSG00000118194.18	protein_coding
LAD1	38.6141	0.534513	chr1:201225000-201387500	ENSG00000159166.13	protein_coding
AC127894.1	38.5457	1	chr12:69137500-69262500	ENSG00000258140.1	lincRNA
CPSF6	38.5457	0.659458	chr12:69137500-69262500	ENSG00000111605.16	protein_coding
PRPF40B	38.3687	0.584266	chr12:49600000-49912500	ENSG00000110844.13	protein_coding
FAM186B	38.3687	0.247825	chr12:49600000-49912500	ENSG00000135436.8	protein_coding
HIGD1AP9	38.3687	1	chr12:49600000-49912500	ENSG00000258104.1	processed_pseudogene
FMNL3	38.3687	1	chr12:49600000-49912500	ENSG00000161791.13	protein_coding
TMBIM6	38.3687	1	chr12:49600000-49912500	ENSG00000139644.12	protein_coding
AC020612.2	38.3687	1	chr12:49600000-49912500	ENSG00000257570.1	processed_pseudogene
LSM6P2	38.3687	1	chr12:49600000-49912500	ENSG00000257730.1	processed_pseudogene
NCKAP5L	38.3687	1	chr12:49600000-49912500	ENSG00000167566.16	protein_coding
BCDIN3D-AS1	38.3687	1	chr12:49600000-49912500	ENSG00000258057.5	antisense_RNA
BCDIN3D	38.3687	1	chr12:49600000-49912500	ENSG00000186666.5	protein_coding
AC131157.1	38.3687	1	chr12:49600000-49912500	ENSG00000257253.2	lincRNA
RPL35AP28	38.3687	1	chr12:49600000-49912500	ENSG00000242041.1	processed_pseudogene
FAIM2	38.3687	1	chr12:49600000-49912500	ENSG00000135472.8	protein_coding
LINC02396	38.3687	1	chr12:49600000-49912500	ENSG00000258135.5	lincRNA
LINC02395	38.3687	0.0297817	chr12:49600000-49912500	ENSG00000257771.5	lincRNA
SULT2A1	37.9441	0.715398	chr19:47875000-48287500	ENSG00000105398.3	protein_coding
BSPH1	37.9441	1	chr19:47875000-48287500	ENSG00000188334.3	protein_coding
ELSPBP1	37.9441	1	chr19:47875000-48287500	ENSG00000169393.8	protein_coding
CABP5	37.9441	1	chr19:47875000-48287500	ENSG00000105507.2	protein_coding
PLA2G4C	37.9441	1	chr19:47875000-48287500	ENSG00000105499.13	protein_coding
PLA2G4C-AS1	37.9441	1	chr19:47875000-48287500	ENSG00000269420.5	antisense_RNA
LIG1	37.9441	1	chr19:47875000-48287500	ENSG00000105486.13	protein_coding
AC011466.3	37.9441	1	chr19:47875000-48287500	ENSG00000269534.5	antisense_RNA
AC011466.2	37.9441	1	chr19:47875000-48287500	ENSG00000269321.1	antisense_RNA
C19orf68	37.9441	1	chr19:47875000-48287500	ENSG00000185453.12	protein_coding
CARD8	37.9441	1	chr19:47875000-48287500	ENSG00000105483.17	protein_coding
AC011466.4	37.9441	1	chr19:47875000-48287500	ENSG00000280353.1	TEC
AC011466.1	37.9441	1	chr19:47875000-48287500	ENSG00000268583.1	antisense_RNA
CARD8-AS1	37.9441	1	chr19:47875000-48287500	ENSG00000268001.1	antisense_RNA
AC008392.1	37.9441	1	chr19:47875000-48287500	ENSG00000268186.1	lincRNA
ZNF114	37.9441	0.993831	chr19:47875000-48287500	ENSG00000178150.9	protein_coding
[truncated: 57,902 more rows]

## Sheet: Genes in de-novo TADs
Gene symbol	Region score (difference in Hi-C signal patient - control)	Fraction of gene overlapping with region	Region coordinates	Gene ENSEMBL ID	Gene type
[truncated: 11,604 more rows]
